# Supplementary material for: Non-targeted metabolomics analysis of metabolite changes in two quinoa genotypes under drought stress
Source: BMC Plant Biol. 2023 Oct 20;23:503. doi: 10.1186/s12870-023-04467-6 (PMC10588040; doi:10.1186/s12870-023-04467-6)
Supplement: Supplementary file 4 — Supplementary Material 4 [file 12870_2023_4467_MOESM4_ESM.xlsx]

## Sheet: Sheet1
Table S1 846 metabolites
ID	name	HZ1-C3-1	HZ1-C3-2	HZ1-C3-3	HZ1-C3-4	HZ1-C3-5	HZ1-C3-6	L1-C3-1	L1-C3-2	L1-C3-3	L1-C3-4	L1-C3-5	L1-C3-6	HZ1-C9-1	HZ1-C9-2	HZ1-C9-3	HZ1-C9-4	HZ1-C9-5	HZ1-C9-6	L1-C9-1	L1-C9-2	L1-C9-3	L1-C9-4	L1-C9-5	L1-C9-6	HZ1-T3-1	HZ1-T3-2	HZ1-T3-3	HZ1-T3-4	HZ1-T3-5	HZ1-T3-6	L1-T3-1	L1-T3-2	L1-T3-3	L1-T3-4	L1-T3-5	L1-T3-6	HZ1-T9-1	HZ1-T9-2	HZ1-T9-3	HZ1-T9-4	HZ1-T9-5	HZ1-T9-6	L1-T9-1	L1-T9-2	L1-T9-3	L1-T9-4	L1-T9-5	L1-T9-6
pos_10053	2,3-Dehydro-UWM6	1.04324	6.00796e-10	6.71848	483.759	98.5366	104.854	137.974	102.518	56.4944	146.388	89.6125	1.78772	72.3658	58.824	6.02785	247.424	67.6313	3.64108	401.279	23.5559	128.199	99.9581	19.2362	104.641	23.549	44.9509	11.0017	17.5098	12.9625	11.1188	106.215	174.101	203.787	129.512	124.683	103.031	32.9206	497.712	30.7156	20.989	64.3519	46.8823	140.941	255.293	48.0348	221.39	38.2895	59.6992
pos_10126	(Z)-alpha-ocimene	137.882	189.289	149.844	170.893	167.363	168.066	119.943	150.811	123.716	98.7641	135.39	142.55	221.658	191.758	298.118	184.122	338.678	212.108	146.534	132.649	220.084	91.3372	169.993	236.9	120.047	119.637	94.5899	126.876	110.558	151.601	72.944	46.7637	29.7635	23.4909	28.1959	33.1494	559.013	855.92	539.114	663.455	78.6657	424.324	122.733	168.123	263.862	140.573	76.1207	132.468
pos_10127	2,4-Undecadienal	203.026	380.371	264.664	338.099	281.528	231.441	197.756	213.49	250.129	277.591	398.768	269.884	96.7685	98.1895	175.262	153.976	156.963	133.835	104.159	75.5954	132.322	58.4903	122.938	162.813	424.46	408.038	364.849	337.778	466.959	455.47	101.368	101.244	50.8756	31.8648	35.927	31.6496	302.194	311.375	203.031	416.207	77.201	405.816	140.859	159.2	97.5107	99.7072	44.1332	60.3092
pos_10294	Alisol C	335.328	1066.34	214.72	601.785	173.754	81.3771	363.239	552.878	243.398	336.609	1648.46	410.57	211.85	21.2577	251.429	163.036	564.724	98.0309	50.8019	209.242	99.6158	50.9	81.6658	98.8198	199.534	171.995	233.308	252.636	314.271	311.755	420.757	466.642	390.682	143.963	264.787	204.813	245.371	441.981	238.626	337.856	94.455	540.256	158.833	234.249	429.561	106.547	131.464	70.0794
pos_1039	Cytosine	24539.6	28510.5	25921.5	32487.7	25310.8	18657.9	21688.2	23248.1	18189.4	19233.4	25977.5	22773.6	17251.4	14505.4	24650.6	17718.1	25761.5	16275.5	11081.8	10770.2	12629.2	7517.31	12762.6	14684.1	22164.3	25035.6	21780.4	22240.2	30169.7	28715.5	10783.2	8299.79	5093.19	6250.66	5015.23	4310.21	17934.4	22530.1	22026.7	24228.2	9985.57	21424.9	7983.33	7584.49	10861.1	7715.02	8223.25	6138.95
pos_10540	Gemfibrozil	543.11	922.746	553.867	700.836	787.146	832.115	346.746	276.797	362.799	471.424	412.506	286.98	670.252	777.912	858.568	791.633	601.099	765.363	523.608	507.77	666.228	403.122	678.857	632.162	343.599	405.087	519.988	569.291	459.204	335.424	118.743	142.956	170.132	106.876	155.398	167.054	474.643	299.859	485.696	492.123	410.586	443.93	216.816	187.704	185.922	224.072	176.832	278.522
pos_10634	Perillyl aldehyde	379.986	512.158	298.506	536.148	361.144	171.315	437.655	374.429	349.121	300.071	633.49	523.889	159.114	112.94	241.246	186.433	295.876	117.284	125.205	114.757	143.976	96.6618	122.158	181.081	563.33	470.409	552.293	424.536	767.144	774.491	184.212	105.416	84.8897	69.6414	58.4436	40.5683	280.142	423.694	285.174	431.528	57.5656	463.89	139.641	112.476	156.149	98.4747	66.9889	84.4902
pos_10643	7-Oxo-11-dodecenoic acid	4220.76	5158.53	3361.2	5008.28	3644.12	2212.55	3390.3	2879.95	3038.08	2698.77	4786.27	4131.83	1838.2	1601.91	2319.93	2029.09	2629.42	1576	1067.1	858.478	1277.89	774.994	1166.75	1484.65	4465.16	4047.15	4467.05	3489.71	5940.5	6145.01	1193.76	942.264	705.031	768.584	671.933	694.709	2231.07	3216.98	2373.97	3526.49	621.97	3795.48	962.34	873.711	1155.9	753.587	568.632	723.172
pos_10646	8,11-Octadecadiynoic acid	9720.51	11904.9	7888.92	13151.1	8387.7	4147.83	11061	9533.88	9213.03	7766.89	15936.9	12647.6	4143.42	2907.84	5516.89	4672.93	7478.52	2967.02	2795.02	2535.78	3251.86	2619.98	2787.43	3779.3	14721.9	12206.5	14186.6	10257.6	20204.7	21354.4	4974.26	3159.11	2328.01	2356.44	2015.88	1446.38	5693.51	9396.8	6063.01	9788.38	1599.92	11512.8	3622.11	2619.87	3957.94	2281.18	1809.13	1865.53
pos_1066	Allopurinol	66621.4	84158.8	84200.1	78873.7	70410.9	58964.1	52744.5	52978	27247.6	19582.8	70630.6	24265.9	48048.1	38172.6	61421.4	45813.1	65406.1	50266.1	35807.3	30547.9	37497.5	26235.4	36800.9	38969.4	53745.2	68178.4	61681.6	61013.2	90097.3	80726.9	31076.7	22612.1	11913.4	20195.3	11617.2	7380.36	53370.2	75647.9	64435.2	80482.8	31628.3	73412.7	25533.2	26330.9	32597.5	26629.8	24362.4	24037.7
pos_10710	Caproic acid	131.35	176.942	115.748	192.622	143.307	89.9793	116.749	113.177	120.82	103.884	161.566	158.62	63.3254	67.6641	83.7394	81.9347	92.065	64.5218	37.6238	35.4726	51.7349	29.3339	44.3673	55.6006	161.991	155.677	144.144	132.114	204.335	199.813	26.6358	15.8208	6.00796e-10	6.00796e-10	6.00796e-10	6.00796e-10	82.1676	108.282	91.2119	127.664	8.27268	146.685	18.3097	29.0392	38.3189	18.2723	2.90457	8.64774
pos_10796	Santalone	1464.46	1979.06	1289.12	2254.49	1930.39	1364.36	1049.2	1156.35	1503.93	1220.62	1615.23	1603.44	840.069	741.959	1114.87	1099.22	1043.22	927.017	572.984	548.705	800.518	524.089	621.369	1014.01	1498.2	1979.7	1527.78	2090.78	1945.99	1560.78	288.604	330.042	161.41	196.447	210.317	176.655	927.561	891.506	1064.02	1347.77	312.081	2401.11	442.638	438.987	423.002	462.679	193.863	340.904
pos_1105	Reduced nicotinamide adenine dinucleotide (NADH)	774.258	861.07	526.33	799.329	634.967	422.748	1492.3	1583.31	733.697	1038.4	1146.76	1058.12	154.428	91.0583	251.32	202.164	451.02	177.587	174.155	231.525	246.288	87.8629	312.677	234.957	714.73	442.776	456.145	428.354	1041.87	970.342	915.362	891.498	439.218	855.184	372.434	334.533	539.568	1093.81	620.667	767.066	168.085	543.464	501.013	481.138	702.758	385.906	358.627	233.792
pos_1113	L-Pipecolic acid	1800.77	4546.59	975.523	2224.51	1413.04	1237.48	923.515	871.863	1133.97	940.213	2218.7	2120.1	627.319	510.751	609.613	613.564	579.233	489.143	849.532	459.174	589.061	547.879	414.428	523.019	1789.12	1864.3	1918.96	1143.09	2208.53	1537.24	2775	1668.34	1519.47	1132.88	1878.76	2074.29	646.786	929.872	697.516	838.824	314.413	1224.62	1158.74	1567.5	1034.94	1320.48	594.562	710.89
pos_11171	Isoglabrolide	1942.82	7045.37	1981.32	4199.23	1418.43	1010.35	3187.87	3945.4	1770.62	2675.73	11973.4	2604.89	1625.19	780.218	1823.47	1605.14	3590.79	1140.64	671.756	1585.46	1122.93	481.812	844.801	917.304	1558.87	1764.73	1896.91	1980.1	2876.15	2795.47	3474.04	2861.74	2079.03	881.389	1428.04	798.39	1823.25	3218.38	1894.89	2292.46	609.376	3086	1160.31	1616.87	3122.71	834.57	731.254	553.751
pos_1119	5-Aminopentanal	602.915	1516.26	370.584	744.24	534.233	476.507	321.222	283.496	378.097	340.718	788.684	739.825	319.861	264.875	304.954	338.371	262.675	261.899	286.239	182.894	248.021	202.527	189.081	243.69	648.005	649.525	697.612	429.236	811.738	559.145	1053.02	584.42	546.705	433.496	744.974	805.418	283.349	367.429	287.679	303.117	121.96	479.879	421.781	584.572	356.699	486.713	215.244	252.246
pos_11349	2-Propenal, 3-(1,3-benzodioxol-5-yl)-	2.40784	10.9019	1.39622	400.603	10.4042	31.1172	181.485	59.4456	16.4123	17.361	31.0967	6.00796e-10	0.106753	5.29038	1.37379	27.7212	6.00796e-10	3.44756	174.409	19.5634	66.0925	6.00796e-10	33.7764	83.5008	2.62156	11.4154	8.55902	15.5695	4.67147	6.17045	529.385	1204.63	630.059	1387.17	749.141	226.022	5.62811	315.439	1.76257	9.51591	6.00796e-10	50.6103	149.491	427.797	1502.23	491.047	41.9079	41.6469
pos_11401	Grossamide	977.775	974.56	990.234	25881.6	5498.76	8494.5	13664.1	9314.34	7976.38	12126.6	6674.17	3195.17	7640.85	6617.16	2289.25	14138.8	6246.63	2373.26	30416.3	7162.99	13345	10567.8	6023.54	8240.68	3708.94	1910.08	1256.86	1470.81	1357.75	1418.43	15123.9	19497.6	16417.6	10391.4	12500.5	7997.32	5082.39	28413.7	2587.91	1888.38	10979.1	3093.19	14041.3	22075.3	8183.68	23210	9066	8475.77
pos_11493	p-cresol	40.7827	88.5515	39.7501	63.9854	51.4462	36.1347	25.6445	19.7019	45.7585	25.0759	33.2095	30.9489	37.7318	48.858	67.5229	51.5844	29.4084	57.2176	2.38149	6.00796e-10	13.8162	6.00796e-10	11.8579	25.4868	88.9286	116.285	94.0742	130.227	102.959	117.215	6.00796e-10	6.00796e-10	6.00796e-10	6.00796e-10	6.00796e-10	6.00796e-10	92.4048	99.6592	86.5209	137.041	6.00796e-10	100.587	6.00796e-10	6.00796e-10	6.00796e-10	6.00796e-10	6.00796e-10	1.33979
pos_11495	3-Phenyl-1-propanol	86.1543	216.68	114.596	154.154	108.243	104.178	54.9883	48.0078	107.686	78.1369	105.234	100.909	79.1029	75.6757	126.404	97.2286	80.8102	90.3636	24.3245	10.2531	48.0412	6.00796e-10	39.3475	61.6839	237.405	337.185	238.385	373.859	272.567	341.709	6.00796e-10	6.00796e-10	6.00796e-10	6.00796e-10	6.00796e-10	6.00796e-10	237.501	270.51	272.407	425.566	21.7794	269.546	5.79234	6.00796e-10	0.225385	7.3598	6.00796e-10	8.76939
pos_11509	gamma-L-Glutamyl-gamma-L-glutamyl-L-methionine	3491.47	825.174	2623.35	892.295	1191.83	3287.38	861.031	1345.44	3006.03	2146	836.751	2338.85	1016.56	1313.02	1102.74	1507.12	1471.89	1000.56	680.663	2093.2	1375.94	814.777	968.07	1186.58	1742.74	2188.46	1293.01	1852.21	1465.12	2238.24	6.00796e-10	27.9278	6.00796e-10	6.00796e-10	6.00796e-10	6.00796e-10	1826.61	887.097	1564.83	1604.74	730.335	1013.15	113.705	39.1809	321.395	333.809	187.31	139.154
pos_1158	Triacanthine	4435.91	5697.34	4461.66	5368.68	5459.16	5233.11	4118.25	4061.89	3315.02	3583.67	5147.13	3288.73	2468.48	1907.41	3309.69	2677.13	4542.72	2099.57	2869.87	2736.38	3041.24	2100.8	2512.4	2890.97	3649.51	3893.1	4355.23	4280.65	4837.52	4253.07	2875.35	2179.85	1824.26	2182.17	1886.97	1783.72	4957.38	4441.11	4946.27	5060.3	2064.52	5171.49	2711.83	2642.82	2926.64	2594.01	2247.37	2372.72
pos_12071	PI(17:1(9Z)/22:6(4Z,7Z,10Z,13Z,16Z,19Z))	167.884	164.458	229.724	184.411	152.021	207.744	1903.13	1993.83	1370.21	1426.06	1028.45	927.373	812.931	706.355	462.27	809.9	882.583	921.652	2095.69	3013.41	2049.35	3471.55	2198.35	1331.16	1452.75	650.724	516.703	653.632	507.886	758.021	3902.92	3237	3700.47	3801.06	3713.26	3599.47	1180.98	1248.1	964.434	938.172	4096.34	659.331	3733.85	3452.87	3505.25	3607.41	4539.38	3273.74
pos_1228	Amarogentin	24.686	48.1375	6.00796e-10	37.7171	64.6409	88.8161	57.8733	51.3688	92.5137	51.4526	13.3939	7.17676	22.827	31.4459	18.411	12.9081	20.4498	35.8047	183.758	87.5805	127.049	149.24	197.824	101.362	31.6225	65.7716	57.3357	46.4028	49.6446	15.564	93.0615	118.043	178.292	157.911	121.003	199.36	204.023	28.9728	117.11	142.643	232.019	60.2889	175.023	186.696	163.197	227.224	155.68	148.627
pos_1277	3-Methyluridine	190.312	210.976	228.824	173.151	200.898	340.318	140.055	163.839	188.291	176.742	162.391	139.004	165.732	169.771	141.606	175.162	168.734	152.441	185.943	168.923	181.424	163.719	185.583	156.53	212.439	181.633	192.813	171.89	210.435	182.157	158.814	190.295	388.472	267.265	256.349	284.333	219.839	189.343	202.931	201.696	108.167	238.063	198.057	238.965	188.277	238.156	153.005	271.831
pos_13037	MG(0:0/18:4(6Z,9Z,12Z,15Z)/0:0)	5171.76	3494.93	5325.15	3497.5	3805.73	6736.78	2824.16	2708.74	4253.67	2988.32	4003.01	2380.04	10167.8	10842.8	10235.7	10295.8	7942.61	10697	3617.79	1492.45	4847.05	716.105	4031.52	8200.79	5773.53	7507.53	17688.8	11150.9	6160.05	5621.14	180.81	184.188	115.45	106.412	115.235	123.165	8588.26	6658.98	9451.38	5858.26	153.21	7043.47	538.037	776.769	1251	749.715	145.187	2029.93
pos_1312	D-Guanosine	31156.9	37253.1	37435.4	37822.2	28691.3	18745.4	28842.4	29661.7	22981.5	24640.4	35277.8	31042	21250.6	15739.4	29258.8	19523.4	32359	19473.4	13230.8	12963.3	14579.7	9815.56	14586.2	17767.4	26267.8	28859.1	23054.7	23861.9	40196	34245.5	14359.5	10608.2	7252.81	8416.55	6225.5	4731.46	17548.8	27622.8	26000.7	30895.4	10592.8	30366.3	10614.8	9508.29	14142.9	9695.14	10651.1	8125.36
pos_1352	H-GLU-ALA-ALA-OH	38.975	150.349	65.3281	138.361	91.5584	28.738	291.507	484.291	238.266	422.605	155.759	146.192	43.1406	14.2421	73.7549	41.8076	42.6018	44.3048	432.305	85.5509	192.87	110.264	559.256	134.26	191.365	95.5747	184.444	144.028	268.804	268.337	1895.76	1239.62	2730.1	2691.85	2422.62	3979.31	17.8724	53.1122	28.5361	32.123	4.21933	146.058	581.693	1111.8	545.995	664.723	335.397	808.28
pos_1357	Nitrotyrosine	1753.27	2083.69	2574.59	2662.3	1920.99	1023.49	3171.01	3228.02	2419.12	3160.5	3644.76	3553.33	1193.42	787.595	1187.86	1108.91	1608.55	1066.82	643.66	738.103	1017.89	468.895	1367.62	1066.99	2660.29	2097.78	1936.94	1904.95	3869.89	3141.29	1979.73	2078.86	1441.98	1761.43	1006.26	836.249	1828.62	3129.37	2328.43	2925.07	712.755	2820.08	1535.24	1682.95	1660.61	1329.93	1212.64	1167.55
pos_13582	5-Hydroxyhexanoic acid	3828.94	2672.09	2185.18	2806.8	2312.74	2096.22	66501	74560.1	50436.3	61478.5	30229.6	28237.3	16744.1	10323.3	6536.8	8055.24	15979.9	15773.1	79677.9	142274	82001.4	148969	79716.4	49814.4	21488.1	6001.21	4371.43	6073.19	6681.24	8126.05	161476	151256	188118	182374	183781	200149	12612	18471.7	10053.3	9439.49	193933	10424.6	145126	150322	125483	140665	192762	133256
pos_13618	Simvastatin	10907.3	7975.62	6701.96	7827.26	6219.27	7908.33	105470	113198	86157	100161	59799.8	53181.5	37499.4	26763.9	18985	23508.8	38769.7	37644.8	118675	188973	123469	202332	124244	86385.4	46391.2	18019.9	16244.6	19701.2	20636.6	22899.2	211778	195845	232369	224625	224839	243445	33398.6	41304.7	28089.6	27071	253130	26330.5	194094	195691	171590	190530	253953	175567
pos_13629	Asp Ile Val Leu	3626.37	4076.31	3315.95	4108.3	3406.87	3719.57	20919.6	22889.2	16943.3	19222.4	11183.5	10557.8	7896.32	6080.95	5034.91	5641.59	7577.42	8299.72	22996.4	37578.7	24551.5	37528.7	23521.8	16873.2	8870.95	4810.6	5043.95	5536.53	5010.02	5175.54	37297.7	35338.6	37560.5	37915.2	37175.4	40517.2	6271.71	7674.6	6118.96	5502.15	44704.1	7347.75	35655.9	36671	31230.2	34888.1	42123.4	32797.8
pos_1365	2,2,4,4,6,6-Hexamethyl-1,3,5-trithiane	3944.39	3708.58	3511.76	3595.43	3526.87	3154.66	2374.2	2315.49	2510.57	2563.78	2927.09	2835.86	2054.82	2674.48	2476.82	2494.66	2544.84	2325.65	1411.95	1394.44	1657.18	1267.46	1694.48	1794.06	3006.35	3344.05	2903.34	3357.75	3411.25	3581.03	1318.99	1195.75	1094.51	1019.31	967.132	964.814	2713.22	2930.33	3001.79	3166.88	1432.2	3381.81	1480.13	1510.15	1769.59	1517.61	1346.24	1435.85
pos_1373	Adenosine 2'-3'-cyclic monophosphate sodium salt	6785.96	8460.83	13245.9	8736.82	8832.76	4899.61	9308.97	10187.4	9541.43	10273	16750.9	17465.9	5501.24	4616.4	7082.36	5869.57	9831.07	4878.13	3029.41	4181.85	5211.63	2246.85	6123.25	5908.67	9151.77	9667.04	10064.4	10176	18717.3	12560.9	8316.48	6342.49	4577.36	5887.64	3154.14	3458.03	8875.42	13682.3	10322.8	12604.6	3512.62	17700.5	6719.59	6549.77	5360.55	5793.43	6805.03	6250.51
pos_13850	(+/-)-Ethyl 2-hydroxy-3-methylvalerate	435.695	501.143	396.036	519.093	370.853	405.999	2856.23	3099.8	2162.91	2536.07	1358.53	1347.01	1065.8	757.075	656.128	721.671	890.538	1004.83	3658.7	6590.01	3541.99	6823.58	3403.21	2321.65	1189.24	833.668	652.862	797.466	729.721	826.841	7588.4	6847.61	8362.66	8566.89	8300.32	9398.44	968.191	1117.12	851.18	946.761	8603.93	920.99	6210.95	6454.95	5367.06	6364.96	8863.64	5835.29
pos_1387	Maleic hydrazide	4277.29	5020.33	4427.19	4627.47	3789.64	3310.72	3512.95	3189.48	2594.05	2735.39	4695.79	3358.07	3424.39	2608.28	4411.3	3516.55	4543.1	3126.39	1949.81	1975.54	2306.17	1472.23	2090.43	2679.84	3933.44	3949.64	4255.19	3854.54	5711.44	4802.67	1822.68	1473.64	867.93	1084.58	884.958	566.91	3120.91	3952.78	3711.44	3817.11	1480.2	3985.35	1481.78	1329.14	1641.7	1401.11	1212.74	1111.39
pos_13965	Ethyl acetate	7100.28	8168.07	5435.04	8294.87	7238.44	4996.43	82865.6	94529.3	62481.8	75463.2	37994.1	35050.8	21038.8	13188.9	10534.7	11623.9	20513.1	20196.9	101850	190266	104837	201313	100785	61792.9	28295.8	10831.4	9596.6	10890.1	12832.8	14180.6	222559	207904	271186	265873	266672	293475	18186	24917.7	14785.5	15250.4	271804	16146.6	196920	204749	166076	191043	272709	180604
pos_1405	3,4-Dihydroxybenzylamine	35.767	33.4492	10.4626	28.5	17.3483	5.96392	13.0588	19.8018	13.8143	27.7634	29.0546	6.39845	3.67783	4.92068	8.60443	10.1074	12.1468	21.2426	44.9988	30.0366	36.1685	22.6983	50.5554	17.5958	20.8117	5.44679	22.1457	13.085	15.0268	5.88592	166.304	153.595	179.817	208.868	121.471	188.428	30.1377	40.6182	23.964	23.5104	17.2305	12.7479	86.4817	102.456	108.9	75.3242	58.7101	80.9711
pos_1431	Salicylaldehyde	1749.45	2335.32	1668.02	2236.75	2236.76	1833.7	2169.78	2292.92	2569.21	2623.42	1997.88	1773.21	1557.69	1880.08	1528.74	1360.1	1500.94	1852.7	2874.27	1300.99	2037.28	1877.44	2820.83	1660.29	1585.64	1742.39	1442.63	1630.02	1709.6	1648.42	1810.52	1879.63	2296.65	2397.43	2025.77	2893.96	1709.04	1449.14	1771.67	1645.37	1490.09	1762.84	1697.34	1712.97	1900.42	1949.88	1582.58	1543.49
pos_1432	Benzylformate	1401.01	2014.09	1409.74	1953.64	1924.94	1523.21	2143.66	2316.63	2567.62	2627.51	1845.41	1686.45	1378.13	1656.23	1276.33	1171.94	1330.12	1741.41	3101.8	1331.55	2034.35	1958.88	2984.87	1638.79	1416.92	1581.29	1273.98	1389.17	1551.61	1458.95	1940.92	1989.38	2475.17	2641.04	2219.24	3232.75	1573.87	1301.26	1658.41	1549.8	1539.2	1613.05	1796.46	1813.87	1992.88	2057.44	1716.06	1622.2
pos_1434	Phenylpyruvate	4514.82	6258.67	4099.27	5868.44	5684.57	4611.35	5964.6	6445.25	7221.02	7275.62	5340.37	4774.74	3988.76	4754.76	3689.51	3386.57	3795.85	4923.21	8449.44	3611.55	5802.05	5444.81	8127.86	4633.86	4167.05	4703.01	3785.56	4135.91	4665.28	4370.16	5397.92	5579.98	6771.01	6987	5906.72	8196.32	4469.08	3819.83	4933.83	4729.97	4502.89	4883.29	5075.25	5049.18	5607.9	5784.77	4654.78	4508.97
pos_1441	Lys Leu	818.229	1602.63	721.277	1151.78	1207.75	765.172	1489.38	1076.9	713.449	1398.74	1569.58	892.338	864.831	456.133	1352.52	822.253	1079.69	667.212	869.022	784.535	1130.53	721.075	945.125	1217.31	760.837	588.657	808.927	831.217	893.806	719.746	1069.23	703.729	467.707	692.887	573.278	365.98	710.791	804.928	757.495	808.598	504.53	788.09	655.076	540.838	679.617	604.633	442.554	399.357
pos_1452	cGMP	6502.22	5984.55	9297.23	6573.72	5337.59	3607.99	9030.14	11395.6	7535.31	7483.61	8893.39	14306.2	2698.31	2538.01	3409.21	3271.75	5849.8	2455.46	1265.39	2020.17	2004.13	886.507	2773.14	2451.88	7422.58	5139.66	4519.52	5040.45	10502.3	9795.39	4873.63	3931.82	3118.51	3373.29	2008.65	2323.15	3420.43	7472.35	5228.95	7297.92	1283.5	7022.5	2944.66	2760.04	2784.07	2485.76	2726.33	2601.7
pos_1456	Ser Leu	2903.68	4699.85	2983.69	4518.01	4547.3	2616.91	4172.59	3511.82	2914.18	4437.61	5551.95	3998.96	2107.85	1216.3	3695.51	2104.39	3399.51	1392.31	1828.72	2078.78	2748.86	1764.3	1805.29	2917.29	4077.66	3715.76	4016.71	3360.5	4551.06	4275.1	1469.82	953.136	727.271	827.285	639.034	476.153	3106.27	3494.09	3032.43	4451.93	1687.91	4154.69	1608.06	1092.88	1430.83	1299.39	1066.48	934.064
pos_1465	p-Tolualdehyde	1673.47	2996.03	1205.15	4412.97	1219.89	1663.3	2576.2	2425.07	1726.13	1179.31	1324.33	1864.81	1510.96	1747.1	1001.12	1326.23	1306.41	1745.2	4137.66	662.171	1487.21	2846.2	6891.78	1047.8	1060.46	1168.16	1132.26	1859.12	1173.9	906.405	2959.05	3401.64	4530.06	3583.43	2730.95	2347.93	665.006	828.511	739.8	699.401	1018.87	736.636	1857.3	2145.09	1532.42	2197.85	1354.56	2710.43
pos_1474	DL-Leucine	3377.02	4768.17	3163.29	4122.53	3870.11	3059.55	3984.64	3842.35	3627.77	4381.13	4082.91	2964.09	2173.26	2000.85	2365.73	2188.16	2256.64	2009.84	3139.44	2075.7	3230.83	2322.63	3623.54	2838.79	2135.13	2382.99	2019.5	2057.87	2380.53	2435.16	3509.36	2421.37	3057.45	2765.97	2710.52	3589.25	2684.42	2388.2	2968.36	2979.93	2210.98	2976.68	2992.22	3085.15	3051.1	2961.82	2338.78	2781.9
pos_1489	Vidarabine	36643.8	52327.7	35271.6	68087.9	50180.6	7331.91	68625.2	71160.2	81859.9	96510.3	69159.3	116602	15195.7	9649.17	18747.8	16436.4	13033.4	14412.8	8765.48	6496.82	8864.61	7545.01	13666	15246.6	69452.3	46038.3	41007.3	43076.1	70318.2	65345.7	33339.8	44016	47617.7	38140.4	37803.7	34693.9	7840.04	13382.7	11261.4	17049	2906.88	25058	27737.8	26634.2	23438.6	17084	13229.4	14592.4
pos_15040	Cyclohex-2-enone	104.243	107.478	93.7	75.2919	82.7731	110.214	6.72253	6.9509	39.1107	6.04852	61.1997	37.8494	49.1816	61.3266	100.093	86.7868	75.0236	65.909	6.00796e-10	6.00796e-10	6.00796e-10	6.00796e-10	0.92835	18.831	115.599	125.713	145.526	135.806	128.711	151.36	6.00796e-10	6.00796e-10	6.00796e-10	6.00796e-10	6.00796e-10	6.00796e-10	90.6715	100.424	96.9475	124.257	6.00796e-10	120.832	6.00796e-10	6.00796e-10	6.00796e-10	6.00796e-10	6.00796e-10	6.00796e-10
pos_15126	Confertifoline	1751.95	1345.81	1929.93	1281.95	1309.46	1850.24	917.075	1016.74	1192.23	877.043	1113.1	1105.64	2707.04	2588.49	2722.87	3014.51	1814.81	3008.15	1471.5	685.284	1314.08	594.581	1318.7	1917.27	1532.14	1753.92	2184.61	1905.46	1901.74	1728.23	578.78	755.811	474.815	694.588	592.549	534.665	1970.02	1787.1	2004.68	1803.18	356.782	1405.69	664.227	682.272	786.714	868.99	544.198	1172.35
pos_15133	Cys Pro Ala Val	227.206	183.41	174.887	164.2	154.394	213.666	89.1096	142.547	156.986	83.7422	93.7516	159.505	238.772	200.751	216.746	240.149	198.051	179.121	83.7119	110.036	92.804	41.5235	64.8884	156.802	163.6	185.267	213.285	237.146	189.06	214.375	59.2148	101.381	103.938	67.2159	105.873	147.844	189.526	203.451	157.37	219.963	28.565	199.222	98.4996	80.9753	139.562	49.7739	95.7556	108.546
pos_15135	Glycodeoxycholic acid	626.565	532.596	505.201	648.689	218.162	137.768	200.413	249.554	161.359	242.059	367.708	330.878	31.4738	9.10467	161.759	83.0524	309.035	28.007	21.265	31.1262	34.1169	31.821	61.3429	85.9682	319.969	173.331	286.591	293.502	471.331	573.869	120.003	39.7765	81.1471	73.8326	10.6085	47.5434	74.2093	248.213	175.135	84.6066	48.8562	120.143	49.1757	34.7631	21.5849	37.7777	19.0637	41.9411
pos_15139	Simulanoquinoline	20463.5	18363.7	14407	14187.1	13661.4	13541.9	6916.05	4466.76	7498.05	8896.95	7536.36	4602.6	12462.8	11647.7	12508.7	11496.8	11959.8	9142.71	9698.02	9816.71	8579.19	5286.9	7533.05	8341.34	4620.34	5534.58	8763.34	4429.53	6348.21	6270.56	1650.79	1547.33	1026.43	639.442	1011.52	761.144	5777.28	4767.1	6379.53	7687.9	2574.55	4221.02	1657.54	1236.28	2142.73	1379.7	1454.04	2796.65
pos_15163	(-)-Epinephrine	170.64	124.35	143.364	128.996	87.0496	128.216	71.1474	118.224	137.414	112.131	131.503	140.12	119.667	109.198	142.71	131.76	150.537	94.8835	83.8853	66.8454	101.08	45.1949	89.9719	103.708	143.669	185.255	218.101	169.504	264.097	223.405	45.7062	34.403	28.1512	35.2718	16.2682	32.7659	124.129	129.377	135.512	143.039	6.23521	187.456	50.1514	52.2646	56.6905	66.1541	4.52361	54.373
pos_15165	Methyl acetoxy-6-gingerol	1689.51	1343.97	1717.35	1382.93	1171.19	1766.51	956.972	1256.17	1815.43	1090.57	1708.65	1727.31	1480.14	1570.47	1809.44	1697.11	1952.82	1339.35	967.266	775.819	1076.57	646.52	959.001	1223.96	1969.55	2465.77	2546.4	2629.4	2633.31	2686.73	601.322	563.677	517.396	559.353	471.923	467.29	1665.53	1793.77	1713.2	2195.8	373.675	2299.32	723.54	778.97	793.618	753.541	514.834	700.917
pos_15267	xi-8,9-Dehydrotheaspirone	911.901	876.498	1107.71	835.636	914.765	1037.94	685.635	817.88	848.879	741.459	937.981	841.399	1073.11	1045.24	1216.34	1194.66	1098.26	1108.76	726.178	581.514	826.914	447.428	737.256	886.685	1215.57	1269.74	1600.83	1521.28	1540.02	1343.06	523.064	590.093	406.543	526.055	445.733	360.818	1246.01	1121.74	1146.93	1244.2	346.88	1135.32	654.623	549.893	638.929	629.25	502.733	667.861
pos_15270	Ecklonialactone A	21605	20884	24487.6	19782.6	20798.4	22438.3	15763.4	16627.1	18996.8	16605.6	21708.2	18327.5	20319.5	19535.1	25708.1	23540.3	23525.5	21706.6	13263.2	9871.14	14576.1	7688.95	12770.4	17153.4	28455.7	28363.8	36168	31600.6	34740.5	31429.4	8614.22	9119.39	5677.23	7394.58	5668.65	4702.2	24437.1	24182.6	24847.5	26211.1	5656.79	25373.2	10653.4	9484.5	11486.1	9981.31	7907.06	10414.9
pos_15293	2-Methoxyestrone	667.252	652.681	331.038	877.028	576.956	566.996	560.166	463.194	277.428	527.196	386.447	335.153	198.46	220.671	414.348	266.131	526.737	199.689	207.872	237.226	247.255	216.782	259.675	320.272	626.816	372.228	895.393	788.666	556.014	532.208	323.308	467.675	507.786	672.266	559.438	338.495	603.296	462.433	793.309	424.184	248.263	534.531	544.415	510.503	518.985	496.43	400.658	360.196
pos_15295	Trandolapril	110.508	95.3938	76.2801	84.5928	63.1106	99.3396	80.3493	116.157	109.477	104.682	104.006	116.164	115.068	120.656	124.084	132.15	113.329	141.466	130.426	187.372	135.473	172.305	150.073	130.237	123.69	106.484	146.664	110.299	148.487	107.764	154.444	218.451	294.895	332.831	366.108	353.637	146.897	132.04	136.028	119.447	222.861	128.138	197.835	196.198	202.537	176.17	241.254	208.174
pos_15301	S-(Indolylmethylthiohydroximoyl)-L-cysteine	353.125	150.177	360.479	159.5	194.779	464.98	159.435	180.198	330.22	245.401	66.7955	291.95	186.72	199.859	220.613	281.486	247.066	153.208	99.3578	207.419	176.667	137.652	172.993	205.745	208.169	301.005	204.142	367.716	203.358	285.112	56.0139	26.5523	6.00796e-10	6.00796e-10	6.00796e-10	6.00796e-10	266.84	222.567	382.081	404.705	67.2432	217.896	51.753	14.7015	113.897	120.486	54.1521	75.3205
pos_15302	PS(17:2(9Z,12Z)/0:0)	1254.65	937.059	894.592	1082	1115.7	891.928	822.393	1407.96	2477.67	1309.79	1703.33	1970.87	945.593	756.914	767.22	1071.16	826.227	1140.95	1904.74	1007.13	1300.38	1794.99	1472.76	1422.12	2918.85	3446.72	2547.96	2404.61	1877.48	2145.95	1157.22	1201.54	1446.97	1721.02	1028.76	688.032	1797.65	1724.54	1072.85	1420.96	532.291	5105.5	2236.14	915.194	1480.56	1113.93	877.646	916.508
pos_1532	gamma-Glutaminyl-4-hydroxybenzene	873.912	1407.02	753.224	1531.27	1326.85	797.238	1132.29	1097.97	1017.02	990.17	1219.82	1164.14	638.066	419.606	805.922	630.536	841.251	510.029	660.199	452.673	647.849	449.703	654.253	697.116	1090.26	1012.39	1003.74	1133.65	1171.21	1030.05	784.984	725.706	700.559	771.931	622.663	612.843	906.504	942.667	799.915	1075	516.686	1168.5	756.594	649.543	817.884	631.216	439.432	552.864
pos_15325	6-Tridecynoic acid	20237.5	19987.6	19195.1	17719.3	17929.8	18624.3	11626	10491.5	11905.9	12174.4	13401.8	13819.7	12464	15114.7	13973.1	14183.1	13293	12823.5	6934.72	5979.11	8129.55	5258.91	8084.47	8507.81	12894.8	14931.7	12369.6	13431.5	14392.3	15163.6	4098.08	3574.21	2318.55	2661.19	2318.67	2236.25	10386.9	11949.8	11526.4	12183.1	4252.77	12112.6	4148.53	4183.78	5311.36	4749.66	3176.16	4129.63
pos_15339	Phenylacetaldehyde	21.463	31.1075	36.1432	48.4768	36.5937	26.6061	34.7757	28.5272	31.2957	42.7312	39.2219	24.2583	23.0163	20.8531	29.0232	27.4045	30.291	22.3728	17.6455	17.8777	23.6942	18.8469	28.6121	24.846	43.3479	32.8341	30.4035	36.9221	49.9097	44.9294	32.9693	36.6165	30.8005	28.9684	33.6181	32.5024	55.7784	33.1987	33.9949	47.8026	18.2799	37.5727	31.1271	41.3674	27.2151	31.3227	12.1808	22.958
pos_15340	Thujone	238.196	284.686	276.741	235.789	267.552	242.051	243.183	211.499	218.944	249.7	329.147	192.081	149.422	145.512	203	209.365	195.545	178.349	82.3822	121.051	161.304	76.7038	170.666	153.623	288.666	277.597	243.784	296.283	385.762	350.661	164.059	198.452	160.691	122.662	161.807	172.901	310.475	261.272	226.024	414.818	126.957	303.97	218.429	255.027	158.041	171.065	97.989	135.387
pos_15341	2,2-Dimethylglutaric acid	755.092	886.766	882.855	767.168	850.248	824.003	711.753	688.03	701.004	746.241	972.482	640.777	610.607	544.699	725.216	736.843	640.916	650.409	396.868	423.625	547.474	313.892	580.544	580.146	848.905	899.175	790.022	929.767	1063.55	1039.8	570.931	608.507	595.396	502.48	594.447	609.368	880.921	857.69	713.607	1156.45	438.065	891.051	673.997	754.315	536.962	557.46	402.899	506.421
pos_15345	Palmitic amide	11816.2	12786.9	12251.6	12901.1	13784.5	14421.1	7962.93	6781.34	8629.11	8366.85	9108.85	10257.1	12129.4	13528.5	11845.5	12685.9	10906.4	12183	6533.53	6351.5	7684.53	5215.43	7300.25	8222.8	9698.45	11221.2	10397.5	11940.4	12668.2	11792.7	3520.69	2825.43	1938.91	2361.41	2743.75	2407.87	9293.7	8492.32	10372.3	9828.3	4616.93	9544.83	3335.59	3759.29	5375.4	4226.46	3151.12	4314.07
pos_15361	trans-EKODE-(E)-Ib	1733.46	800.964	2060.73	1014.07	698.289	1095.23	616.118	736.202	889.883	697.081	924.765	855.147	1618.36	1782.72	1667.28	1967.16	1843.18	1444.99	668.091	548.49	723.464	434.22	629.896	1013.36	1384.4	1339.46	1739.52	1285.24	1523.85	1423.57	449.161	316.741	222.599	273.134	259.869	190.185	787.28	878.26	935.772	794.012	223.454	504.164	271.918	283.274	305.017	289.679	241.602	338.488
pos_15386	12-amino-octadecanoic acid	4930.72	5437	5242.91	5578.67	5856.98	5977.87	3386.61	2793.51	3603.73	3488.86	3899.33	4297.84	4909.18	5484.68	4877.84	5154.97	4420.7	5020.99	2624.72	2568.85	3113.91	2100.38	2932.22	3295.98	4368.04	4794.55	4468.8	5108	5455.69	5143.01	1331.36	1056.16	724.203	863.956	1064.14	874.067	3903.52	3587.73	4421.87	4144.11	1894.93	4040.25	1334.22	1525.81	2224.99	1742.02	1217.29	1771.11
pos_15415	7,8-Dihydro-.alpha.-ionone	189.155	182.439	239.579	194.058	143.297	233.749	176.61	188.951	191.819	212.679	199.294	209.361	220.384	183.16	248.651	212.793	249.175	217.201	142.393	108.697	154.538	79.1757	134.067	186.675	343.471	292.09	428.58	332.471	366.35	371.717	238.012	137.257	113.17	95.0188	120.563	102.142	213.015	207.696	217.963	214.809	45.9562	133.665	123.579	113.783	83.6149	120.757	76.2718	110.855
pos_15419	Cymathere lactone	16918.9	15680.6	17619.4	15836.2	14302.1	16913.6	11423.5	13399.2	13522.6	13470.4	15954.1	14910.9	14446.9	13923.8	17324.2	16529.4	15970.8	15457.6	9779.36	8003.68	10435.1	6195.09	9759.03	12543.9	20910.7	19200.6	23726.6	21503.7	22877.1	22531.6	7030.61	6566.62	4766.51	5298.61	4906.78	4312.32	16036.6	15948.3	15941.4	16451.2	5228.07	16162	7195.07	6474.43	7187.73	7092.96	5800.45	6867.66
pos_15421	Yucalexin P15	3318.19	3001.32	3246.08	3328.22	2396.85	3801.42	2114.01	2714.85	2788.45	2570.42	3271.5	3482.68	2810.32	2928.95	3640.66	3203.67	3157.82	3049.3	1986.87	1673.88	2177.38	1371.75	2152.54	2575.63	4652.56	4290.35	4272.13	4356.63	4849.31	4695.35	1376.5	1134.09	989.975	1036.37	1044.66	983.231	3040.73	3134.44	2919.79	2910.68	1051.03	3794.72	1180.28	1176.41	1317.95	1347.64	1045.64	1094.04
pos_15445	PC(16:1(9Z)/2:0)	647.229	363.412	583.055	384.413	366.573	678.517	581.125	601.588	839.895	422.107	885.445	595.188	1550.81	1148.76	839.715	1426.48	961.773	1618.95	1400.2	926.439	1208.06	1218.69	1042.5	1363.9	1420.22	1921.47	3121.42	1835.32	1038.87	1198.12	1019.03	1233.89	2460.04	1764.83	1442.15	1364.33	1303.91	1125.86	968.969	791.091	208.277	2310.35	1385.87	1223.92	1002.98	1017.84	773.091	1341.78
pos_1546	ALANYL-dl-LEUCINE	400.805	338.602	500.091	310.899	296.279	464.013	291.324	340.564	295.747	324.213	255.252	471.623	209.543	203.946	444.036	317.071	445.611	155.469	137.245	159.028	221.108	83.4389	163.16	237.764	230.118	171.28	293.426	228.735	466.124	243.999	200.349	123.084	98.3824	97.2402	111.013	124.005	123.076	230.172	185.677	170.937	58.8813	108.02	71.0064	93.3069	82.9713	124.44	75.4428	90.0244
pos_15468	2,4,6-Trimethyl-4-phenyl-1,3-dioxane	1680.73	1557.88	1920.1	1607.8	1192.92	2371.76	1046.37	1030.73	1309.55	1167.9	1099.37	1211.62	3603.18	4336.97	4079.41	3817.2	1985.99	5570.84	2105.38	1162.99	2097.38	1108.75	2346.59	3183.42	1270.65	1444.12	2297.66	1835.17	1542.92	1526.36	418.678	549.361	320.787	452.322	406.888	281.999	2116.64	1591.38	1474.14	1393.15	554.336	1065.58	542.668	542.105	629.37	676.623	550.941	1134.71
pos_15477	2-Phenylethyl formate	17.4127	38.8919	25.9285	10.6665	30.9453	39.9528	9.56202	15.1614	21.5239	30.1762	6.86749	6.38922	49.8761	58.0047	50.3677	73.1499	44.1037	54.7889	41.4097	40.1694	49.1889	17.8426	32.6374	55.0039	16.9983	6.94809	42.1249	30.1149	13.1332	12.3251	30.5964	22.8194	13.4585	19.1262	17.7708	27.3992	52.8846	32.7547	36.8871	25.9157	16.9788	15.9479	30.0063	26.8681	19.9349	22.8967	19.8181	30.3449
pos_15478	3-Oxo-1,4,11(13)-eudesmatrien-12-oic acid	374.254	306.973	431.277	312.31	318.429	475.122	228.126	189.212	270.282	242.214	226.662	256.491	662.757	839.802	674.682	670.955	377.659	1047.6	334.07	189.079	347.638	166.569	311.258	491.73	286.953	347.824	466.939	424.601	306.235	331.819	121.212	129.537	94.4106	118.67	93.362	97.9595	366.874	312.968	295.824	286.637	90.6098	250.818	132.672	130.624	135.263	120.219	102.175	185.492
pos_15487	Ingenol	6765.42	5696.59	6426.41	6286.68	5330.58	6118.22	4109.06	5193.13	5885.84	5895.4	5481.18	5884.98	4294.97	4122.94	5291.86	4942.16	5152.82	4387.4	3756.52	3074.04	3770.18	2552.96	3408.79	4565.51	7043.52	6234.57	7570.96	6848.8	6467.91	7635.86	2356.6	2384.62	2225.33	3015.34	2269.83	1957.91	5182.44	4808.96	5524.97	5463.24	1654.32	5695.07	2811.54	3088.29	2794.03	2890.78	2404.44	3233.52
pos_15499	3-oxo-13,17-secoandrost-4-ene-17,13α-lactone	384.383	330.29	411.68	319.719	321.936	453.251	312.068	390.014	422.105	305.929	280.414	350.945	484.829	452.595	490.741	496.573	404.842	502.368	460.479	285.428	364.693	290.775	325.019	491.239	459.182	511.414	617.313	557.723	504.604	494.148	419.549	501.705	384.715	520.665	390.244	333.903	671.749	524.548	542.266	626.374	169.055	537.426	482.369	440.199	486.01	464.091	404.643	472.822
pos_15523	4-Methyl-1-phenyl-2-pentanol	91.8371	70.3516	106.612	90.6045	49.0974	91.6032	77.3281	103.263	116.396	147.205	104.928	91.0721	60.2971	56.4635	98.9047	76.8306	122.546	84.7512	41.7365	39.1808	51.9901	41.6429	48.1105	59.4498	188.054	119.668	206.89	160.634	184.814	206.871	122.812	98.654	116.901	99.9036	109.535	139.583	113.267	150.578	155.183	110.169	15.8894	154.83	83.6694	88.7359	53.6105	61.8063	41.5834	71.3267
pos_15546	Convallatoxin	1407.57	1229.7	1720.19	1507.33	1365.13	1834.92	1424.43	1691.53	2241.63	1340.02	1734.11	1387.96	2259.35	2630.38	2137.41	2536.7	1867.89	2858.5	2127.44	1406.69	2072.07	1433.07	2334.76	1986.11	2718.23	2609.98	3912.48	3210.71	1969.65	2904.7	942.831	1362.48	1474.89	1714.08	1381.05	1494.63	2709.97	2637.53	2446.52	2529.1	1115.63	2701.12	2057.36	2656.48	1799.74	1559.92	1949.62	2965.27
pos_15552	5-Hexynoic acid; 5-Hexyn-1-oic acid	80.7353	70.5598	67.0617	64.6175	54.8025	97.9011	43.475	57.8703	49.003	55.5552	34.1783	42.9982	62.2126	66.4477	74.676	70.7538	69.0975	80.9517	46.3793	34.6246	46.1388	39.5592	49.3275	59.3286	57.5876	72.9661	81.2404	69.3066	53.361	46.6453	23.2428	29.1007	21.2935	39.23	26.4172	18.3691	69.0156	57.4395	70.204	60.8114	23.728	59.0175	31.2315	36.8535	32.4848	36.1055	36.4635	36.0812
pos_1561	6-Hydroxypyridine-3-carboxylic acid	70.5093	84.6276	82.275	115.359	62.6733	113.476	66.5769	101.464	83.2392	70.4107	38.9129	66.8051	52.6433	60.3128	52.5796	71.6264	56.4446	70.3121	66.6671	50.616	70.7314	33.9672	69.8985	69.9603	20.657	29.2901	31.1995	29.1554	30.4251	38.1728	81.188	121.007	193.105	114.429	133.286	144.796	42.4705	33.1319	52.1784	39.8921	33.109	46.2926	82.0509	86.5661	86.748	67.7603	44.0795	57.9687
pos_15627	3,3',4,5'-Tetrahydroxy-trans-stilbene	522.229	534.98	491.958	491.385	498.571	542.113	306.861	284.891	347.678	294.869	374.851	388.862	374.809	408.983	428.639	483.142	340.054	377.207	186.99	202.698	244.605	145.503	274.167	280.222	400.304	486.143	380.402	420.957	379.209	503.354	149.359	119.55	80.2815	101.208	91.7257	70.837	335.808	396.113	380.386	368.055	147.878	373.099	127.862	129.521	168.197	147.515	105.568	140.609
pos_15635	Buddledin A	2521.66	2277.52	2256.35	1982.43	1993.49	1469.29	1501.98	1502.37	2071.65	2384.1	1765.59	1893.09	1824.43	1538.8	1590.94	1258.28	1020	1070.77	712.453	486.69	1610.47	1003.69	1567.81	1645.23	2370.56	2517.67	1485.84	2202.63	2176.68	2839.12	1004.7	807.558	501.838	407.397	595.125	298.663	1231.51	2249.3	1442.45	2050.11	536.149	1000.27	412.487	439.662	539.497	494.615	395.851	366.517
pos_1566	Hexylglutathione	559.124	716.209	601.562	731.299	702.643	668.373	538.63	566.581	592.766	734.653	714.613	681.323	142.733	88.8675	285.056	174.45	330.074	121.68	213.971	270.505	353.638	123.394	260.964	315.915	696.803	670.033	626.175	804.476	856.847	773.216	436.666	553.864	382.202	526.422	299.48	327.305	513.999	551.469	559.656	683.831	186.565	712.674	483.669	597.899	604.155	523.123	403.031	367.68
pos_15680	Lipoxin A5	23366.3	23412.2	22908.8	28780.9	22028.3	19164.7	17420.1	18167.8	18547.9	19218.9	23406.8	19429.3	12155.9	13129	19548.7	15921.6	16658	13541.8	9226.77	7218.83	8914.62	6446.32	9045.79	13305.1	25607.1	25883.2	26947.3	25006.9	27569.2	28715.3	8336.46	6240.29	4313.02	5939.52	4712.42	4054.49	16809.9	19072	18132.5	19811.8	5710.15	19642.1	6766.65	7058.41	6900.85	6059.91	5566.82	6186.38
pos_15684	9S-hydroxy-12R,13S-epoxy-10E,15Z-octadecadienoic acid	10127.5	6071.76	8849.69	5889.34	4627.33	7496	3542.67	3911.97	4964.89	5029.42	4659.79	4585.77	5419.07	7485.73	7422.66	6357.37	6027.26	6307.79	3547.95	2738.98	3713.41	2114.53	3586.75	5004.15	6089.6	4844.83	7074.05	6163.71	5321.72	5911.14	2291.8	1465.03	745.101	1656.7	1126.73	792.509	3631.05	4171.46	4455.75	3115.49	1462.59	2808.08	1337.59	1434.16	1519.66	1913.94	1631.51	1719.93
pos_15691	1-Methoxy-2,4-dimethylbenzene	273.623	277.938	286.835	264.719	270.118	303.342	203.815	238.815	261.661	203.913	260.742	236.23	345.469	292.107	370.547	340.571	309.382	319.27	250.12	173.669	251.523	156.647	223.178	296.025	294.945	359.102	409.553	405.795	383.245	337.801	196.74	240.266	186.386	246.723	198.577	165.996	348.062	340.333	351.812	341.076	93.2871	324.327	241.771	223.369	233.789	233.039	176.466	254.795
pos_15694	2-(4-Methylphenyl)propanal	179.266	196.792	218.721	214.85	211.76	195.085	149.554	169.313	165.843	170.11	199.946	182.295	194.9	188.527	219.669	210.947	169.545	204.516	140.014	101.884	143.778	92.9021	139.606	161.64	215.437	198.615	245.207	232.489	230.243	231.892	115.827	122.836	95.1171	133.133	112.427	92.908	191.873	184.727	204.454	212.396	51.0208	192.301	119.623	121.901	118.473	122.031	96.0203	115.833
pos_15700	Lactarofulvene	673.267	626.511	687.824	590.125	629.759	659.964	454.794	530.196	536.752	494.877	544.315	553.709	748.578	603.775	743.309	730.809	706.391	702.777	569.633	404.126	524.838	366.613	542.698	608.712	674.873	729.196	823.7	796.261	758.21	737.485	452.42	521.622	445.932	582.797	499.659	445.227	798.999	715.251	762.967	748.43	261.813	671.621	531.703	500.906	513.597	534.864	402.071	550.456
pos_15701	2-(2-Methylpropoxy)naphthalene	951.575	963.619	1067.97	1014.35	950.801	1125.26	806.743	968.316	915.232	816.365	977.827	885.104	1112.44	976.201	1304.7	1208.37	1100.38	1144.43	928.323	645.63	874.144	624.925	851.761	1051.03	1171.11	1272.57	1492.42	1389.8	1370.3	1273.51	795.671	955.436	840.314	1060.19	921.811	775.345	1388.16	1292.76	1323.99	1306.38	406.139	1194.45	993.086	933.981	938.384	935.259	694.591	1011.86
pos_15702	3α-HYDROXY-4,4-BISNOR-8,11,13-PODOCARPATRIENE	246.077	203.095	215.083	232.547	195.382	238.342	169.838	191.565	182.315	172.282	211.594	200.24	214.095	180.918	242.725	248.628	242.353	240.462	183.816	118.577	202.177	111.504	186.733	216.006	228.733	269.059	333.422	292.427	330.585	282.905	152.865	186.515	137.609	185.822	160.85	119.65	252.155	227.248	245.653	238.215	53.241	215.438	176.603	161.064	156.226	162.422	120.929	178.335
pos_15704	17-octadecene-9,11-diynoic acid	46668.2	49140.1	46267.2	56548.5	44419.1	42761.8	39816.4	44171.5	42100.4	41921.3	48053.6	43038.6	37312.8	35826	49100.7	42808.3	42240.6	39784.9	29284.2	22874	29406.2	21567.2	28764.8	38111.1	56156.6	53420.9	62573.1	57210.2	60110.5	60140.3	27974	27940.1	24677.9	30707.4	25911.4	20070.1	46634	49023.9	46809.2	48662.3	16533.7	48811.6	29050.5	29535.4	28176.1	26456.9	21782.2	27150.1
pos_15714	preclavulone lactone I	3263.87	3062.09	3801.42	2897.27	2890.34	3681.29	2164.2	2491.52	2853.85	2141.45	2900.29	2616.23	4609.5	4519.79	4727.08	4510.61	3810.38	5114.47	3717.16	2031.53	3266.85	1955.04	3048.5	3755.11	3506.59	4444.67	5581.22	4534.79	4526.88	3838.9	1483.66	1728.85	1105.94	1401.52	1254.33	1279.13	4571.35	4035.91	4036.49	3895.95	1201.41	3543.09	1832.77	1547.55	2215.63	2095.56	1834.43	2583.95
pos_15717	Bisacurone epoxide	338.255	243.392	301.575	250.151	229.182	323.294	227.671	327.828	381.968	214.964	312.663	230.764	379.449	322.99	341.964	401.646	319.369	397.755	482.884	263.645	350.504	303.542	363.419	394.023	410.31	580.511	494.398	547.456	395.832	397.694	242.511	337.561	360.296	431.876	287.102	223.926	599.551	488.937	467.283	491.429	126.218	694.422	421.003	317.048	413.766	318.743	259.145	340.516
pos_15718	Dihydroisolysergic acid II	4433.28	3710.22	4089.01	3346.31	3159.38	3627.06	2704.05	2264.1	2858.63	2887.02	2849.77	1971.67	4970.55	4903.86	5192.07	5372.77	5036.81	4767.43	3234.85	3110.54	3085.38	1928.89	2501.8	3536.16	2820.38	2873.08	4449.04	2748.69	3538.96	3318.38	1646.79	1933	1561.92	1217.94	1739.86	1831.73	3300.46	3414.62	3797.01	3570.77	1254.48	2413.8	1515.47	1523.44	1789.25	1720.32	1462.71	1958.77
pos_15734	(-)-Myrtenyl isovalerate	972.138	1195.95	1034.19	1014.37	1111.99	809.718	882.226	763.085	691.527	853.545	922.367	650.962	710.684	618.102	1210.73	976.165	882.804	825.158	358.713	407.787	503.7	272.117	386.921	691.302	1073.19	836.305	1323.37	928.725	969.964	1039.68	363.079	325.377	258.306	259.887	254.302	255.839	759.402	843.177	753.376	757.75	288.268	729.571	360.996	349.985	278.504	288.147	264.543	327.956
pos_15767	3'-Methoxy-[6]-Gingerdiol 3,5-diacetate	256.287	238.839	208.663	220.133	209.822	266.035	263.504	293.976	185.983	172.742	176.27	149.115	191.952	220.434	251.657	277.618	201.484	226.631	178.285	100.339	134.923	116.491	152.093	164.231	228.996	229.751	258.601	234.994	252.664	238.616	515.093	829.306	2193.44	922.764	1340.38	1856.32	236.966	222.42	245.865	239.327	109.408	248.921	849.858	816.596	549.727	784.247	202.331	509.698
pos_1577	2-(5-Methyl-2-furanyl)-3-piperidinol	772.268	2644.7	1138.73	1733.92	730.467	742.498	909.758	1180.86	444.419	573.103	3014.39	717.53	1769.94	1032.89	1912.31	1488.07	1881.95	1349.21	436.642	473.387	670.601	417.884	646.069	761.451	2807.73	2863.3	2990.2	3031.06	3554.63	2636.98	576.901	357.629	395.116	338.958	183.696	163.727	1031.51	1142.16	1698.7	1246.37	545.367	2574.01	548.994	546.601	608.11	394.908	367.051	429.295
pos_15772	(Z)-alpha-Bergamotenoic acid	626.922	721.663	629.474	744.417	617.074	609.937	526.298	552.104	483.918	575.631	588.945	491.626	418.734	430.149	672.679	502.927	513.93	435.763	306.861	258.88	348.421	216.888	321.835	452.878	694.026	574.14	871.421	690.776	700.189	701.439	266.719	261.257	225.282	267.644	229.322	182.235	509.687	548.983	534.666	540.218	209.892	578.579	291.881	330.275	235.996	259.605	241.98	237.474
pos_15800	Ganoderol A	1677.86	2265.69	679.321	2304.41	1698.35	705.833	1263.4	1279.36	626.124	1065.9	2231.47	1431.35	726.151	333.423	1253.04	815.949	1397.13	383.953	456.743	465.332	604.791	402.704	444.409	879.294	1633.61	1456.85	1876.07	1699.58	2531.36	2115.72	485.214	205.685	63.836	108.924	19.3413	0.435816	1328.25	1363.72	1460.65	1142.2	719.699	1500.42	270.665	146.367	383.465	125.048	182.17	90.3342
pos_1581	3-Methoxy-L-tyrosine monohydrate	1125.37	1524.71	1018.03	1440.19	1401.07	995.064	1180.76	1176.5	1051.67	1490.59	1729.13	1636.53	510.675	374.431	715.511	603.529	875.182	438.258	570.317	560.874	698.523	442.256	539.282	741.696	1130.96	1103.69	1069.44	1292.83	1458.97	1338.91	682.383	629.011	554.982	636.023	427.941	420.803	900.666	932.939	922.253	1245.97	485.061	1134.71	801.142	667.995	640.934	691.398	450.154	449.392
pos_15836	2-Oxo-8-methylthiooctanoic acid	154.93	133.615	143.119	140.046	117.677	135.589	82.0029	91.1329	77.3329	98.8437	102.103	115.849	70.9862	103.282	80.3625	85.5729	94.4544	72.7561	50.861	63.544	73.1329	37.8917	56.2147	52.5845	99.9834	116.514	109.783	120.488	123.631	128.158	36.65	31.2607	32.4286	37.7638	34.2673	31.2917	57.417	47.9181	112.436	77.8014	28.8449	94.815	32.5799	26.2571	31.6379	46.3962	29.0351	29.07
pos_15845	Methyl citronellate	464.333	496.164	512.383	487.385	462.221	491.409	359.711	408.255	407.908	422.734	391.438	368.751	308.04	350.262	456.516	392.099	355.871	340.172	249.734	208.807	278.016	177.098	260.029	345.487	451.315	429.847	608.567	542.01	470.082	498.861	195.962	203.533	196.776	250.547	216.835	165.443	377.267	393.655	382.076	442.887	154.21	457.689	243.322	264.146	238.574	233.616	172.648	219.744
pos_15847	alpha-Amylcinnamaldehyde	181.497	190.807	155.199	188.785	185.322	197.309	159.445	174.491	170.558	199.142	178.578	164.154	164.3	154.53	236.71	173.469	194.574	175.202	120.971	90.6997	153.115	85.8852	123.178	169.158	220.613	223.576	291.571	264.817	220.258	267.605	130.794	116.724	117.114	132.601	114.237	107.3	196.989	203.337	238.966	240.621	91.0638	243.765	122.59	145.799	118.873	116.084	98.4951	121.966
pos_15851	13E-octadecene-9,11-diynoic acid	16199.9	22494.1	17587.9	22872.1	20799.4	18912.1	16440.8	19084.4	17313.1	20140.5	17546.8	16375.4	11095.2	11459.3	19033.9	13065.5	14896.2	12400.3	8918.45	8194.03	10851	6914.24	9817.43	14045.8	19561.5	17313.8	24403.9	21836.6	19188	20081.5	8637.74	8421.18	7805.97	10001	7864.18	5528.31	15342.2	16668.8	16197.8	17470.6	6483.95	20827.4	9699.75	10886.1	8902.2	8407.77	7672.18	7492.95
pos_15854	13(S)-HpOTrE	21908.9	24083.9	22697.4	25431	21544.9	22293.1	18133.5	20829.6	20897.2	21899.7	20130.2	19510.4	13997	14336.5	21178.9	16273.2	18695.8	15003.9	12073.4	10567.7	13592.3	9594.52	12723.2	17091.7	22400.2	21598.4	27632.5	25300.7	23359.7	23626	9676.75	9990.75	7882.12	10765.1	8684.52	5900.32	17347.6	18896.6	19185	19830.3	6868.62	22474.5	11181.3	11807.6	10879.4	10049.5	8839.82	9377.96
pos_15855	PGB3	24538.8	33127.6	29039.8	33467.8	32199.7	32040	24387.4	26976	25893.2	29898.1	25905.9	25276.6	18962.6	20801.1	32404.9	23167.1	24648.2	21864.2	14599	12774.3	18640.8	10834.8	16680.9	23106.7	29120.7	27779.8	37561.2	34229	29113.7	31236	10708.7	10034.8	8108.7	10552.1	8541.12	5932.21	22285.8	23992.9	24671.5	26469.7	9336.33	30470.6	12557.9	13893.6	12288.6	11746	9855.51	10379.6
pos_15865	12(S)-HpEPE	5167.93	5280.67	6207.29	4651.28	4747.32	6495.29	3640.86	3854.62	4433.84	3869.47	4346.04	3906.77	7550.16	7899.73	8379.67	8137.56	6592.63	8539.76	5658.58	3489.4	5605.64	3085.99	5518.77	6237.42	5109.86	6348.75	8360.72	6912.14	6704.29	6014.36	2139.5	2421.31	1598.66	1963.09	1772.83	1705.45	6381.57	5509.52	6263.24	6090.26	1897.38	5188.72	2787.42	2463.11	3317.44	3225.79	2574.91	3671.52
pos_15870	Germacrone-13-al	1864.74	2257.45	1979.68	1752.13	1686.39	1885.01	1933.52	1763.7	1890.09	1559.65	2106.78	1441.38	2576.44	2251.51	3177.83	2749.54	2158.64	2966.76	1922.83	1010.48	1682.6	1128.67	1841.76	2282.19	2025.68	1986.51	2617	2034.73	1992.8	2049.77	977.935	978.193	638.44	792.518	666.976	596.966	1917.13	2488.36	1982.46	2295.55	1010.32	1885.42	1142.04	1018.72	1212.75	940.998	895.02	1055.11
pos_15877	4-[3]-ladderane-butanoic acid	1370.32	2210.72	1484.28	2030.43	2066.6	1354.18	1607.04	1266.3	1576.52	1475.61	1886.96	1480.65	1199.93	1391.52	2570.42	1494.39	1425.61	1308.81	886.118	713.233	1070.26	596.643	916.059	1314.79	2773.23	3048.52	4358.12	4321.32	3051.12	4037.23	934.984	788.086	822.037	866.312	762.915	691.564	2658.14	3309.91	2874.48	4663.85	1876.06	4147.48	986.731	1008.65	761.289	808.174	638.33	757.47
pos_15896	Canrenone	1134.91	1283.34	1116.19	1157.4	1150.35	1304.06	851.264	869.679	815.302	1000.55	1012.78	793.978	1374.69	1266.63	1533.97	1433.97	1285.31	1437.59	1287.49	880.274	1236.57	763.919	1401.23	1398.36	1070.11	1150.55	1584.61	1454.81	1319.99	1222.9	736.308	841.026	670.975	845.669	808.274	740.315	1454.8	1175.7	1464.21	1428.61	700.639	1356.39	1087.73	997.269	964.081	1123.46	919.708	1344.02
pos_15906	(1beta,2alpha,3alpha)-1,2,3,24-Tetrahydroxy-12-oleanen-28-oic acid	2897.08	1535.02	3317.61	1594.74	1583.32	2634.92	2126.06	2473.28	2342.46	1736.92	1689.9	1800.61	3896.05	3724.78	3696.02	3986.17	3345.86	4410.03	3643.34	2518.19	3028.5	2402.28	2271.9	4530.54	3257.03	4310.37	7544.79	4574.07	3141.4	3543.75	2358.85	3997.14	3037.54	4792.49	4042.88	2148.48	5819.65	5327.93	5322.32	4599.49	846.781	3717.92	3641.56	3872.86	3615.21	4103.38	3539.73	5764.17
pos_15913	2-Methylnaphthalene	49.2046	62.9249	73.6026	99.849	67.693	38.5471	51.2348	70.8487	39.7643	57.6033	34.5232	20.297	72.2473	73.7047	93.9723	67.9619	61.2178	69.3983	65.0371	48.8318	66.0357	21.2245	62.2559	78.7792	63.965	78.9422	143.808	86.8333	111.632	91.0017	71.6721	88.5118	73.3111	84.688	92.3208	75.1115	64.7093	83.8026	117.338	124.805	29.416	75.7331	90.4438	87.1564	70.0095	90.0479	59.2836	96.9632
pos_15914	PPA	268.672	295.137	311.62	262.337	247.296	331.243	221.998	238.475	252.638	251.583	227.626	218.291	231.653	223.516	298.21	237.459	232.382	233.742	193.226	158.482	209.827	145.16	194.117	253.027	269.516	237.208	326.152	317.15	282.462	309.646	120.178	141.708	95.4793	160.612	132.738	94.7263	223.333	245.086	272.88	263.544	85.862	261.218	147.773	154.199	160.493	145.307	129.613	149.216
pos_15917	Isoleucyl-Valine	364.501	326.039	372.202	296.584	324.945	330.705	217.129	252.252	252.872	247.351	237.755	244.632	298.819	274.849	320.999	319.583	299.536	285.711	202.083	171.31	212.604	147.349	193.415	251.288	308.296	303.011	353.991	306.508	303.932	335.528	161.046	196.166	163.339	205.388	197.324	156.815	302.579	281.406	287.755	326.822	104.067	273.718	205.663	215.045	193.473	202.572	141.429	214.301
pos_15918	(R)-ar-Turmerone	127.347	159.15	120.832	137.715	144.127	176.611	92.4247	107.005	124.672	148.544	112.448	96.1713	123.447	130.26	185.427	152.905	164.685	172.844	112.671	70.5578	120.314	62.3522	92.7264	117.084	137.937	117.488	212.714	182.29	172.641	178.068	66.0248	67.9868	64.7465	68.6874	68.5643	61.2541	108.785	109.611	139.877	130.446	29.3271	117.212	78.4797	81.9773	62.6721	77.2415	45.6876	81.0981
pos_15919	2-Methyl-4-phenyl-2-butyl 2-methylpropanoate	761.354	857.741	853.195	815.092	843.719	892.817	674.228	699.699	684.597	854.837	713.049	641.333	573.825	579.73	846.298	672.154	648.935	613.138	369.059	351.478	492.922	287.776	434.192	651.41	794.91	754.13	1103.86	920.132	787.932	831.905	287.987	308.026	245.969	311.838	268.943	181.486	594.437	620.992	641.783	675.156	242.635	719.034	357.194	381.306	344.302	319.125	269.58	296.932
pos_15923	nandrolone	9132.16	9607.12	10044.3	10068.1	8653.06	9598.59	7606.5	9105.11	8634.8	9647.09	8392.18	7841.87	6400.05	6523.88	9801.52	7316.7	8335.37	7093.34	5611.71	5111.52	6485.82	4617.07	6115.91	8400.06	9165.77	9285.1	11891.2	10986.4	10379.4	10132.5	4242.01	4860.69	3720.93	5540.4	4402.28	2771.17	8001.94	8290.81	8962.21	9244.81	3088.39	9692.63	5378.11	5799.74	5323.88	4874.87	4425.05	4811.47
pos_15929	Dibutyl sulfide	123.477	210.798	171.867	203.437	225.773	194.306	168.191	181.097	187.192	194.495	187.659	146.635	152.127	177.719	254.782	204.137	168.965	188.313	128.072	111.045	164.839	91.9605	145.56	187.127	200.078	180.861	262.005	240.779	253.504	217.901	123.549	145.689	166.242	161.467	171.295	201.944	194.488	179.668	206.365	216.921	103.79	223.477	158.651	168.38	117.254	148.702	102.364	159.278
pos_1593	3'-O-methylguanosine	350.159	565.291	232.527	611.197	516.893	255.923	533.794	453.451	380.329	498.938	848.391	412.928	191.357	80.002	265.787	218.06	317.432	153.954	295.379	189.488	275.937	206.766	232.387	318.393	927.153	855.552	916.994	636.268	840.335	842.497	367.723	333.318	390.425	367.383	251.39	282.365	526.612	574.787	453.975	635.885	300.012	705.379	346.322	330.39	359.299	289.126	232.811	248.697
pos_15935	2-Ethyltoluene	301.283	349.676	344.872	364.633	388.07	347.092	280.562	295.714	292.541	296.052	301.784	290.248	272.035	306.294	369.527	341.527	315.378	295.35	198.701	182.575	240.198	142.327	210.273	248.507	332.608	330.426	367.972	376.884	369.75	363.261	181.442	197.811	200.169	210.835	232.343	251.927	275.781	304.394	317.568	327.903	143.956	323.194	209.003	236.953	188.764	210.502	138.933	200.478
pos_15945	Myrcene	35.6461	101.075	26.7516	69.2018	89.5805	44.9474	47.9228	46.3712	42.8764	50.1649	47.9611	61.978	37.3585	47.1175	62.6217	65.0291	50.4967	50.1102	20.3582	21.9109	36.1691	20.8916	22.5676	41.9038	56.5012	54.152	70.4606	71.9402	44.3324	67.2464	26.0362	40.7826	76.2973	44.0878	80.8582	115.129	37.8501	34.7619	52.4539	44.8887	50.0473	67.0161	49.4789	56.7374	23.0692	43.9217	18.3363	38.7176
pos_15950	6,8-Diethyl-4-methyl-3E,5E,7E,9E-dodecatetraene	6.00796e-10	114.266	2.01293	100.322	139.81	17.277	50.0946	32.6199	49.5222	52.8857	20.8118	27.8965	32.0637	24.2539	66.7197	95.7237	29.9821	53.6591	11.8775	17.0542	26.8008	11.775	35.9807	24.6697	64.0271	49.9572	80.2107	82.5512	34.5722	45.5133	29.8262	66.6832	140.627	60.5963	153.195	200.036	12.0993	14.2856	35.434	41.9504	84.3545	101.459	88.7996	95.2058	11.282	70.2743	10.3833	68.4642
pos_15958	MG(18:3(6Z,9Z,12Z)/0:0/0:0)	16062.6	47031.6	18021.6	40193.7	50608.1	23218.2	27593.7	21676.8	22907.1	24857.3	23447.9	21482.8	20315.8	20526.2	34026.8	37352.8	25387.2	25929.3	11198.3	11883.1	18120.4	11535.8	17193.6	17756.6	33679.2	25126.8	37892.8	35639	28048.5	32226.6	15323.1	21132.6	34992.8	20021.2	35340.2	49792.7	16050.9	17329.5	20732.2	23046	24859.8	35184.5	23784	28572.8	9979.55	22179.7	8641.73	20041.4
pos_15971	Gingerglycolipid A	32143.8	136417	38674.8	111875	148088	60703.3	71309.5	52465.5	56543.5	65234.7	51657.6	51280.1	49566.5	52295.5	87919.3	93620.3	60998.7	66750.9	27095	30934.6	45882.1	29752.7	45501.3	43938.1	76962.8	55915.5	81798.6	85674	59296.3	72776.2	35022.6	44254.8	64742	38291.3	62720.1	88241	38371.2	39122.2	49807.9	57513.8	66213.1	86849.7	51316.9	60201.1	24381.1	48559.8	20839.9	41629.2
pos_16036	16-hydroxy hexadecanoic acid	11884	6441.96	10733.4	7100.76	5185.43	6997.84	5190.45	6103.79	6887.85	5826.8	8681.48	7209.08	7121.97	7120.9	8611.64	8128.52	10001.8	5828.59	4163.28	3523.09	4720.03	2825.3	3617.03	5854.7	10917.5	8323.8	11936.3	8901.91	10384.9	9206.24	3600.38	2226.02	1175.75	2264.98	1712.33	1059.3	4066.65	5718.6	5001.32	3990.5	1162.19	4050.08	1768.2	1654.8	1874.3	1989.21	1592.74	1750
pos_16039	Tyr Asp Leu	458.177	178.085	417.184	240.532	165.52	261.351	169.504	205.155	221.43	214.168	280.458	256.342	230.643	262.347	309.733	303.588	359.569	221.377	142.109	130.416	163.497	95.2576	103.676	169.234	373.563	289.317	399.915	330.283	337.937	282.983	106.492	33.9269	19.88	54.6654	30.1015	12.2758	79.243	159.063	135.469	76.6968	7.62059	102.772	27.1401	12.7667	70.5842	38.4087	30.8613	24.2879
pos_16040	Androstendione	615.594	506.177	546.383	495.767	534.607	564.638	432.689	486.759	486.895	409.772	344.338	452.761	699.217	656.059	665.111	714.225	610.172	721.478	669.386	441.806	549.217	409.21	578.256	682.252	548.212	742.232	919.901	788.416	652.396	654.405	489.049	738.038	588.157	806.413	723.63	480.889	943.564	891.736	881.345	843.502	267.151	729.984	669.421	651.627	685.757	703.074	536.818	847.017
pos_16042	17-trans PGF3α	3572	2499.26	3496.85	2989.84	2143.89	2385.66	2327.26	2727.25	2869.45	2258.35	4120.32	2993.8	2263.97	2164.93	2981.55	2839.22	3673.61	2047.83	1568.92	1275.02	1778.83	1131.46	1370.99	2121.56	5052.23	3841.11	5629.87	3707.51	5294.71	4683.16	1516.06	1377.46	1678.23	1424.68	1664.55	2074.74	2073.44	2580.68	2233.7	2330.03	664.015	2602.16	1286.92	1374.61	956.791	1148.87	822.534	1165.09
pos_16046	Styrene	342.192	367.222	353.765	382.182	403.204	433.292	266.387	247.722	294.041	273.255	292.92	339.759	305.043	302.766	297.054	303.521	308.155	302.563	185.832	197.326	221.494	159.468	296.293	230.154	342.573	343.115	313.466	374.234	345.386	407.094	145.012	135.262	104.232	109.075	123.323	118.841	297.69	294.22	308.951	295.092	149.326	322.971	142.601	162.721	205.844	160.74	118.939	144.978
pos_16055	Glutamyl-Threonine	610.284	735.003	712.383	811.763	842.209	898.3	412.41	324.768	420.908	458.891	440.05	556.758	473.881	549.604	422.542	455.107	438.723	477.981	189.918	296.142	318.801	218.593	505.716	254.861	495.312	522.077	383.728	611.879	490.811	671.243	116.918	70.4565	27.6397	25.3852	43.0054	35.446	296.336	397.874	411.316	398.047	285.265	481.074	132.246	137.553	301.265	137.729	122.748	78.6184
pos_16058	8-Deoxy-11,13-dihydroxygrosheimin	1086.33	1098.03	1187.49	1184.18	1208.81	1320.03	745.972	672.961	853.531	794.937	846.981	883.236	1048.06	1097.55	933.8	954.518	876.032	1026.75	621.48	616.133	692.702	540.653	897.852	773.27	1023.27	1040.75	1004.08	1213.87	1067.38	1239.7	393.445	355.985	245.892	270.134	337.326	259.571	974.404	954.384	976.986	941.5	468.946	995.622	426.208	447.458	681.845	492.213	374.73	477.355
pos_16072	8,11,14-Eicosatetraynoic acid	27.3328	24.1617	62.8389	6.00796e-10	8.21981	31.3789	13.3171	76.3172	30.3495	37.8669	19.6312	55.9694	70.1573	43.8156	44.3087	48.5859	66.01	56.6999	93.9482	49.0346	61.0583	36.2271	41.0921	88.9455	38.2821	95.4316	122.814	97.2218	63.0379	65.5714	89.428	180.983	133.962	206.407	179.971	105.535	165.273	160.11	124.443	143.568	0.481042	106.475	167.583	144.264	139.257	134.114	86.8084	182.921
pos_16091	11-dehydro-TXB2-d4	1130.52	1561.36	1236.29	1631.54	1581.36	1199.81	964.797	1078.12	1125.71	1157.65	1211.23	1138.82	879.825	830.768	984.618	824.497	1042.89	863.982	966.582	580.469	908.945	623.753	908.364	833.09	967.116	1044.43	1073.29	1153.03	1392.61	1531.72	515.38	612.61	382.921	482.463	466.516	405.071	1261.45	1283.87	1492.45	1778.84	785.442	1455.09	691.38	697.828	767.811	668.771	610.67	681.638
pos_16093	(S)-gamma-Calacorene	17.532	42.8545	39.4358	27.6629	53.2269	19.9673	43.578	39.4707	29.9426	31.4457	37.7347	20.0941	20.6952	18.6814	41.2679	23.1682	23.4065	32.9155	25.9813	11.3519	20.6844	15.2749	25.6112	16.9132	56.181	44.8545	44.353	51.9239	41.5723	51.0011	41.909	51.2175	87.363	54.5862	100.938	125.762	35.1115	35.8249	31.394	37.7575	29.9977	43.9013	51.2206	60.4207	20.6093	46.7687	17.2805	49.1754
pos_16094	Aplotaxene	6.00796e-10	19.1967	6.00796e-10	26.344	53.5823	6.00796e-10	34.4652	11.9835	4.16435	17.1142	6.29205	11.8739	6.00796e-10	6.00796e-10	7.62392	0.0496524	3.61893	6.00796e-10	6.00796e-10	0.0398127	6.00796e-10	6.00796e-10	6.00796e-10	6.00796e-10	46.1139	23.4921	8.7675	32.9073	5.2496	40.4438	44.6973	69.799	181.339	81.7109	173.123	272.352	6.00796e-10	6.00796e-10	6.00796e-10	14.1375	29.1697	17.0709	51.67	77.9369	6.00796e-10	49.6151	6.00796e-10	25.2109
pos_1611	Nα-Acetyl-L-glutamine	1404.39	2167.31	1547.32	2053.31	2107.16	1665.1	1838.91	1954.7	1406.38	2196.92	2505.85	1891.56	1395.03	930.78	2253.61	1490.29	2129.96	1123.83	1195.72	1117.65	1508.87	883.706	1273.98	1696.38	1755.76	1483.15	1931.13	1682.85	2507.27	1914.52	1265.47	1194.6	1285.11	1342.28	1115.63	1220.91	1795.12	1918.47	1899.5	2108.75	930.007	1752.94	1208.94	1075.33	1175.83	1091.3	843.147	973.409
pos_16115	1,3-Diisopropylbenzene	9.34187	99.4007	27.8866	90.3319	139.939	23.7139	102.714	67.8176	61.3457	92.812	81.6898	77.5842	14.935	11.8513	63.4766	35.6247	23.1951	24.714	15.8523	7.21188	21.7995	9.06967	13.9334	14.4282	121.908	65.8211	67.9341	108.125	82.3878	119.956	89.3991	140.306	274.424	157.187	272.403	408.901	15.7297	46.8116	12.6692	58.4258	84.0812	98.0978	122.432	166.092	24.9589	112.013	20.1449	87.6845
pos_1612	Artemidinol	5810.6	9139.22	6521.85	6902.15	8676.37	5612.49	6578.66	7234.84	4403.06	9682.21	10974.1	7318.42	5061.17	2231.91	11528.2	5388.59	10069.9	2944.64	2985.04	4578.53	6017.26	2626.97	3339.3	7529.51	7314.73	5272.6	9035.76	6679.01	11830.5	7729.22	1935.94	1728.11	1231.51	1765.92	1286.1	977.262	6093.81	6089.37	6413.77	7010.26	1954.21	4742.78	2737.39	1851.72	2247.09	2242.97	2026.34	1928.12
pos_1614	Asp Thr Val	22683.4	33042.7	23132.6	25833.8	29163.1	21461.2	22582.3	24358.2	16602.2	30341.7	34397.9	24832.6	16117.3	9294.23	33598.4	17790.4	30240.7	10520.7	11163.2	14121.5	19093.7	8835.24	12519.9	22120.2	21910.6	16668	26570.7	20862	35155.6	23774	9824.42	7722.89	5817.75	7271.41	6024.7	4673.83	16467.5	17476.7	18207.7	21232.8	7002.51	14623.9	9880.11	7364.59	8196.01	8482.48	7154.11	7308.85
pos_16142	Pro Asp Tyr	519.348	125.444	1055.99	387.269	543.077	1537.95	580.39	1216.9	2088.16	525.208	337.457	3052.83	209.227	396.051	368.63	376.544	536.517	362.249	252.382	170.2	410.598	667.926	553.696	591.681	3461.38	3829.43	992.581	2860.1	1393.67	1382.79	298.085	286.953	33.8544	251.924	129.742	83.767	2235.13	1165.85	1113.89	703.604	625.236	1302.46	478.797	339.002	643.419	739.036	571.821	192.683
pos_16148	13,14-dihydro-15-keto-PGF2alpha	3305.36	3272.43	2948.27	4836.51	3335.23	2754.69	2830.13	3206.8	3489.98	3072.5	3724.94	4394.07	1684.93	1645.25	2297.27	1961.35	2569.32	1739.74	1709.65	1299.59	1597.98	1623.66	1556.34	1668	3706.71	5354.68	4004.18	5237.39	5174.34	5382.2	1776.68	1543.4	1266.45	1486.02	1373.57	1433.25	2707.11	2448.53	2473.92	2604.2	967.099	3393.65	1499.7	1265.53	1811.66	1284.21	942.68	1155.21
pos_16156	hexylresorcinol	1165.2	863.297	1156.65	1078.58	814.845	979.986	780.076	992.274	1206.69	925.692	1299.79	1066.47	689.818	555.581	835.039	740.771	873.445	595.89	580.527	496.355	649.41	512.937	577.053	774.319	1569.17	1456.32	1825.24	1422.02	1704.44	1431.62	438.294	476.677	339.303	474.993	393.214	322.71	910.919	880.646	860.564	867.501	312.982	1258.07	517.704	414.19	526.368	437.898	408.433	413.651
pos_16159	(±)9-HpODE	20045	15695	19875.5	19082.2	14940.2	17051.2	15026.6	18772.4	22171	15438.6	25896.9	19358.3	12520.8	10367.8	16652.7	13796.9	17846.5	11297.2	9673.06	8120.19	10520.1	8034	9055.37	13224.4	31137.5	28456.9	35053	26436.6	32973.2	30116.3	7479.87	8066.82	7499.01	8907.99	7852.72	7218.52	14811.6	16039	14693.5	15973.2	4067.27	22651.9	9207.14	8178.32	8515.19	7426.34	5990.17	7108.27
pos_1616	2-Aminoheptanedioic acid	395.73	562.38	505.484	674.153	553.738	522.056	573.167	662.241	621.728	751.746	511.568	471.064	500.298	371.951	363.185	277.658	362.085	540.697	1217.79	318.278	631.317	802.591	928.608	436.205	433.026	531.044	452.065	619.907	612.673	478.494	1546.71	1453.57	1825.32	2168.65	1528.51	1913.6	539.206	514.189	490.685	605.815	510.721	510.556	1187.77	1427.28	1027.05	1176.55	736.868	1183.14
pos_16164	LysoPE(18:3(6Z,9Z,12Z)/0:0)	1286.26	9149.86	1296.66	4475.34	9981.19	1558.07	9842.31	3555.31	2358.92	2743.52	6181.66	3509.5	2723.48	1542.08	3458.4	3070.32	2146.8	2934.59	2037.24	1222.45	2104.74	1883.74	2870.73	1634.14	5864.7	1975.21	2804.82	3395.59	2393.6	7698.47	5608.22	8847.92	18450.2	8545.64	19408.1	27938.8	1643.04	1996.77	1538.43	2706.2	3170.41	9004.1	7876.61	8458.08	1957.56	6390.26	1401.23	6753.34
pos_1617	Conhydrinone	204.678	273.183	281.557	275.16	307.364	266.221	225.167	241.16	223.718	264.235	269.544	272.664	184.609	193.919	221.834	192.84	204.478	157.705	138.85	165.782	196.408	123.108	186.61	200.54	203.103	205.872	191.681	196.587	255.179	231.39	164.555	111.107	118.24	124.109	138.869	198.313	206.345	187.252	216.216	209.276	116.18	212.669	145.071	134.107	116.891	148.889	115.354	158.439
pos_1620	Alanyl-Isoleucine	2449.79	2282.18	2402.23	1756.95	1896.6	2788.7	1321.48	1519.91	1613.08	1410.59	2627.63	2097.95	2294.52	1960.15	2567.15	2427.42	2613.46	2121.82	1792.37	1365.39	1979.4	1107.44	1600.32	1877.25	3854.3	3913.01	4564.69	4164.8	4732.4	4236.56	763.634	809.515	284.219	638.792	218.475	104.593	3176.89	2332.44	2897.44	2782.96	851.931	3112.43	1066.8	862.914	1285.93	1231.58	1019.41	891.75
pos_16208	3,4-Dimethylbenzoic acid	49.3606	57.8072	56.6955	67.8781	68.7302	64.083	40.7236	31.8573	27.4873	48.2036	33.7597	27.5108	61.3899	43.5834	45.9248	47.6032	56.7511	54.3041	29.039	42.6339	38.2374	32.4972	30.1659	39.0176	51.3575	38.5235	59.8097	51.8651	52.4885	57.1221	27.6344	25.74	13.3751	22.1567	23.5075	22.6689	57.0729	32.1723	48.462	63.0468	21.0655	40.8247	23.6936	30.8226	33.7146	26.3804	24.9085	27.6308
pos_16209	(E)-10,11-Dihydro-alpha-atlantone	577.081	678.238	646.791	609.014	610.153	598.489	372.357	319.335	353.391	308.521	363.538	352.246	351.413	436.812	364.323	323.351	296.796	339.052	182.153	139.868	210.846	151.28	190.8	181.602	301.242	311.678	251.236	276.862	296.952	287.49	87.2886	86.0361	59.5254	80.5504	71.4089	66.7236	185.606	203.39	197.147	204.142	87.4587	218.718	91.6211	86.8396	101.26	94.3942	70.5296	84.507
pos_1623	N-Vinyl-2-pyrrolidone	38.966	37.7426	22.5018	68.2462	42.7418	51.9606	59.1757	81.0065	83.3298	81.3622	69.0647	54.3074	66.0267	42.3193	13.5432	9.90794	33.7454	69.1348	217.507	38.0851	111.767	142.6	144.62	62.9372	48.2361	64.7733	40.9477	90.0941	62.2654	54.7472	247.772	267.801	310.73	358.422	265.553	339.037	73.7001	52.968	55.6024	79.8682	90.9514	61.9822	209.599	253.388	172.254	204.431	125.469	217.48
pos_16234	15-keto Latanoprost (free acid)	608.999	620.73	598.732	625.134	598.751	680.544	375.831	481.369	602.383	447.409	577.045	514.872	825.468	889.181	674.057	744.533	612.696	816.881	690.216	437.079	658.976	413.825	826.649	628.899	517.927	564.205	567.817	677.939	565.964	595.281	303.962	397.517	494.081	468.923	472.947	446.95	635.12	538.129	626.188	634.53	251.948	667.979	515.907	604.947	401.628	499.039	378.253	708.657
pos_16244	Ethyl (2E,4E,7Z)-Decatrienoate	842.319	757.277	792.746	852.903	601.536	692.323	596.125	793.986	986.189	710.719	875.629	736.952	543.92	466.269	701.327	533.212	616.263	538.077	461.562	407.992	505.365	425.031	456.911	594.974	1045.48	1030.69	1259.23	988.244	1111	953.377	348.784	412.373	318.289	419.331	360.104	311.403	701.658	685.301	635.211	682.262	273.524	1001.62	447.418	345.213	487.64	378.168	360.774	344.142
pos_16249	6,15-diketo-13,14-dihydro Prostaglandin F1α	7196.2	6377.75	7230.97	7872.13	5759.69	6820.17	6399.9	8142.38	10132.5	6401.45	10411	7867.02	5020.75	4019.32	7112.03	5395.03	7140.45	4669.03	4050.28	3483.85	4640.84	3625.42	3763.08	5624.04	12675.4	11509.3	14268.6	10564.8	13702.8	11847.3	3609.59	4350.31	5338.98	4742.28	4993.15	6414.17	6462.93	6993.84	6014.64	6864.22	1797.7	10667.7	4913.13	3929.63	3999.49	4300.08	2453.56	3494.71
pos_16253	4,4'-Dihydroxydiatoxanthin	15768.6	39811.3	22522.4	43318.9	45598.6	32310.5	29850	26190.9	26031.8	27457.8	25651	30320.6	22312.1	25606.4	19393.2	19206.7	16702	29900.3	27347.3	12760.2	25085.4	20258.3	35960.9	20215.8	27674.9	29887.6	17955.2	28683.9	27631.1	27407.5	16429.3	22843.6	20981.2	25292.5	25002.2	27281.2	40759.2	32866.9	39279.6	44467.3	34654	50665	34864.9	34085.4	26135.9	27824	19191.7	23335.6
pos_16290	6,9-Heptadecadiynoic acid	366.618	482.098	381.065	470.099	509.99	464.345	340.79	411.838	424.434	437.13	386.421	346.132	342.947	363.878	452.29	383.484	355.305	403.677	320.841	251.966	369.542	221.287	349.355	414.935	396.182	423.5	442.92	523.478	428.924	453.169	195.35	262.404	209.83	301.364	258.91	211.377	527.974	416.934	434.114	485.241	193.92	507.561	282.038	271.687	292.161	261.946	214	252.623
pos_16291	ML-236C	13267.4	17857.8	16507.4	18831.1	19633	21205.8	13055.5	19554.7	20262.7	23020.6	14103.2	14313.1	11230.5	12954.6	19471	13567	13952.1	14770.7	13542.1	11377.9	16206.9	10330.2	16346.2	20311.2	13512.8	15442.8	17289.6	20159.4	14760.5	13530.6	6741.52	10437	8382.17	15287.1	11369.4	5683.46	14911.7	14042.9	16780	18172.3	6612.9	23001.6	13108	12832.8	13486.9	11801.5	10127.1	10236.6
pos_16294	17-keto-4(Z),7(Z),10(Z),13(Z),15(E),19(Z)-Docosahexaenoic Acid	8412.13	9409.93	9504.93	8246.01	8641.23	9986.45	6220.61	6998.32	7292.89	6929.89	8017.33	6854.68	9783.91	9654.98	11105.2	9590.22	9150.77	10063.1	8584.34	5239.89	7988.31	4812.26	7662.15	8343.38	8893	10055.4	12663.2	10356.8	11326.4	10086.4	3691.57	4432.13	2698.81	3368.06	2917.77	2945.12	9589.86	9057.31	9818.54	10175.4	3702.63	8190.26	4505.35	4038.3	5273.98	4773.65	4570.83	5321.22
pos_16312	2β,3β-Dihydroxy-6-oxo-5α-chol-7-en-24-oic Acid	1337.35	1851.41	1604.29	1713.59	2143.75	1675.59	1687.71	1875.74	1394.88	1528.71	1625.48	1443.85	1143.71	1146.31	1561.33	1348.42	1373.38	1342.01	990.298	709.403	1212.24	695.132	1183.26	1322.83	1925.58	1639.85	1905.91	1766.62	1767.92	1708.49	1204.68	1815.62	3312.08	1734.09	2563.69	2796.33	1386.99	1404.93	1445.33	1569.79	689.907	1566.33	1803.8	1658.77	1266.52	1535.36	634.751	1084
pos_16318	15-cyclohexyl pentanor PGF2α	2532.24	3394.7	2562.44	3425.76	4415.57	3111.28	2611.06	3463.36	3872.44	2967.35	3248.79	3862.74	1782.61	1980.88	2537.35	1930.51	2339.89	2088.48	1677.63	1190.59	1919.94	1103.87	2194.05	2224.44	2767.24	3412.5	2960.98	3518.55	2776.13	3308.28	1098.52	1286.94	1124.82	1484.31	1106.23	904.618	2174.85	2379.01	2427.74	3495.05	1523.12	3402.77	1450.87	1493.49	1497.25	1242.54	1137.89	1348.91
pos_16329	Glutamyl-Methionine	1182.36	1605.74	1266	1457.75	1500.08	1305.84	1044.56	693.487	1009.72	982.894	958.47	1062.99	1106.82	1341.21	1306.82	990.908	901.978	1015.36	699.388	692.911	906.476	637.835	766.369	735.207	1311.5	1192.08	1193	1492.86	1246.22	1372.61	509.343	380.069	270.622	283.469	324.609	335.135	1360.07	905.84	1109.36	1123.21	583.304	1143.32	386.261	553.581	638.702	613.104	426.774	471.154
pos_16337	o-Xylene	1210.02	1305.22	1158.42	1323.36	1113.79	1098.87	903.367	935.247	1152.5	901.42	977.633	879.97	900.001	962.672	1065.23	975.665	856.145	925.805	640.777	550.026	715.032	464.029	693.033	763.082	959.341	1064.7	1040.6	1101.82	1099.21	1137.39	634.055	639.829	439.582	504.804	455.807	430.568	982.03	960.839	1018.78	1120.97	421.144	1039.39	598.038	677.458	744.009	644.956	476.687	577.035
pos_16342	8,12-iso-iPF2α-VI 1,5- lactone	1374.17	1583.5	1300.03	1322.95	1605.59	1105.93	1602.89	1535.55	1175.63	1531.36	2308.15	1340.28	986.385	777.908	1473.82	1294.6	1284.56	977.336	582.457	504.603	862.822	445.99	694.101	1070.67	2328.17	1815.39	2197.12	1939.02	2084.15	2205.15	600.697	555.688	627.687	438.581	622.708	705.504	1197.47	1443.15	1092.21	1379.45	449.02	1458.23	616.18	580.85	553.303	456.943	391.878	465.408
pos_16348	[6]-Shogaol	3231.49	4751.75	2974.9	4697.89	5931.39	3390.84	3531.25	4454.05	4827.31	4082.75	3788.71	4876.07	1744.45	1953.89	2895.01	1949.55	2622.63	2073.69	1591.55	1378.2	2233.67	1074.99	2398.2	2506.73	3587.88	4084.2	3439.45	4169.29	3544.62	4099.86	1561.37	1476.03	701.022	920.898	641.261	559.136	2580.74	2749.61	3054.92	4533.57	2448.26	4202.42	1287.18	1173.6	1668.18	1265.13	1284.52	951.788
pos_16350	3-Ethyltoluene	146.033	173.459	149.742	173.301	167.888	182.598	137.983	140.474	129.111	142.036	153.371	135.875	165.931	158.509	162.652	158.97	154.232	152.278	112.204	99.6545	121.807	88.2433	129.085	142.539	150.863	170.926	183.42	170.566	171.151	186.165	97.4904	109.363	103.17	104.305	111.693	114.951	163.226	150	177.852	151.346	67.0916	162.181	99.0731	108.091	94.2864	101.449	71.9313	105.49
pos_16351	(±)-2-Methyl-3-(4-methylphenyl)propanal	367.549	351.935	338.616	362.143	346.434	380.031	250.727	336.572	405.945	346.362	335.252	271.552	307.172	275.804	331.028	333.648	299.892	323.748	250.258	209.919	254.523	168.388	262.304	288.158	311.577	364.625	369.756	360.138	335.63	377.229	242.805	246.47	139.922	183.058	141.368	140.341	342.763	347.078	394.009	376.879	142.178	317.704	230.697	268.22	258.52	226.268	179.66	209.293
pos_16354	8-18 bonded retinal	1095.72	931.324	1112.96	871.512	842.634	1096.25	692.649	833.216	837.741	670.51	796.927	760.629	1442.98	1324.66	1295.63	1348.06	1126.16	1423.51	1170.17	682.44	1076.18	666.406	1011.61	1154.92	905.527	1168.16	1343.53	1163.77	1239.57	996.964	551.026	761.501	542.207	638.045	610.011	554.043	1276.34	1196.67	1238.93	1136.2	381.595	988.066	705.063	641.238	823.061	796.709	595.469	915.083
pos_16359	Trp Tyr	121.928	305.176	72.7898	307.897	161.891	129.955	168.138	157.227	166.062	159.768	173.111	144.584	251.027	258.319	248.306	319.365	267.832	241.101	158.789	158.588	168.956	161.583	182.896	171.705	292.673	295.622	371.983	315.274	254.006	319.526	150.605	142.879	183.18	123.903	172.064	243.404	136.496	142.841	171.92	179.112	161.895	374.125	169.962	191.518	123.529	137.426	72.6388	144.121
pos_16367	Carvacrol	384.653	373.018	369.203	362.369	351.282	362.45	267.031	308.492	342.892	358.862	344.744	376.371	325.519	324.899	368.998	338.969	322.764	323.395	253.09	202.698	262.46	199.518	250.934	313.001	383.481	386.306	437.972	375.794	376.519	387.722	192.264	203.982	168.31	222.02	203.44	190.607	387.745	392.649	377.456	358.127	174.512	327.946	184.509	176.595	215.474	196.789	185.293	196.65
pos_16368	PPHP	401.724	408.507	457.775	382.7	377.573	436.141	279.589	343.356	339.357	312.071	332.386	332.688	459.995	449.689	459.948	440.386	395.367	452.506	391.345	234.93	343.613	230.912	341.992	386.387	372.61	435.387	472.155	432.724	439.535	414.982	194.47	246.809	168.78	218.477	210.571	173.895	440.316	425.049	440.708	422.498	142.159	367.622	237.949	229.265	288.545	275.198	206.578	286.186
pos_16372	C14:5n-1,3,5,7,9	311.598	271.326	311.1	296.376	262.34	252.281	176.265	227.632	267.811	304.823	264.33	294.883	168.048	210.177	258.785	207.138	257.078	194.686	176.908	124.181	138.651	88.421	116.117	212.805	299.94	271.906	342.111	259.712	259.128	304.525	95.7817	92.116	44.5101	92.87	62.034	66.3006	263.502	298.122	292.762	249.754	89.0417	242.985	82.7183	82.8799	83.2527	86.1342	90.2285	76.6619
pos_16373	Sundiversifolide	484.163	453.188	454.865	484.244	416.13	391.315	306.224	339.565	419.379	468.767	367.463	454.539	325.353	340.128	408.709	357.737	412.193	350.207	268.856	217.334	271.668	193.261	244.014	365.501	469.51	421.395	510.688	466.288	434.182	500.454	191.691	189.034	126.046	196.017	159.359	149.238	495.012	485.481	485.555	417.145	174.934	398.498	189.263	167.062	180.313	188.533	173.239	204.378
pos_16376	12-OPDA	116685	95245.9	108486	113017	95921	89933.5	61377.5	78395.6	92104.5	102236	89019.6	101428	54726.8	58420.3	79770.6	63147	82860.4	56200.7	45787.1	32416.2	41517.8	30303.7	37169.8	61299.6	97453.3	86021.1	97845.1	83018.4	88232.4	99601.1	24487.5	20093.4	8462.53	20860	13211.4	10077.2	70238.1	87148.7	78183.4	66298.7	24962.8	60679.5	17829.9	16208	21796.1	21112.4	20270.3	17633.4
pos_16378	PGA1	325.271	281.536	360.777	284.686	266.328	349.737	226.231	275.682	287.725	238.63	252.669	209.503	428.763	431.266	434.401	408.135	373.419	468.305	383.232	202.851	367.203	217.177	338.6	407.249	278.388	391.959	486.476	433.115	410.983	343.558	247.095	368.473	354.389	316.329	340.656	328.786	452.759	411.876	451.622	401.982	124.303	353.932	341.334	303.328	327.638	335.709	226.702	367.399
pos_16385	Toluene	54.5944	58.7373	69.4557	65.1607	59.3394	71.4493	51.9687	60.999	60.9429	64.7747	69.8213	53.0239	63.6987	49.689	70.6011	60.999	62.6985	55.3562	40.0866	36.5503	42.6524	33.0941	47.2564	54.0605	69.4795	60.2423	72.2146	68.7206	75.8674	76.2044	43.3617	41.5551	43.9566	42.3195	44.5308	53.8432	65.6663	54.9859	53.4347	67.7862	16.2645	67.9141	38.9984	45.2583	38.1036	40.0139	30.0794	40.6883
pos_16422	Estra-1,3,5(10)-triene-3,6alpha,17beta-triol triacetate	50807.6	66322.3	53893.6	63543	62074.7	54103	41799.2	29500.6	42071	40206.9	40781.7	47859.7	45790.1	52879.2	51772.7	43589.8	39085.3	42013.2	28055.9	29643	36822.4	25915.1	30000.6	31127.7	53379.1	50768.7	48935	60318.8	53286.4	55544.8	20175	15286.3	10500.9	12334.1	12850.6	12761.2	51706.6	37597.9	43884.1	45560.5	24161.2	47683.1	16318.3	21937.4	27267.3	23788.3	17813.6	18604.2
pos_16427	4-Isopropyl-3-methylphenol	305.226	324.746	321.061	346.709	329.958	372.568	252.698	336.008	330.826	348.858	299.441	307.469	282.031	288.147	334.366	298.541	311.945	288.685	253.788	254.61	278.631	206.45	263.055	339.567	346.348	347.307	395.922	390.374	378.841	361.203	212	272.991	312.459	336.087	322.594	299.272	359.359	333.687	387.682	404.643	180.287	456.338	292.404	306.699	278.309	282.623	225.154	246.625
pos_16430	PGF2α Alcohol methyl ether	1538.26	4441.71	1601.83	3009.23	3007.64	1726.95	4362.41	2503.01	2522.15	2661.68	5460.99	2830.09	3861.03	2433.44	3874.84	4541.1	3669.33	4053.19	2200.98	1829.95	3219.55	2184.18	3310.61	2702.04	6013.47	2915.72	4871	4726.16	3993.67	6528.08	2689.13	3110.14	5796.89	3785.61	5048.27	7587.86	2521.85	2926.88	2335.65	3012.56	1959.38	6758.61	3187.52	3640.64	2079.53	1992.39	1330.8	2607.78
pos_16454	Lovastatin acid (Mevinolinic acid)	1970.29	2239.05	2041.57	1942.76	1941.25	1970.64	3625.91	3552.27	1516.41	1379.05	1726.55	1484.6	1802.18	1708.21	1900.17	1913.57	1714.76	1739.31	1406.59	1149.06	1387.65	1046.45	1300.58	1612.15	1737.04	1735.03	2121.83	1887.73	2044.97	1889.87	12068.8	19648.9	52308.9	20699.8	34062.4	46354	1907.7	1889.62	1958.87	1895.36	816.637	1805.69	20769.4	19662.7	13204.8	18742	3328.64	11035.5
pos_1648	Zidovudine	125.485	241.804	106.051	345.52	169.179	12.7725	227.677	794.101	552.13	362.479	591.858	841.533	7.08813	12.283	9.29468	11.0383	23.986	12.3751	20.4581	11.7326	21.507	18.2266	16.8001	7.56634	846.191	544.061	281.742	405.749	824.825	1227.06	293.274	511.619	1743.2	892.569	754.447	1679.86	84.1094	182.901	64.8725	282.683	23.0148	611.093	616.144	821.495	541.864	353.753	245.003	164.051
pos_16496	PC(14:0/O-1:0)	356.427	514.984	362.661	453.169	583.928	368.508	726.201	679.092	659.17	426.216	704.482	643.082	749.669	596.333	547.253	798.296	591.582	785.757	762.296	510.652	656.764	659.521	854.064	808.272	977.194	897.923	1021.91	891.31	911.587	944.471	1746.08	2355.99	3841.43	3006.45	3857.28	4805.09	812.552	729.81	652.483	693.328	255.051	1199.82	1937.32	1998.96	1284.76	1725.37	677.003	1942.88
pos_16520	15(R)-Iloprost	17539.5	19624.4	19824.6	17369.7	17912.1	21629.6	12635.8	13803.1	15305.1	14777.7	16366.5	13737.7	20948.2	22076.7	23831.5	21502.3	18239.1	22522.5	17709.9	11274.4	17548.8	10223.7	17835	18051.1	17632.8	20879	25818.1	21536.1	23022.4	20589.2	6794.37	7962.96	4694.42	6078.14	4938.19	4784.28	20082.7	18162.6	19901.8	20889.6	7930.05	17071.6	9186.28	7964.14	10763.6	9813.78	9077.31	10847.1
pos_16528	Phe Ile Tyr Met	29819.2	13795.8	12381.5	10655.3	8132.83	7783.29	5699.19	5858.47	8748.81	16306	6193.33	5067.57	19219.4	29550.1	9119.51	14584.7	15564.8	22985.5	11488.5	29301.9	10461.4	3035.06	3378.34	4475.31	7158.05	4921.16	5225.77	3478.43	6566.34	8149.35	1817.43	1403.32	558.146	447.585	599.322	509.164	2871.03	4929.64	5695.15	8686.27	3588.85	4739.61	690.788	633.543	1526.42	1165.2	1210.79	1430.5
pos_16529	2-Phenylethanol	179.869	215.246	198.083	217.63	198.678	200.896	158.705	155.054	150.396	159.529	178.058	155.268	178.722	185.591	191.964	199.645	183.49	199.354	120.618	107.391	132.033	89.2173	125.883	142.676	188.259	168.699	197.526	191.915	189.626	218.585	115.739	107.482	92.1443	91.6949	95.4483	87.1975	174.42	185.385	169.815	179.184	84.6984	191.452	104.558	101.391	106.67	99.7517	76.9442	97.8438
pos_16530	2-Octenoic acid	165.346	267.434	180.579	269.204	264.436	217.052	180.777	175.532	169.906	183.97	195.866	181.356	174.66	188.613	225.527	201.421	160.692	177.443	115.025	98.6429	127.901	93.1111	120.319	145.746	198.237	201.908	216.901	218.078	194.788	239.795	141.04	110.982	101.5	98.659	113.121	100.757	187.466	188.132	177.324	194.741	98.001	238.35	111.534	110.659	111.902	99.8241	71.7204	92.2244
pos_16534	Carvone	249.142	366.385	247.437	343.89	349.535	266.191	278.37	281.908	260.649	324.81	274.668	262.917	271.097	280.814	310.443	303.412	263.138	277.836	218.521	206.246	239.377	172.766	225.559	256.269	315.265	284.087	313.73	319.238	317.227	322.581	269.789	236.167	244.759	242.212	259.182	243.576	324.95	319.891	300.662	305.164	212.129	391.259	243.357	242.291	239.991	218.697	183.913	215.085
pos_16540	Valerenic acid	226.735	599.987	250.3	524.114	486.751	254.434	362.672	341.747	282.926	348.843	351.927	333.747	239.387	210.258	387.256	287.727	304.865	237.148	137.225	146.863	193.599	117.983	182.079	221.022	361.075	287.334	354.64	307.88	301.744	401.738	271.516	198.139	206.313	181.802	198.214	180.617	238.801	289.944	258.07	302.691	193.045	500.79	213.863	197.783	161.505	160.062	97.7816	125.011
pos_16541	9,12-Octadecadiynoic Acid	21487.1	65445.3	19435.2	57510.7	56032.8	24325.4	36746.8	32827.9	26223.8	34614.6	36381.2	29472.3	18764	15429.6	35961.9	23735.6	24759.1	18793.5	10528.9	11718.8	14280.2	8960.81	13340.6	18149.4	33465.4	24009.2	29555.5	29435	27541.7	34995.5	29958.1	19611.9	21197.3	16423.3	19891.1	17821.8	18439.2	25934.2	19436.9	26778.1	19691.3	48901.9	19321.6	17433.4	13281.3	12886.4	8132.08	9592.39
pos_16550	Gly Asn Tyr	271.47	1205.94	167.378	951.299	1039.62	334.583	570.886	522.773	401.065	581.055	550.626	422.377	159.713	165.682	576.284	313.557	323.54	235.845	95.7676	121.656	162.151	63.7427	154.5	204.156	443.307	232.98	339.984	353.486	306.309	478.168	431.121	193.563	173.834	113.483	142.985	147.174	143.539	273.844	186.671	321.189	292.94	737.017	210.821	161.341	92.5629	99.8812	32.0824	30.3357
pos_1657	Tyrosyl-Proline	89.8173	96.8176	11.4307	61.0294	9.13018	9.67173	19.0957	24.7849	8.66245	24.0491	8.50229	14.6569	10.9966	19.1253	6.00796e-10	9.12266	10.4176	16.1729	5.01829	7.78933	5.06567	12.5118	6.00796e-10	15.789	6.00796e-10	10.6972	6.00796e-10	7.44819	16.9658	6.00796e-10	115.41	194.397	621.538	468.845	448.339	982.705	0.0649173	6.00796e-10	9.05361	6.00796e-10	6.00796e-10	19.0827	100.475	109.718	45.7835	32.6546	16.9276	76.2141
pos_16589	3-Methyl-4-phenyl-3-buten-2-one	530.758	417.323	475.614	409.267	390.815	505.756	314.416	338.26	379.148	350.587	355.552	347.124	549.402	518.478	533.069	557.465	475.27	561.569	433.08	312.228	397.095	263.832	398.518	452.832	376.276	464.677	533.541	483.801	506.083	453.142	220.289	281.192	197.604	246.717	209.678	181.487	473.682	433.836	486.589	450.578	142.82	353.665	286.277	255.713	317.683	309.789	230.308	350.768
pos_16593	Bicyclo Prostaglandin E1	3216.08	5586.99	3207.77	4140.35	5233.59	3061.22	5507.49	4099.16	3306.63	4086.05	7785.19	3928.97	3545.36	2499.67	4552.86	4608.68	3940.54	3717.18	2138.29	1987.01	3302.77	1907.2	3030.92	3341.62	7961.11	4483.99	6273.86	5600.14	5825.54	7531.89	3038.81	3376.66	5228.87	3341.66	4888.51	6876.38	3454.06	4281.88	3351.54	3947.33	1846.89	6910.83	3449.92	3807.75	2126.1	2669.41	1525.67	2536.36
pos_16594	13,14-dihydro-15-keto-PGF2α	3194.66	3043.93	3120.12	2584.7	3005.85	2721.5	2806.54	2864.06	2285.57	2886.39	4289.08	2539.55	2242.86	1900.32	2931.9	2821.59	2799.31	2299.89	1432.96	1389.61	1825.2	1045.18	1536.74	2211.09	4142.2	3169.91	3916.73	3401.21	3900.88	3806.46	1257.79	1147.98	1122.41	977.324	1075.41	1133.92	2493.48	2953.15	2549.9	2839.22	980.696	2603.37	1325.21	1283.33	1221.36	1244.6	954.385	1104.63
pos_16597	PC(16:1(9E)/0:0)	274.154	581.554	512.798	538.891	735.933	675.988	920.547	901.08	1241.38	653.275	842.795	601.565	1949.32	1409.1	1477	2027.17	1219.11	2227.22	2173.21	1186.73	1802.5	1580.17	2080.96	1774.53	1571.66	1381.51	2265.23	1872.2	1055.56	1111.03	1549.77	2085.8	3775.35	2566.87	3904.7	4664.47	1416.53	1055.42	1173.38	1085.48	656.722	1903.5	2560.89	2828.65	1580.46	2393.68	1432.64	2693.83
pos_16607	Pro Pro Leu Met	1154.34	1936.27	1118.56	1367.99	1645.82	1347.69	1171.12	981.073	1130.99	913.485	1394.79	1151.08	1248.24	1086.37	1561.82	1466.1	1278.99	1173.27	877.262	706.561	925.787	621.321	877.972	993.582	1272.86	1179.86	1353.07	1617.65	1241.48	1708.98	778.105	767.539	734.626	706.11	812.796	868.711	1134.03	1131.76	1133.18	1473.25	585.193	1866.89	858.189	910.061	844.282	849.495	589.455	889.023
pos_16608	LysoPE(18:2(9Z,12Z)/0:0)	8882.53	51334.7	7508.05	29898.2	49775.6	11021.5	40498.5	18054.5	15877.7	16897	56833	28185.3	21542.4	9191.84	23626.8	24901.1	15352	20053	12913.5	8278.23	16637.6	11647.1	15249.8	15621.4	59987.3	23199	33754	30332.6	26120.7	63768	17699.1	19814.4	31171.3	17135.7	28548	43020.5	11981.4	13733.8	10541.1	14981.1	10729.3	74754	18869.8	19745.6	8541.77	10644.8	5702.61	10930.7
pos_16627	13(S)-HODE	1025.77	1988.44	930.183	1893.69	1473.97	1418.46	1565.84	1468.7	1442.25	1769.37	1714.54	1115.72	2141.52	2301.86	2699.43	4062.18	2022.62	2763.42	1240.35	1193.56	1532.34	1214.82	1647.85	1664.6	2189.38	1712.92	2362.33	2228.52	1867.47	1913.64	1844.89	2765.62	5927.64	2851.42	4971.86	7368.14	1847.45	1781.08	1671.94	1757.13	1231.38	2366.25	2798.65	3536.58	1666.75	2594.91	1004.58	2429.08
pos_1663	Pantothenic Acid	3596.17	4270.98	6520.27	4511.93	7534.14	11485.9	3356.81	3195.73	3186.8	2339.78	3589.67	3092.38	3373.66	4248.69	4375.29	3855.86	4250.39	5549.18	3378.81	1975.29	3320.96	2731.69	4570.95	2411.91	2811.16	3836.82	2530.74	2399.74	3311.01	3832.08	3386.57	4490	4687.65	5577.68	4856.8	3430.95	10984.6	9520.12	7652.55	8427.06	4340.7	5389.05	3923.43	3729.78	4069.77	4447.5	2585.24	4771.4
pos_16633	Coroglaucigenin-3-o-alpha-L-rhamnopyranoside	3686.95	10792.2	4374.09	8633.42	9971.69	6705.84	7309.59	5992.43	7349.26	7546.39	5848.09	5975.83	8991.04	12048.7	14679.2	25104.9	9679.77	14921	4250.25	4834.32	6057.84	4932.81	7042.95	5729.47	8487.98	4182.51	7736.11	7467.25	6074.58	7576.01	3026.49	4645.86	5913.23	3034.8	7336.35	13454.7	3640.04	4165.69	4261.74	5599.68	7667.22	8066.48	5002.71	9603.49	2436.98	5283.01	2478.59	5971.71
pos_16640	Alphaxalone	2.23163	2.60181	10.4867	5.1085	6.23316	5.70142	6.00796e-10	3.89571	21.8182	25.3113	4.07898	6.45187	0.532356	6.00796e-10	6.00796e-10	6.00796e-10	8.13565e-09	6.00796e-10	1.85083	6.00796e-10	5.00335	12.3132	5.15731	11.2414	3.25515	13.241	2.57547	14.222	0.0429198	11.7168	6.00796e-10	9.50826	21.0916	2.76773	23.5299	20.2296	0.156787	6.00796e-10	6.00796e-10	11.2178	6.00796e-10	13.4249	13.4783	11.3911	5.64598	15.8214	6.00796e-10	37.1272
pos_16653	7Z,11E-Hexadecadien-1-ol	134.983	232.203	147.754	261.583	286.116	185.598	158.467	113.092	184.506	102.309	127.257	145.317	202.202	192.724	297.674	326.234	189.842	255.856	146.146	140.313	187.147	118.684	155.143	261.258	318.182	365.608	545.121	467.98	354.818	316.73	68.0938	86.6728	79.9812	52.9542	79.07	68.099	381.369	294.889	382.904	374.163	197.349	439.231	160.517	162.519	142.222	118.168	127.295	163.722
pos_16668	Macrophyllic acid A	567.749	731.268	604.592	809.434	623.681	702.155	597.756	590.965	499.525	573.735	614.391	475.105	528.164	572.423	838.686	687.255	636.914	582.832	311.569	340.313	425.058	264.738	401.499	581.28	654.042	609.488	950.9	728.619	766.405	762.512	310.46	260.893	277.878	356.395	291.484	192.183	578.707	643.83	644.153	672.176	247.802	666.713	337.365	430.18	277.545	273.821	297.923	299.775
pos_16672	Taxodone	6626.22	8794.57	6379.49	9598.88	7226.48	7204.93	6751.24	6088.11	5335.04	6399.85	6490.42	5163.21	4974.87	5640.54	7735.28	6364.45	5858.9	5687.48	2785.66	3099.65	3979.29	2448.01	3799.86	5277.76	6984.3	5909.32	9080.59	7014.14	7775.64	7463.97	3179.55	2544.97	2038.29	2379.4	2223.87	1677.7	5000.67	6412.08	6171.69	6566.18	2521.93	6110.31	3103.25	3582.98	2584.7	2342.45	2408.48	2256.52
pos_16677	1-Linoleoylglycerophosphocholine	5357.42	31124.6	6921.44	13573.6	29555	10520.1	38866.4	18099.5	17218.1	11337.1	35757.8	18780.7	22249.8	11997.5	16615.7	30533.1	16779.2	26325.6	15582	12512.6	19758.5	16716.1	19822.8	16425	48804	22372.8	32959.3	33236.9	24895.4	55019	40398.8	74927.6	144935	65775.1	144683	228219	13309.5	14235.5	11772.6	14869.9	10294.6	57222.3	59412.4	64959	18114.6	44029	11667.3	42599.4
pos_16708	Vitamin D2 3-glucuronide	167.017	8.02171	172.204	3.86186	3.21791	57.7549	34.26	24.6255	42.1769	18.8856	0.20079	4.3588	1535.74	1090.32	425.192	687.341	115.413	1666.78	1892.46	501.967	493.285	805.225	137.863	1680.93	12.8514	228.369	930.498	201.058	5.67024	1.30678	107.852	1108.06	544.984	1122.9	1491.58	73.5693	1249.7	515.004	456.56	177.341	11.9117	21.7496	354.126	276.201	736.269	762.811	1315.26	3555.67
pos_16711	Bisacumol	237.891	244.661	226.913	226.785	231.725	231.703	157.419	150.006	166.556	156.584	162.82	199.985	162.572	191.24	184.347	182.844	200.806	193.642	106.031	91.4244	118.91	87.6406	123.354	130.52	183.763	197.541	152.723	215.589	200.785	231.451	81.3353	75.0239	61.3151	60.71	54.9531	66.7152	158.61	181.845	179.274	171.396	74.2028	163.249	76.9767	78.7437	100.837	87.0732	62.7277	80.5101
pos_16735	4-sec-Butylphenol	291.598	271.022	306.025	272.686	253.323	392.333	220.377	249.245	279.871	318.567	229.463	189.692	329.243	327.198	391.04	356.875	285.151	382.785	312.602	237.942	335.097	216.236	354.399	409.067	266.554	298.536	345.299	349.989	258.626	261.378	136.41	186.403	169.765	214.082	219.939	172.601	378.049	271.145	340.723	313.644	143.227	307.834	207.916	202.348	244.961	252.573	198.315	270.498
pos_16737	7,10-Heptadecadiynoic acid	444.285	505.546	475.327	406.807	416.457	670.266	290.496	374.31	453.598	618.317	333.324	275.169	437.743	501.273	618.825	562.723	443.821	548.289	492.579	340.357	541.341	328.848	583.974	680.548	379	494.211	485.259	575.848	363.908	368.304	145.543	227.694	160.152	236.733	212.967	146.973	522.892	398.439	509.835	503.911	198.482	469.875	295.017	251.611	315.556	345.676	260.517	324.83
pos_16739	Methyl (9Z)-10'-oxo-6,10'-diapo-6-carotenoate	351.469	607.523	501.639	420.382	511.024	851.228	293.792	363.694	387.143	515.647	239.234	222.197	520.255	602.32	815.376	677.335	511.184	676.011	496.596	366.249	615.681	338.311	684.847	810.996	238.574	385.729	445.419	556.253	300.434	256.195	72.1433	146.152	63.8948	151.393	127.951	30.2506	429.128	281.774	446.914	367.556	153.524	431.873	219.867	156.15	260.545	305.863	189.404	296.318
pos_16740	Guggulsterone	7700.91	8085.57	8444.92	6773.84	7089.32	8909.48	5028.35	5144.22	5752.98	5869.48	6537.04	5309.42	8248.26	9369.65	9676.55	9571.55	7227.11	9446.83	6250.81	4803.11	6929.47	3783.86	6999.31	7035.67	6969.43	8030.21	9685.5	8593.49	8872.54	8117.94	2545.19	2563.11	1525.27	1950.14	1687.51	1594.89	7504.88	6615.4	7577.71	8045.72	2675.24	6211.78	3231.39	2903.21	3844.01	3520.86	3066	4098.77
pos_16741	Misoprostol (free acid)	5188.59	5076.29	5047.03	5538.85	5241.59	5322.84	3789.62	5446.1	7355.97	4203.9	6395.11	4584.49	5192.88	4486.99	5218.85	5324.87	5123.24	5697.66	6242.32	3656.55	4781.14	4615.35	4860.35	5431.32	8862.66	10857.3	8569.98	9156.68	7582.15	7702.3	3469.7	4126.34	3957.18	4898.12	3265.4	2924.15	8715.37	8172.7	7097.52	8257.47	2745.27	12337.3	5691.94	3885.12	5863.43	3803.13	3086.44	3685.07
pos_16766	MG(0:0/18:3(6Z,9Z,12Z)/0:0)	1384.62	4334.11	1588.86	4267.46	5115.39	1837.83	4955.8	3396.2	2933.33	4072.3	2958.3	2904.68	1584.86	1594.9	5184.17	3595.41	2189.71	2299.04	1086.05	1037.94	1474.03	1149.23	1713.55	1146.83	6193.96	1910.76	3514.22	3927.97	2875.3	5646.74	3181.15	5966.21	10732.5	4619.03	11157.7	17478.6	1375.25	2262.63	1770.61	4992.69	7532.5	5631.06	5148.16	8503.33	1520.11	5069.83	1315.71	5035.12
pos_16779	Arginyl-Lysine	289.661	292.928	282.605	215.457	252.87	248.125	185.418	191.62	200.477	184.751	246.483	141.584	193.306	192.929	235.164	283.412	234.932	249.038	125.45	106.552	158.785	73.4915	131.495	163.566	263.674	181.39	268.746	210.736	241.558	288.404	99.3413	103.192	75.8998	81.2379	86.5132	77.8251	167.083	178.513	238.282	253.935	75.1305	182.461	106.53	92.8065	92.6766	118.451	72.0169	96.2912
pos_16789	17beta-Hydroxy-4-oxa-5alpha-androst-1-en-3-one acetate	5041.67	4367.79	5436.4	4865.72	4616.04	4701.4	3308.34	5005.36	7091.63	5029.12	6095.37	6184.92	3195.61	3137.49	4449.28	3656.41	4664.39	2852.39	2792.08	2472.48	3064.47	2380.87	2772.76	3585.4	7422.01	7348.53	7130.06	6229.62	7809.02	7717.11	1811.54	2179.51	1328.87	2064.83	1613.93	1293	3966.5	3947.19	4104.71	5293.54	1272.93	6386.92	2449.31	1919.2	2664.11	2189.02	1470.01	1697.89
pos_16823	CRASSIN ACETATE	1170.03	1107.32	1120.17	1052.39	1067.59	1142.21	790.275	797.941	775.808	844.378	1032.62	757.67	1125.06	1017.53	1359.77	1246.16	1271.58	1120.4	730.45	682.132	826.633	539.83	719.628	1006.52	1110.63	1262.82	1902.13	1310.18	1209.19	1192.01	509.844	515.031	421.883	454.248	438.222	417.004	1230.85	1231.93	1279.6	1153.93	447.619	1179.67	606.065	592.831	660.196	632.079	562.547	599.748
pos_1684	trans-Cinnamic acid	28010.3	36568.4	25086.5	33933.5	32278.9	27787	31919	35786.4	34829	32757.2	29029.6	26582.7	22524.6	24090.6	21954.9	20280.8	21478.4	25035.3	34248.4	16831.3	25656.6	23093.4	35369.3	22495	22209.9	24160.6	21279.3	22421.7	25679.5	24442.8	31883.1	29353.3	27550.5	29999.4	25404.8	29823.9	24508.6	20355.7	25340	25183.1	18859	24489.2	26837.4	27355.9	28954	27038.3	22191.7	26534.7
pos_16844	Dicyclopentadiene	319.453	480.137	344.327	508.909	518.181	404.083	377.81	381.637	343.228	417.973	372.005	339.391	322.282	357.391	453.225	370.268	347.928	384.31	282.022	273.577	337.224	256.039	363.527	379.956	364.257	325.322	414.606	419.188	381.745	383.094	251.474	279.955	316.239	306.579	305.686	295.164	401.077	378.814	392.774	428.955	272.856	459.629	289.272	345.688	280.381	279.355	266.016	298.65
pos_16845	Propofol	101.726	148.503	108.154	170.367	161.577	169.887	116.536	125.861	108.404	150.191	147.124	118.576	109.85	126.865	203.427	157.911	119.937	143.936	102.6	83.8783	151.755	78.925	158.478	188.235	133.072	142.276	190.323	214.703	148.323	158.169	40.3315	60.5178	67.1761	82.2701	74.8367	35.4359	146.205	155.249	143.005	158.137	50.1795	189.772	81.7451	136.496	80.275	84.2457	76.4556	92.0166
pos_16847	Yucalexin B5	13252.6	37430.2	14048.7	37234	38976	20382.5	22174.9	20667.1	16131.7	24405.7	19647.5	17987.4	12108	13686	24254.4	15066	14950.1	13874.9	7977.05	8804.17	12274.7	7635.91	13330	14247.6	15414	11530.5	15945.3	17086.7	15046.9	16478.7	10463.3	8906.1	8493.5	8472.23	8390.67	6376.35	10735.6	12311.8	11968.6	15954	11614.5	22109.5	9788.57	12564.6	8307.8	8387.91	6245.95	7726.14
pos_16858	Cuminaldehyde	575.683	1899.24	623.756	1783.67	1952.31	711.496	1053.76	874.649	719.167	1005.61	860.282	847.745	587.285	597.386	1057.61	673.119	667.34	621.632	380.442	396.224	557.911	328.462	564.315	587.522	757.394	574.903	680.522	651.817	716.396	925.531	612.162	480.113	456.849	469.558	424.301	389.783	633.757	679.326	653.901	904.984	713.282	1168.2	500.511	515.677	451.056	414.786	316.021	401.745
pos_16868	2-hexadecenal	44.5352	85.3774	34.725	53.6559	96.1721	47.1423	62.2356	44.0225	65.7987	43.9731	92.8971	94.7446	61.2964	37.5056	40.7506	54.2301	44.6412	54.5522	44.8779	20.3315	45.6342	37.3293	41.3909	44.0241	119.853	104.738	97.5245	82.6072	93.1157	99.3403	24.0527	27.4063	27.4134	22.7468	26.9537	45.6459	54.7102	46.5851	40.414	40.7581	24.7903	126.95	30.0125	26.2245	20.5457	20.9097	18.7119	20.3552
pos_16876	Ricinoleic Acid methyl ester	10545.2	14432.4	8969.16	14384.5	19195.7	10440.5	13768.4	11566.9	14013.6	11588.5	16582.4	17226.2	12949.3	10812.3	13841.6	14283.7	11207.8	13111	10474.6	7829.16	10675.9	9186.53	10931.3	12823.3	26793.1	23410.7	27501.4	24761.4	21920.2	24735.9	7838.06	8957.02	10468.3	8503.03	10340.3	10992.5	17292.5	16210.7	15737.1	18245.4	8973.55	27919.7	10262.4	9933	9104.82	8108.02	7028.53	8443.88
pos_16878	PE(16:0/0:0)	84039.4	140530	55280.2	110368	178133	61687.7	119720	86330.8	107137	88703.7	159355	146208	104830	64986.1	76878.8	96568.3	63814.3	97095.2	83927.3	41229	63288.8	73085.9	76350.6	83081.2	206547	145975	152988	138926	113621	158838	59815.9	61443.5	78437.3	62438.8	77892.8	83662.1	77138.4	65763.1	53160.7	70039.1	35312.3	222514	69255.9	53145.2	47110.5	46303	27651.3	42238.8
pos_16886	9S,10R-Epoxy-6Z-octadecene	371.285	845.995	438.02	750.404	693.779	578.797	446.379	506.046	486.703	502.922	482.481	421.015	788.813	632.059	1068.66	962.374	816.223	768.868	665.061	527.977	627.075	457.372	563.579	868.722	701.545	605.491	1032.17	924.698	650.157	809.957	399.029	498.312	446.855	376.624	534.571	407.994	919.881	898.611	1170.62	818.194	407.152	1106.92	645.108	649.996	590.753	606.614	544.815	745.019
pos_16890	MG(18:1(9Z)/0:0/0:0)[rac]	2473.22	2917.49	1954.54	2643.76	2526.71	2360.48	1955.45	1969.51	1778.93	1935.87	1967.12	1618.85	2896.7	2686.47	3978.33	3718.25	3223.84	2835.98	2366.38	2018.17	2428.92	1646.52	2121.79	3016.75	2660.81	2398.08	3705.51	3403.14	2515.17	3090.74	1389.63	1726.84	1453.95	1250.88	1757.92	1482.35	3471.01	3298.32	3906.53	3139.69	1362.7	3522.38	2081.43	2113.9	2103.42	2126.54	1912.31	2486.43
pos_1690	Phe Asp Leu	667.896	928.758	623.19	721.395	624.912	700.047	899.071	901.57	651.188	805.075	1214.94	623.995	500.309	346.037	594.577	513.772	679.952	411.284	431.582	409.025	588.361	364.782	486.627	622.378	968.211	700.313	736.133	730.186	1113.67	941.944	457.621	311.934	518.025	478.459	326.92	526.395	789.797	869.266	762.649	747.772	287.402	1014.44	456.718	459.69	504.408	478.527	377.666	351.199
pos_16926	Majonoside R2	10919.4	5652.62	9704.89	4945.57	5712.59	8207.83	7323.46	9039.45	7773.84	6360.72	6739.44	7300.49	13701.1	13188	13128.1	14090.5	12263.5	14785	13400.8	10540.5	10009.1	9960.76	7732.55	16298.1	11235.7	15599.4	25324	16441.4	10876.5	11095.6	9566.18	16225.3	15037.2	20796.7	18877.6	11411.7	22756.7	18813.5	18873.1	16727.2	3499.56	12204.5	14151.6	15276.5	13244.9	15489	14127.1	23012.4
pos_16935	5(S)-HpETE	6.00796e-10	6.00796e-10	8.88382	6.00796e-10	6.00796e-10	8.97761	6.00796e-10	6.00796e-10	6.00796e-10	6.00796e-10	6.00796e-10	7.45224	15.4356	6.6773	35.0054	40.798	77.6185	69.9028	9.80047	8.48828	13.0189	7.09928	16.2103	38.8061	5.67698	19.8535	49.7047	23.0735	15.0072	16.1628	75.2213	63.5452	32.6041	54.5985	98.6436	67.5354	219.955	450.73	309.633	329.608	132.578	393.335	142.416	153.08	178.271	153.36	131.576	141.586
pos_16939	Choline	71.7425	99.7168	110.772	116.12	166.646	84.2633	158.37	131.071	163.758	90.7246	173.66	150.853	200.336	134.781	122.904	184.145	133.9	213.697	209.298	121.408	159.868	209.665	226.833	205.555	293.605	283.491	292.217	281.953	244.103	235.787	256.473	358.916	607.285	463.692	616.353	740.548	209.2	152.973	148.077	168.462	71.9834	366.466	336.93	328.083	197.468	281.52	112.658	267.781
pos_1694	Indole	1504.06	2280.18	1469.52	2096.58	1992.49	1715.16	2434.96	2813.89	2678.09	2659.47	2000.67	1754.58	1528.09	1697.13	1489.55	1399.92	1371.93	1841.02	3385.4	1264.49	2157.67	2107.18	3561.06	1730.43	1338.24	1466.86	1227.94	1388.48	1562.55	1440.11	3817.84	3871.15	5100.64	5359.08	4000.58	5604.4	1618.72	1261.77	1755.28	1588.09	1491.16	1512.22	2989.11	3407.33	2948.17	2976.53	2301.51	3051.11
pos_16950	1-Palmitoyl-sn-glycero-3-phosphocholine	4124.34	4620.57	4134.65	4204.12	5981.78	3187.06	5484.43	4419.59	6137.95	3515.57	5664.02	5041.75	7159.78	5827.9	4820.69	6884.26	4984.5	7725.14	7092.03	4256.89	5865.38	6629.56	7493.75	7037.9	10858.6	9610.11	9449.42	9237.09	7749.7	7907.35	7417.93	8882.81	12217.5	9264.45	11982.2	14065.2	5697.73	5025.18	4840.82	5182.53	2223.76	11246.7	8833.78	8867.84	5603.86	7814.32	3595.13	7041.01
pos_16977	Ovalitenin B	327.655	404.151	338.076	294.328	277.896	208.675	116.364	114.408	95.0191	69.9718	102.897	154.32	44.663	54.4482	57.8827	2.26614	46.7627	53.6099	0.0367347	0.65121	3.83805	0.636765	15.8192	0.0758849	24.9605	29.3946	11.03	20.9394	21.7979	59.4902	7.55174	1.09324	0.0709023	6.00796e-10	6.00796e-10	1.8115	0.101941	15.6232	0.292171	13.2431	27.2406	21.7423	9.10086	3.00876	0.756165	0.444545	0.644857	0.0478557
pos_17005	1,2,4-Trimethylbenzene	515.657	559.144	543.397	511.063	487.579	554.343	404.859	464.654	434.805	423.418	503.838	412.445	562.808	533.839	604.712	529.688	555.409	535.476	443.606	325.336	451.347	295.799	463.558	494.108	594.318	575.844	664.743	593.994	682.703	706.705	298.188	348.704	285.528	330.214	304.541	268.82	583.256	545.992	560.06	599.703	215.34	511.916	315.394	328.438	385.473	357.458	275.414	371.679
pos_17010	5-Ethyl-3-methyl-2E,4E,6E-nonatriene	62.443	49.9163	54.0042	79.91	20.7065	15.6507	62.4232	68.8452	58.7728	36.5029	102.259	66.4109	34.7024	22.0781	67.514	36.77	64.797	31.7036	20.4741	25.4477	20.4422	15.3035	14.9086	33.3057	124.469	79.5608	129.92	80.7962	148.078	144.603	36.2211	11.755	6.63998	16.9049	19.429	4.82479	28.1255	68.0198	39.3853	53.0726	6.72658	84.1576	22.2006	16.18	23.4081	7.12787	12.7266	14.1135
pos_17012	Aethusin	242.729	251.333	234.357	271.484	253.251	290.685	181.092	217.61	226.531	209.348	205.786	211.872	289.282	252.874	320.745	294.286	266.535	272.098	276.948	177.336	252.951	169.684	253.537	304.1	275.398	272.263	346.199	313.68	310.41	270.995	148.03	199.651	153.059	197.338	193.931	163.308	313.601	307.525	322.225	313.318	131.981	244.808	190.66	184.028	207.204	206.727	161.883	221.5
pos_17017	1,3-Diphenylpropane	383.456	418.223	402.933	402.124	368.098	372.141	279.933	309.195	319.098	312.361	353.354	335.165	341.287	351.4	396.094	379.859	368.056	366.305	276.891	201.335	278.865	184.735	276.744	307.626	392.422	412.373	453.498	414.613	476.863	472.41	182.733	212.161	156.269	196.008	160.278	162.44	360.46	375.259	376.243	411.621	154.399	372.71	209.165	208.337	239.683	222.423	171.888	221.661
pos_17020	capsidiol	686.677	641.036	612.695	652.908	493.799	500.871	509.497	523.003	522.451	450.91	687.693	551.868	524.643	477.598	668.572	517.806	604.852	504.439	355.482	303.379	406.517	291.596	380.241	462.82	832.959	656.81	884.614	711.135	972.941	960.743	349.441	327.559	272.267	323.878	296.553	273.306	526.621	596.113	618.316	584.607	211.92	635.64	323.831	331.705	349.548	310.113	237.746	304.906
pos_17022	Pinolenic Acid	39638.2	40462.3	33160.4	49281.7	24665.3	21369	37684.2	36061.6	29999.1	28290.9	52835	36008.7	24344.7	19758.6	33748.8	25697.3	37332.8	19889.3	13537.8	14600.6	16694.5	13026.3	14857	20931.6	61863.9	41265.3	62730.1	42143.4	72290.6	73491.4	19372.6	13622.6	12935.3	12289.9	12288.5	12175.3	22744.5	31606.3	26952.8	28687.4	9245.46	40784.7	14072.9	13924.3	14053.8	11081.7	9494.19	9867.54
pos_17025	(±)10-HDoHE	2943.73	3149.47	3005.92	2651.38	2774.6	3001.52	1970.15	2321.8	2384.35	2152.12	2397.28	2241.71	3167.73	2916.83	3360.28	2970.04	2846.08	2979.7	2914.25	1620.2	2570.7	1632.53	2739.79	2782.94	2453.23	3054.81	3264.49	2929.43	3271.63	2816.38	1539.99	2236.75	1616.84	1950.33	1749.34	1650.81	3140.27	3091.54	3358.5	3454.25	1214.9	2662.95	2025.61	2052.1	2379.92	2279.12	1575.47	2404.93
pos_17031	PA(18:3(6Z,9Z,12Z)/0:0)	4883.52	5213.36	4629.24	4585.14	5210.87	4172.75	4894.05	4851.07	3802.54	4331.2	5486.32	3728.83	4330.37	4098.18	4773.08	5086.47	4936.3	4366.05	2870.29	3021.86	4016.15	2618.87	4066.55	3969.67	5811.37	4546.63	5905	5164.07	5517.86	5276.55	5505.46	6793.27	14844.1	7897.59	12119.8	19480.7	5548.15	5165.42	4562.21	4636.6	3067.82	5584.69	7030.71	8727.59	3561.5	7461.53	2848.36	5611.42
pos_1705	3,3-Dimethylacrylic acid	6.1092	9.00556	2.49829	5.94406	11.1527	4.09921	14.4913	19.0051	17.9498	16.8179	10.473	6.70991	7.94494	4.77407	9.40636	5.09523	10.2525	12.7809	23.9849	8.69542	15.8603	13.4797	24.8593	15.9767	6.91125	9.66649	6.04352	4.6845	9.15419	5.87793	27.0228	28.5479	37.3252	39.0689	30.2747	40.7887	11.6352	5.08114	13.4559	9.8657	10.0708	11.9113	22.2185	24.4262	17.7246	21.7967	15.7244	24.1638
pos_17061	Phosphocholine	176.741	254.916	356.431	169.953	212.965	248.852	403.206	250.092	514.268	281.234	332.267	349.497	1120.43	1056.92	617.14	1502.59	593.794	1486.67	1287.37	761.792	1373.95	895.73	1391.06	1488.88	757.081	729.992	1531.88	1262.77	654.375	686.417	696.079	849.75	1141.4	851.455	1207.88	1342.56	1069.9	925.417	884.035	572.088	190.469	1475.08	1316.15	1269.55	880.482	1080.53	949.651	1632.36
pos_17062	2,3-bis (4-Hydroxyphenyl) Propionitrile	56.1343	147.18	145.047	83.7001	92.134	107.786	147.439	93.408	145.444	90.3804	114.545	107.074	275.374	313.177	199.903	362.54	198.952	382.485	290.156	183.285	322.207	203.263	331.781	307.546	188.66	195.196	325.029	290.183	197.676	183.163	148.715	158.536	146.637	109.161	134.351	158.101	212.44	210.413	221.115	149.883	78.671	303.661	228.053	214.078	183.645	186.039	178.709	245.23
pos_17066	Aspartyl-Arginine	16.3028	37.3779	58.0362	23.2074	20.3981	2.59312	82.4584	21.9234	75.1472	27.5114	37.7408	83.2894	123.772	129.194	77.027	213.725	76.9785	214.775	122.611	82.2864	160.04	94.3937	160.906	144.045	119.899	139.476	161.597	148.296	78.5417	137.392	58.3291	60.2484	44.1524	37.5436	42.2915	37.5688	114.432	156.881	118.297	68.1605	19.5224	152.755	96.9079	81.394	76.4782	71.616	73.7818	88.3976
pos_17094	PGE3 1,15-lactone	4573.3	3107.37	4830.98	3246.94	3072.81	5377.81	2546.58	3439.24	5710.02	3871.34	3841.17	3305.11	3505.86	3150.93	4596.77	3980.38	3958.79	3536.34	3775.35	2530.39	3619.94	2805.63	3310.8	4198.13	4341.57	5812.69	5957.3	5478.93	5113.59	4216.29	903.96	1520.53	580.208	1222.72	936.689	554.623	3834.51	2750.43	3260.09	3094.61	894.839	4415.06	1752.31	972.192	2356.24	2055.43	1189.65	1514.69
pos_1715	Gln Val	511.794	960.059	517.759	975.861	815.978	571.894	740.377	672.331	501.802	696.303	779.774	670.035	525.632	410.255	670.829	506.93	603.899	482.265	427.443	358.529	494.624	317.841	438.151	505.085	514.143	533.91	541.504	550.682	682.411	614.063	661.203	542.961	481.803	478.807	393.491	414.261	570.111	625.854	569.8	676.041	372.349	654.031	504.816	498.288	543.969	450.323	361.553	385.468
pos_17153	6,8,10,12-pentadecatetraenal	207.189	199.703	202.105	208.332	201.359	228.863	161.183	137.436	148.476	146.446	148.823	179.737	162.033	173.575	181.763	161.833	167.684	170.72	84.3705	83.8154	114.7	84.669	99.6777	116.033	142.432	184.773	161.749	162.055	170.566	191.786	81.0584	63.0034	50.089	53.5208	37.1897	54.5107	111.988	137.887	139.852	143.796	66.452	148.124	67.9051	70.3895	70.6832	69.2814	51.9289	56.623
pos_17154	Saussurea lactone	2680.25	2654.23	2608.03	2493.47	2581.18	2589.79	1794.25	1621.36	1808.8	1827.39	2082.4	2089.33	1934.8	2356.92	2205.12	2173.14	2033.1	2145.19	1241.91	1161.01	1447.27	1093.45	1411.86	1531.99	2070.55	2244.89	2134.06	2148.87	2321.92	2364.35	884.177	808.408	650.863	769.905	675.665	670.979	1717.71	1943.49	1947.19	1956.37	953.17	2011.64	893.207	914.292	1111.83	992.223	771.302	874.485
pos_17158	Theasapogenol A	2182.46	2102.5	2217.66	2023.57	2363.69	2052.76	1951.12	2628.8	2057.09	1804.13	1925.73	2252.76	2116.47	1997.31	2313.54	2130.65	2037.34	2318.57	1984.66	1556.19	1928.67	1435.85	1696.96	2555.14	3063.88	3806.54	4001.17	4281.03	3073.92	3360.32	2202.19	2886.07	3351.79	3702.29	3310.65	3188.71	3946	3172.14	3892.84	3965.2	1271.36	4205.04	2806.48	3219.64	2546.69	2696.01	1975.57	3214.02
pos_17172	1-(2,6,6-Trimethyl-2-cyclohexen-1-yl)-1,6-heptadien-3-one	99.5035	162.995	114.879	137.553	207.686	116.071	128.088	120.666	112.927	142.188	117.081	78.1606	101.211	127.497	196.538	111.8	105.706	119.961	82.7594	69.1782	105.401	70.1583	86.7612	97.5482	129.118	104.84	134.051	162.581	164.577	135.274	133.743	155.589	346.393	171.446	353.936	586.733	90.5552	104.395	102.222	174.464	139.811	145.022	179.84	214.945	95.4213	183.936	64.0855	154.114
pos_17179	17beta-Methoxyandrost-5-ene-3beta,16beta-diol	2301.71	2065.88	2229.77	2375.52	2805.85	1702.19	2772.67	3420.57	2764.94	2632.99	4934.65	4758.02	1051.35	922.062	1307.48	1065.91	1611.82	958.344	925.03	795.452	991.144	811.264	824.615	1361.21	7059.62	5520.75	4477.7	5048.98	5695.08	6020.23	1527.94	1122.34	1064.9	1064.1	935.511	930.433	3188.27	4870.48	2976.07	3939.18	759.817	5750.89	1685.18	1359.31	1255.33	1139.91	897.84	966.144
pos_17187	21-Deoxycortisol	3314.76	1913.05	3213.83	1949.62	2431.8	3398.69	1558.11	2289.39	4033.59	3335.07	1995.94	1961.75	1950.48	2252.3	2854.98	1653.38	1767.48	2073.41	2717.4	1669.86	2415.04	2189.45	2017.07	2506.86	2450.28	4054.15	4673.03	4508.03	2935.32	2636.26	1113.86	1709.81	965.174	1721.74	906.116	807.12	3537.16	2739.84	3141.75	3322.02	898.379	3320.31	2213.5	1273.07	2732.5	2322.64	1833.17	1860.58
pos_17196	PE(18:1(9Z)/0:0)	8108.64	13750.9	7249.75	11822.6	19601.2	7106.67	16626	12957.5	11677.1	13338.1	18764	19473.4	11287.6	8116.9	9672.59	13477.7	8099.28	12933.2	12794.1	7276.26	9313.38	11541.2	11765.8	14706.8	25702.1	21181.9	22683.3	21529.9	16197.2	23553	11735.9	10860.5	11221.5	8597.79	11157.1	11620.6	17483.9	18562.1	12894.2	16829.8	5775.41	41957.2	15716.5	10767.3	9798.58	9319.09	6342.46	8116.29
pos_1721	Indole-3-acetamide	115.92	201.868	154.495	234.675	201.508	178.492	317.906	327.23	273.884	268.804	219.685	176.431	214.392	263.965	214.967	202.5	323.466	330.388	372.849	199.635	256.913	198.431	318.415	224.702	149.639	148.934	172.655	152.259	202.408	174.32	575.575	486.076	511.108	528.607	446.995	539.989	493.003	386.935	446.937	296.368	265.188	379.413	358.585	413.872	496.506	398.021	322	380.832
pos_17230	Methyl 10-gingerol	47036.4	46165.5	50548.7	38410.2	53740.1	42345.1	46658.8	53237.7	38342.7	48918.3	48907.8	36659.5	28674.6	29777.9	41383.6	34135.3	35185	32459.2	19709.7	15286.4	26051.9	12102.8	22825.9	29535.6	55784.3	38918.3	47396.9	40530.3	49169.8	47686.1	19808.3	20665.7	11916.5	13448.4	11656.5	9430.59	30268.1	39364.9	33416.8	38091.8	14941.3	26284.5	15039.1	14154.7	16571.7	14405.8	13273.1	11681.7
pos_17259	PC(18:1(9E)/0:0)[U]	20821	25979.9	32021.9	22669.9	37311.2	21481.5	51264.9	38407	49676.3	31894.4	40476	49388.2	53682.5	45304.2	37129.7	62259.1	37210.5	67861	71616	43983.5	56727	64751.6	64253.4	77396.3	83516.7	88089.9	98494.5	92045.5	68035.9	79232.8	69414.1	93576.3	107415	77298.5	116873	128968	78775.6	76284.3	60241.2	63741.7	18181.4	138384	114621	90259.5	67268.3	81638.3	49695.9	77692.1
pos_17269	3,11,12-Trihydroxy-1(10)-spirovetiven-2-one	1089.1	911.372	1035.15	812.094	877.969	945.648	684.651	836.507	762.898	706.626	732.395	787.854	1008	1008.85	996.837	1019.85	864.842	1019.35	881.798	617.805	769.667	543.851	736.647	978.668	984.415	1219.15	1292.49	1253.57	1103.45	1077.55	583.009	793.46	682.568	967.574	776.867	562.291	1254.82	1035.69	1244.15	1213.9	357.003	1193.53	782.202	889.319	785.035	757.103	656.422	1008.57
pos_17272	ENOXOLONE	437.285	264.237	464.988	275.979	207.176	298.962	279.117	483.887	282.956	303.733	325.913	366.571	568.971	490.608	523.869	636.434	442.27	619.417	415.057	297.807	420.501	265.128	326.109	598.433	660.294	763.038	929.472	894.817	683	673.61	445.804	597.572	552.132	735.143	564.824	446.824	755.262	662.882	811.741	718.613	106.676	799.497	555.736	666.491	510.267	484.246	425.804	709.346
pos_17292	m-Xylene	1267.62	1162.45	1203.9	1217.18	1120.54	1144.09	919.436	1053.84	1133.08	1008.98	1257.06	1181.33	884.964	876.31	1087.78	980.302	1064.19	885.644	670.338	602.539	757.882	561.771	719.346	817.911	1439.93	1339.64	1528.95	1390.94	1582.05	1432.61	534.318	507.85	378.355	472.489	408.08	367.137	1018.46	988.579	1004.52	1116.51	401.686	1230.8	548.352	533.736	594.348	534.42	431.554	512.013
pos_17296	3-(4-Isopropylphenyl)propanal	242.184	192.974	219.051	235.453	196.224	203.781	177.961	228.899	216.278	212.903	243.994	246.418	169.301	149.317	194.232	174.365	216.325	153.881	139.35	128.812	141.644	125.285	138.818	164.197	330.799	298.798	341.184	296.277	353.072	295.227	127.341	124.784	111.766	125.725	109.989	104.843	220.863	216.337	183.087	209.898	90.3343	262.124	127.141	115.511	142.087	120.792	104.047	106.384
pos_17298	Chamazulene	434.453	405.996	372.655	383.57	381.778	350.166	273.571	280.601	273.355	265.766	346.525	317.806	286.333	288.356	321.174	284.861	304.707	296.176	231.9	174.476	222.194	159.34	234.517	239.994	333.126	353.913	331.546	361.931	398.565	377.519	173.858	174.6	125.546	159.636	133.669	130.152	297.735	302.998	306.669	342.236	124.053	357.027	183.168	178.178	203.668	189.957	130.88	181.119
pos_17302	5beta-1,3,7(11)-Eudesmatrien-8-one	354.348	358.891	415.32	329.864	372.823	376.149	264.736	326.234	303.146	328.441	287.169	307.903	331.427	306.438	370.689	348.744	325.739	301.28	252.57	184.25	234.981	158.207	247.645	263.85	368.734	341.695	392.157	418.963	447.875	428.585	193.365	190.744	148.043	170.305	163.656	147.513	294.852	341.982	365.397	328.445	93.2789	360.343	201.646	196.973	205.66	207.586	120.846	179.405
pos_17319	(±)13-HDoHE	2549.87	2345.78	2501.77	2073.66	1988.74	2403.99	1582.87	1618.38	1773.58	1712.07	1861.48	1733.31	2259.67	2325.87	2409.89	2456.35	2101.46	2353.69	1583.92	1214.66	1796.87	1065.28	1653.38	1840.13	1935.58	2258.73	2283.25	2365.77	2532	2298.49	1080.11	1124.75	855.673	993.61	977.337	883.037	2202.62	2359.02	2419.91	2593.21	858.6	2136.5	1313.36	1306.47	1543.22	1450.63	1001.14	1494.71
pos_17364	(R)-3,4-Dihydro-8-hydroxy-3-tridecyl-1H-2-benzopyran-1-one	4112.53	4927.67	4482.86	4175.51	5467.11	4719.69	4087.32	4497.82	3843.03	4333.72	4866.01	3753.61	3331.78	3447.6	4694.84	3837.65	3808.41	3913.1	3022.49	2162.84	3680.59	1983.16	3620.74	3789.85	5226.13	4732	5367.93	5114.99	5063.66	5148.88	1952.57	2130.79	1236.59	1489.06	1342.73	1095.06	4025.88	4365.91	4373.07	5220.19	2498.59	4200.66	2070.66	1872.95	2152.08	2018.44	1678.51	1717.34
pos_17366	Ciprostene	24491.2	25040.7	26941.1	20488.8	27100.9	22846	21716.7	24336.8	19686.8	22234.1	26403.3	19356.9	15538.8	15559.5	22715.6	19190.2	21417	17771.6	10936.9	9435.98	14397	7366.21	12292.3	16565.9	29071.1	22650.1	26353.1	23119.8	26802.8	26036.5	9324.32	10166.8	6292.05	6955.48	6528.79	5205.94	17917.7	21454.6	20032.9	22466.2	8303.09	16577	8704.73	7940.19	9032.83	8123.38	7120.57	6761.48
pos_17385	2-tert-Butylphenol	66.2162	90.2745	49.1977	82.2956	62.4304	53.3507	62.5362	73.9871	65.8641	56.2471	109.073	84.7984	46.0031	31.5044	54.0739	46.9351	71.5583	35.5831	16.2382	27.5862	29.232	22.1771	20.9905	34.5403	128.732	83.7501	86.0957	75.2968	131.64	149.045	39.7512	27.6458	25.4788	26.2349	25.6504	26.0717	45.2362	63.3796	44.0529	61.8361	14.6438	87.6532	33.386	26.9885	31.4974	25.5505	17.5537	14.1085
pos_17386	8Z,11Z,14Z-heptadecatrienal	392.957	599.804	323.035	518.179	328.435	163.839	445.789	459.865	398.946	335.144	768.628	563.431	228.217	134.652	314.621	287.055	422.871	170.326	97.8962	153.817	140.472	94.5269	96.6649	153.777	886.352	484.02	610.455	493.747	907.807	1040.01	242.352	150.725	144.934	122.599	134.265	123.601	234.813	386.494	241.372	338.974	86.2751	536.958	153.331	121.106	122.806	79.4621	60.4367	67.3863
pos_17397	guaiazulene	345.756	336.468	322.329	285.597	329.425	335.496	241.153	264.037	260.123	251.925	279.746	267.437	275.124	298.034	294.596	330.079	302.106	316.59	214.015	196.672	232.036	163.097	246.665	264.728	320.678	322.431	308.952	343.969	330.708	348.31	185.395	215.396	178.131	228.291	201.833	188.921	305.578	304.088	345.091	327.794	149.998	282.808	200.585	212.928	225.869	205.165	182.3	227.172
pos_17415	8-iso-16-cyclohexyl-tetranor Prostaglandin E2	1260.88	1067	1155.07	1025.15	1067.35	1422.14	759.507	723.011	815.432	804.698	1033.17	952.432	904.798	1038.65	1032.26	1059.48	1012.24	953.287	596.99	501.694	630.35	412.55	588.295	662.636	954.427	1031.68	1050.85	958.668	1012.12	1002.97	388.969	372.659	273.824	331.452	318.261	289.811	912.874	846.16	871.187	916.504	311.1	797.307	406.902	419.423	452.299	497.042	326.315	405.529
pos_17417	PE(17:0/0:0)	591.495	945.263	517.318	799.701	1049.26	579.593	1043.86	916.753	775.612	667.725	985.058	957.97	711.535	503.086	604.433	665.312	540.33	696.798	637.501	378.127	510.171	505.219	742.739	611.32	939.22	787.175	863.647	839.539	759.914	899.441	1260.92	1649.19	1853.22	1590.8	1864.26	1998.66	672.787	552.463	500.763	580.046	406.377	1143.11	1325.87	1315.73	1176.71	1150.63	592.699	1273.45
pos_17435	Brefeldin A	565.933	478.934	582.604	491.674	537.647	557.373	340.893	376.232	361.767	344.703	418.481	410.101	503.176	533.392	463.11	546.2	452.845	540.037	373.198	281.883	370.918	263.569	326.133	439.225	420.258	515.858	518.242	526.55	452.972	531.739	200.178	215.916	149.255	209.268	197.352	152.071	437.891	449.688	443.871	470.287	156.998	378.032	200.941	227.642	251.657	238.93	199.625	318.537
pos_17453	beta-Ionone	178.395	155.785	205.168	128.391	136.196	207.94	118.334	111.493	126.777	106.766	122.834	110.664	175.02	177.487	195.744	201.716	177.502	183.574	113.212	99.7509	112.881	67.7829	106.762	149.117	126.245	136.083	188.96	167.972	134.941	139.127	50.4713	41.8117	33.7207	34.5298	48.1627	30.7737	104.995	119.07	124.412	118.653	29.0625	93.081	55.0786	53.4236	69.219	67.0684	43.9199	60.3535
pos_17458	1-heptadecanoyl-sn-glycero-3-phosphocholine	1581.07	1690.96	1473.51	1705.4	1805.58	1435.41	2452.39	2864.14	2074.68	1664.61	1935.63	1884.58	2178.37	1729.89	1815.86	2234.06	1992.62	2398.18	2481.7	1368.16	1730.3	1951.05	2757.32	2301.35	2288.91	2471.77	2747.39	2435.97	2349.72	2381.31	8363.33	13849.5	18487.3	14775.1	18602.7	21837	3634.07	2593.06	2607.4	2383.38	1270.09	3036.35	10014.9	11109.8	7427.93	9510.48	3819.42	11774.8
pos_17480	Decylubiquinone	6220.77	4155.5	6740.62	4314.6	5436.7	6236.33	3094.13	4814.38	10061.7	7619.77	4354.62	4749.48	3502.16	3950.57	4838.95	3681.82	3723.76	4020.3	5402.02	3221.82	4388.99	3849.7	4153.12	4616.8	5704.33	8508.6	7650.89	7898.07	6234.77	5955.97	2476.2	3652.38	2032.4	3547.3	2076.33	1848.35	6701.67	5835.55	6251.81	7126.73	1972.55	6723.57	4737.62	2819.24	5487.79	4657.87	3653.27	3858.62
pos_17481	Calycanthidine	2795.17	2132.8	2377.11	1935.9	1982.26	3633.59	1507.99	1583.76	1664.96	1554.92	1774.72	1565.55	1737.91	1812.62	2050.2	2000	2030.82	1823.55	1386.26	1212.02	1476.51	989.746	1295.06	1615.41	1895.7	2060.44	2216.34	1933.9	1864.2	1693.13	858.287	972.284	935.465	946.138	1018.82	844.383	1936.01	1721.18	1907.75	1827.62	627.034	1665.3	1128.78	1056.02	1218.62	1598.56	786.833	1026.84
pos_17486	1,4,6-Trimethylnaphthalene	488.689	331.056	593.727	305.893	293.151	443.617	363.748	305.024	359.59	313.514	300.412	300.091	522.677	532.75	593.745	689.124	517.299	586.433	311.947	292.637	376.248	178.16	305.64	435.976	407.983	400.957	548.246	463.967	486.247	448.678	196.535	241.688	160.682	194.723	210.248	187.024	372.566	387.875	422.858	330.236	108.412	321.808	202.744	216.975	209.753	211.491	183.897	235.658
pos_17487	(Z)-1-(Methylthio)-5-phenyl-1-penten-3-yne	215.651	257.326	191.295	233.795	259.677	197.015	150.643	164.791	157.804	154.196	151.073	188.31	130.889	139.611	134.999	120.112	127.6	126.967	122.121	95.4862	130.094	96.215	146.935	128.807	180.565	234.945	161.896	197.182	187.966	199.105	87.2238	107.516	96.6784	104.197	97.7381	97.4366	194.15	217.983	200.745	236.509	113.878	205.187	137.949	137.131	132.429	124.909	89.1909	128.174
pos_17488	xi-3-(4-Isopropylphenyl)-2-methylpropanal	489.369	315.422	579.246	272.626	289.739	506.844	343.354	301.277	343.907	326.152	340.298	286.422	614.859	617.399	695.366	807.533	592.005	720.801	339.194	303.991	408.097	181.066	301.295	518.693	412.678	361.759	620.426	521.4	471.265	457.505	243.351	260.173	190.385	183.945	229.214	212.806	318.189	395.08	418.661	304.399	66.7262	257.69	220.117	187.976	205.428	217.596	176.047	253.624
pos_17492	3-Deoxyestradiol	1308.65	826.271	1521.61	756.945	750.017	1247.7	880.535	770.407	888.266	761.847	793.407	711.117	1478.44	1480.64	1645.01	1842.14	1390.69	1684.83	829.298	750.124	977.897	490.326	775.436	1223.03	1060.12	907.087	1454.36	1199.07	1191.76	1114.14	506.492	572.136	384.983	445.132	474.28	436.585	917.613	953.51	1083.44	745.446	184.99	693.938	506.361	471.789	499.798	544.85	434.879	588.468
pos_17502	DG(18:4(6Z,9Z,12Z,15Z)/18:4(6Z,9Z,12Z,15Z)/0:0)	40636.1	15697.7	37323.1	14492.9	17980.6	32118.9	26981.5	37913.4	27445.2	21866.2	21935.3	26104.9	60320.5	50614.5	49240	55228.7	45088.4	60161.8	58782.6	43873.9	39741.1	40242.3	28210.1	81128.1	40991.3	66423.2	105608	72658.3	41308.9	42489.9	38374.5	67259.5	66764.9	97728.8	78359.5	48637.9	102014	70183.1	86303.4	74088.1	9085.12	62954.6	62492.8	72161	59333.1	65558.9	59684.8	108777
pos_17508	MGDG(20:5(5Z,8Z,11Z,14Z,17Z)/16:3(7Z,10Z,13Z))	29934.2	15104.9	26386.8	13870.8	15769.9	24121.1	19093.4	22029.1	18672.6	15752.2	16494.4	17580.2	42066.1	36753	34946.7	40016.6	31304.1	42250.3	38791.8	29670.5	27098.5	27630.4	19503.1	52785.4	24108.3	37924	65633.3	42084.5	25405.5	25828.8	23634.1	40847.9	39055.9	56444.7	48672	30289.9	64711.3	45434.4	52770.5	43122.5	7539.83	32495.5	38144.3	42058.1	35670.3	41434.8	37727.6	70168.5
pos_17512	DGDG(18:4(6Z,9Z,12Z,15Z)/18:4(6Z,9Z,12Z,15Z))	11749.3	3503.16	9566.18	3217.71	4197.42	9365.3	7665.74	7773.74	6042.27	5001.35	4990.58	5226.83	22846.4	18528.3	17427.7	19148.7	13994	21027.8	20833.4	15903.9	13535.6	14527.2	8531.49	29953.7	8174.96	15766.4	35814.8	19052.6	9080.7	8885.53	8428.03	18286.9	14565.6	25338.8	20553.4	7843.17	32082.7	20979	25583.4	20060.4	2134.98	12818	17573	18327	16935	20460.4	19284.9	36295.9
pos_17554	PA(18:4(6Z,9Z,12Z,15Z)/18:4(6Z,9Z,12Z,15Z))	7053.51	8876.51	9888.62	4757.1	8171.87	7091.94	4956.3	5870.79	5903.21	5461.27	6752.68	5634.54	12458.4	11034.1	12660.7	14190.1	10565.5	15112.5	11853.8	10104.8	12168.9	9840.52	8301.97	16572.5	8783.57	15585.3	13080.8	10699.3	10834.8	9815.52	5082.32	8156.3	5826.55	9432.31	9311.19	4911.32	14379.7	9966.18	15183.5	10167.2	3448.14	8903.37	7958.81	8029.92	9576.04	9773.71	10374.7	17026.9
pos_17600	3,4,7-Trihydroxy-5-methoxy-8-prenylflavan 4-O-(beta-D-xylopyranosyl-(1->6)-beta-D-glucopyranoside)	357.59	118.272	130.994	98.0998	64.1045	58.6003	19.6621	79.3716	124.532	136.828	50.7316	76.2703	112.14	51.8438	89.1061	65.7724	172.029	98.6878	151.515	229.82	114.144	64.9825	64.9284	84.2087	107.474	189.703	244.933	158.492	171.904	205.148	29.1796	73.4225	47.2597	33.6201	19.1576	28.2057	119.34	137.936	151.202	250.151	42.5772	110.617	28.4279	6.00796e-10	45.2353	34.9016	48.2749	11.2093
pos_17606	PI(16:0/0:0)	2001.27	2108.43	1954.63	3416.5	1900.64	2154.48	2934.01	3391.4	2382.65	2099.54	2535.08	1784.54	5567.75	2489.58	2292.38	3392.94	2651.64	2742.14	3702	1906.75	2390.48	2869.76	2851.67	2567.42	2429.3	2473.66	2727.02	2774.98	2714.18	2419.81	25228.5	18018.5	26412.8	19025.1	27246.9	32111	2892.45	3010.41	2622.73	2627.77	1108.24	3061.63	15359.9	20385.1	5711.87	11322.3	2529.36	10470.2
pos_17617	Azacitidine	593.881	507.24	471.438	415.54	375.413	387.414	230.024	193.606	194.317	214.703	275.16	264.182	200.38	274.911	206.533	253.19	257.236	218.601	102.844	100.627	124.407	83.0507	128.93	123.524	215.541	223.628	203.288	205.47	218.811	244.501	45.3092	22.1624	5.40005	1.0798	3.10426	7.68169	80.7376	122.015	104.653	113.927	75.4337	154.749	38.3276	26.2701	55.228	28.6564	25.2294	9.19428
pos_1762	Isovelleral	410.974	665.95	507.842	767.748	899.449	680.214	575.377	515.975	551.644	469.569	588.133	724.249	398.858	436.295	464.926	416.939	454.937	516.122	473.825	274.872	447.222	402.657	592.407	449.501	630.98	673.755	461.54	701.077	633.101	648.898	376.94	513.89	658.271	718.027	760.71	817.337	999.148	807.618	837.094	821.357	604.964	1038.29	730.256	689.792	562.321	569.848	424.574	486.159
pos_17623	Anofinic acid	22840.4	21348	19677.6	18090.2	18243.6	16917.4	11061.4	9924.62	11077	11109.9	12819.5	12843.3	10692	13143.6	12616.9	12606.7	11993.3	10696.9	6186.14	5778.27	7419.62	5075.57	7144.38	7387.07	11525.8	12439.8	10527.2	11516.8	12766	12637.8	4065.53	3409.29	2451.82	2491.05	2318.81	2509.69	8158.17	9249.63	9228	9856.26	4403.84	9953.54	3825.92	3877.13	4761.15	4088.27	3002.76	3505.4
pos_17629	Phthalic acid Mono-2-ethylhexyl Ester	128951	122677	114464	105533	112016	101891	68029.2	61891.9	67293.4	64092.6	76378.6	76295	62192.5	76899.3	75686.9	74039.8	72992.1	61583.9	38100.3	33979.8	45085.4	29478.9	41241.1	43394.8	68403.1	70136.8	61934.3	66853.3	75108.8	74458.1	23053.6	20413	14848.7	15056.1	13677	14713.7	49572.5	55274.5	55065.1	56705.7	25066.4	57851.3	22008	22186.7	28088.1	22864.2	18369.2	20764.8
pos_17643	3,4-Dihydroxybenzaldehyde	2746.49	2665.89	2557.78	2330.11	2398.23	2240.62	1472.87	1321.02	1498.39	1449.93	1681.16	1663.89	1441.51	1766.77	1764.24	1670.41	1636.71	1512.47	876.635	816.106	1059.6	718.523	974.29	1007.18	1497.42	1600.75	1397.58	1572.7	1632.5	1638.91	553.537	484.008	335.704	374.914	330.228	343.485	1122.65	1287.76	1264.1	1327.15	582.854	1371.88	503.776	512.601	677.675	569.839	429.393	481.172
pos_17645	6Z,11Z-hexadecadien-1-ol	124.91	174.955	142.969	197.963	145.254	125.692	167.57	158.439	250.104	135.2	199.223	197.568	163.577	170.324	158.446	179.639	151.006	163.015	172.102	98.9962	149.8	131.795	181.645	134.905	273.182	244.743	245.036	286.914	285.325	269.193	254.082	207.102	273.571	260.708	255.16	333.168	355.274	266.866	251.148	278.721	137.53	270.325	221.12	259.208	194.306	157.845	100.184	155.457
pos_17676	3E,8Z,11Z-Tetradecatrienyl acetate	608.045	8293.21	718.439	6551.1	13777.3	1180.53	5586.67	3161.61	1802.52	3488.05	2220.06	2546.44	585.66	495.416	3944.4	813.598	757.588	600.598	464.629	477.23	809.393	503.808	772.622	706.901	1023.34	579.664	774.966	1228.33	916.724	1125.09	2204.54	2210.04	3013.34	2074.67	2183.98	2745.86	585.394	863.805	783.31	3200.29	3964.78	4410.93	1976.8	2362.13	1485.67	1375.74	485.641	831.749
pos_17698	20β-Dihydroprednisolone	771.058	826.138	856.309	1055.14	1267.17	1017.14	882.266	935.447	1330.13	975.664	879.959	1418.18	725.634	704.381	904.34	792.265	839.757	817.448	611.251	510.565	763.917	477.41	745.357	644.955	905.37	1285.79	822.268	1073.07	1050.81	1196.35	637.18	569.26	353.174	427.377	402.483	403.471	898.273	1004.62	1010.58	1194.03	660.854	1258	607.55	542.878	714.392	599.729	456.875	540.008
pos_17699	(3S,5R,6S)-5,6-epoxy-3-hydroxy-5,6-dihydro-12'-apo-beta-caroten-12'-al	15446.8	18267.6	17284.3	16335.3	19638.2	19348.6	12624.9	13710.2	13924.3	15058.9	16074.9	13688	14612.1	15915.3	18231.5	16205.5	14908.5	15859.4	12363.6	8899.85	13288.2	7780.59	13318.6	13930.5	17821.1	15454.6	18421.4	17892.5	19116.3	18552.2	6969.7	7691.42	5209.07	6283.28	5831.8	5629.32	16521.9	14513.7	17186.3	17939.1	7345.37	15767.5	9190.2	8596.7	8773.65	8792.38	7747.02	8891.88
pos_17708	(8)-Gingerol	2845.94	1909.55	3328.93	2094	2585.08	2875.98	1547.65	2626.34	4933.86	4035.37	2219.55	2287.17	1785.59	2023.38	2501.22	1829.6	1942.42	1942.53	2302.15	1460.11	2133.72	1708.86	1859.25	2161.11	2997.78	4176.26	3934.96	4118.77	3337.39	3236.3	1357.36	1978.55	1083.49	1936.98	1041.65	946.61	3507.39	3112.55	3213.99	3924.21	919.014	3680.71	2528.44	1444.59	2709.33	2441.83	1796.76	1770.68
pos_17732	Asp Asn Pro Pro	241.624	166.463	162.558	130.509	141.563	111.905	105.354	131.685	143.716	93.8101	124.359	93.0737	264.829	236.54	211.247	300.436	291.572	198.572	198.156	186.26	219.385	115.188	252.451	219.325	221.837	174.473	265.162	169.213	201.79	157.526	47.6088	122.881	71.8452	60.8376	82.789	83.1251	202.333	189.77	187.72	221.972	151.732	188.154	71.7533	61.7852	125.713	98.5228	104.518	93.8404
pos_17737	Pilosanol B	252.434	330.077	175.679	236.624	182.822	177.449	147.341	145.963	187.561	106.726	147.732	140.258	280.291	260.131	212.305	230.258	268.463	179.67	171.115	131.65	167.295	94.7623	237.111	167.285	113.267	88.0323	159.658	57.416	116.739	108.791	48.3332	97.1444	62.5395	14.3746	63.303	103.651	98.5902	113.31	115.244	82.1065	150.255	72.838	32.4457	18.4905	64.4395	59.4192	69.0203	19.1377
pos_17762	DEOXODEOXYDIHYDROGEDUNIN	280.95	223.289	411.544	261.409	334.76	319.283	262.733	231.099	205.782	266.394	412.624	222.543	416.893	332.126	481.329	449.271	541.413	422.999	158.574	195.959	266.98	118.757	182.999	338.549	514.684	335.578	498.24	331.297	455.922	264.438	246.325	211.066	221.913	218.923	231.962	249.922	381.65	447.411	434.789	372.781	142.285	297.768	249.11	257.056	149.118	268.653	120.737	227.7
pos_17767	2-N-Undecyltetrahydrothiophene	276.249	289.49	237.749	410.962	339.149	206.517	367.237	367.8	274.762	333.426	540.264	417.842	222.198	193.858	350.102	330.413	395.928	199.981	195.706	203.937	221.658	192.112	218.169	229.976	421.55	436.311	454.236	481.078	617.09	570.386	338.203	296.341	327.752	233.919	288.707	337.776	331.265	446.481	342.321	356.375	134.026	426.527	253.448	281.579	241.26	239.671	120.716	231.228
pos_17769	5(S)-HpEPE	419.482	685.738	456.383	943.607	514.114	548.781	619.096	597.474	557.244	492.298	684.441	622.522	477.717	502.933	560.959	574.62	577.461	538.417	390.893	324.785	426.559	277.581	360.016	389.289	601.112	580.146	591.348	657.74	753.863	828.458	319.773	352.552	324.001	279.405	288.786	306.266	578.921	672.057	637.998	608.125	261.919	630.521	330.977	327.862	325.633	323.481	217.696	292.416
pos_17776	15(R)-Pinane Thromboxane A2	6.00796e-10	0.416821	0.260682	6.00796e-10	6.00796e-10	6.00796e-10	6.00796e-10	6.00796e-10	0.0625387	0.167268	0.00769156	0.0417403	0.233	0.309811	6.00796e-10	0.618322	0.0236611	6.00796e-10	0.0149966	0.0710095	844.552	0.221954	0.163832	0.523182	0.409753	16.8084	4.74212	10.2744	5.5103	9.44883	0.962764	2.86789	3.47688	0.414117	2.55121	2.60619	1.19408	1.22523	0.326691	1.38254	4.92643	3.60808	1.23937	5.78951	0.458566	1.77143	0.386994	2.07043
pos_17785	Cholic acid	1818.12	1350.16	2408.04	1949.14	1728.18	2018.21	1524.09	1319.91	1539.93	1228.61	1897.34	1541.81	2337.76	2823.35	3006.9	2574.7	3161.77	2232.93	1568.06	1568.54	2229.48	906.612	1854.88	2308.94	2020.12	1852.48	2783.87	1845.59	2279.44	2231.96	835.317	993.792	614.429	699.26	632.53	626.087	2202.8	1870.18	2243.91	1542.79	628.225	1855.37	1170.32	1266.15	1255.47	1771.99	1207.97	1234.16
pos_17803	Dihydromonacolin L	1190.54	729.636	1223.9	826.158	896.283	1252.91	667.073	784.861	1323.22	983.651	784.959	813.371	1083.08	1107.45	1059.85	958.248	895.76	1008.28	1253.24	529.903	1086.66	707.571	943.081	1071.16	1051.01	1230.83	1435.01	1231.06	1012.44	1131.58	715.513	803.341	448.569	911.659	580.041	459.404	1324.95	1243.06	1198.26	939.06	351.153	1031.97	721.676	587.138	756.806	803.472	582.343	801.883
pos_17838	4'-Isopropylacetophenone	681.11	706.202	639.492	638.035	643.344	651.521	448.239	423.971	467.661	482.329	590.295	617.916	584.367	734.66	761.666	700.547	707.661	577.102	375.74	310.014	418.756	279.49	350.317	373.201	537.178	574.688	488.458	511.753	592.075	635.019	216.198	189.772	139.433	147.852	140.911	135.881	438.691	490.698	501.211	510.385	237.501	501.91	212.407	208.034	268.767	246.017	185.387	213.503
pos_17847	PG(16:1(9Z)/0:0)	29421.8	38322.1	41326.4	29965.2	43281.6	56416	38023.7	31451.7	48405.9	28504.9	29620.5	26649.3	147273	151571	111227	157289	89476.7	161591	112123	64582.1	119929	72930.8	138197	121733	59932.4	59271.1	107528	88019.7	44169.9	47030.5	27721.3	33806	35713.1	34002	35292.4	35207.5	66206.3	48467.2	59248	42747.6	28313.5	81328.1	61608.1	57563.1	50472.5	54988.4	45794.4	70493.5
pos_17876	4,5-(methanoxyethano)isolongifol-4-ene	581.931	1248.64	656.21	976.942	1087.55	730.145	970.78	901.1	813.523	940.26	1103.69	688.932	1000.88	1053.48	1278.24	1352.51	1133.96	1172.3	729.14	555.612	1094.52	545.506	813.843	726.192	1236.45	909.812	1032.99	1089.09	1131.51	1262.18	1248.34	1629.03	4078.07	1905.37	3506.69	4767.14	1041.21	1339.39	1066.73	1201.9	750.605	1277.37	1912.39	2083.93	801.941	1723.21	622.835	1885.92
pos_17877	21-hydroxyallopregnanolone	1114.87	1502.88	1345.12	1337.78	1487.76	1417.93	1246.47	1408.06	1354.6	1273.33	1426.73	1288.78	2013.23	2014.54	1954.6	2482.02	1941.89	2347.25	1703.79	1278.9	1813.19	1157.86	1560.28	1798.46	1941.75	2033.69	2133.5	2102.37	2042.94	2051.97	1715.39	2203.51	4058.21	2713.05	3801.38	4511.09	2255.82	2105.07	2177.06	1971.65	975.947	2598.49	2609.34	2856.03	1680.57	2335.12	1383.72	3105.14
pos_17880	1-Stearoyl-rac-glycerol	1549.64	1252.46	1083.73	1199.83	1446.81	1210.07	964.127	969.986	1226.79	1258.64	1188.46	1352.37	969.086	998.986	928.682	1089.75	984.15	888.564	605.176	608.92	683.29	532.059	802.177	802.457	1357.47	1401.9	1253.31	1482.39	1384.04	1377.65	639.727	724.488	797.103	938.682	991.597	1174.16	2410.32	1032.57	907.721	926.674	446.482	1251.61	769.79	855.619	869.285	660.405	468.333	630.674
pos_17883	PE(18:0/0:0)	3917.21	5918.15	2386.81	5676.58	6944.09	2634.12	3967.49	3325.62	6248.58	4324.14	4789.56	6903.42	3304.83	2552.89	3031	3463.25	2691.59	3849.94	2932.45	1850.62	2614.13	2768.01	3064.47	3601.54	6981.53	5814.52	6052.16	5475.25	4319.67	5390.29	1999.04	2037.62	2024.6	1912.77	2118.07	2238.57	3019.45	2726.22	2317.92	2844.47	1441.32	7155	2232.51	2038.61	1877.74	1906.44	1196.32	1803.51
pos_17910	Lucidone C	3001.86	4068.86	3530.47	3616.78	5236.47	3434.34	4321.57	3565.53	3171.79	3901.73	4490.81	2745.25	2286.47	2438.44	3642.81	2926.58	2790.78	2526.25	1377.16	1311.39	2007.62	1393.27	1850.82	1959.62	3701.76	2460.56	3449.44	3794.53	3559.78	3142.02	3362.95	3446.81	9023.25	3566.52	7439.02	8866.43	2106.62	2237.73	2272.42	2705.59	1640.63	2798.33	5457.95	7006.59	2515.05	5933.15	2006.48	4575.85
pos_17916	Cys Trp Arg His	1851.85	1164.54	1203.16	1044.64	988.897	2798.07	471.159	358.385	757.176	462.679	62.6773	313.96	2752.23	2355.39	2133.43	1070.66	2744.4	1529.82	2741.25	2136.22	2686.78	2788.25	2654.23	2375.41	351.738	1490.88	1106.26	708.583	337.107	437.231	308.047	640.874	32.0324	224.711	237.468	48.2315	5775.8	1982.65	5503.45	1100.8	755.036	696.138	610.272	93.0115	695.678	1223.93	985.984	1281.01
pos_17919	Tyr Trp Trp Met	1333.43	833.49	833.164	617.806	507.354	404.234	306.509	540.386	732.934	458.699	545.313	602.606	806.414	510.813	677.306	476.529	1023.11	515.878	499.561	574.699	388.433	259.559	233.219	542.177	855.479	1287.52	882.178	466.99	748.894	1011.43	20.115	72.7142	23.4967	9.31287	10.4537	11.799	673.243	1270.41	912.609	1056.41	110.266	647.998	69.2203	20.116	208.812	82.8439	106.567	145.57
pos_17923	(±)16-HETE	224.792	303.282	248.613	251.984	293.337	284.942	233.041	258.34	248.195	271.342	275.998	243.574	301.091	256.323	377.48	366.308	275.878	312.54	213.219	166.329	255.698	160.06	246.653	240.154	315.151	292.044	315.115	344.529	389.212	360.511	227.159	218.127	316.015	215.36	299.36	328.95	299.144	351.754	369.267	400.864	187.522	379.773	294.884	346.057	244.516	306.723	172.619	273.369
pos_17932	6-pentadecyl Salicylic Acid	10258.2	10201.3	12335.2	13759.9	15247.4	10197.2	12279.3	16273	14913.3	11623.3	16699.6	21121.7	4007.19	4026.24	4977.56	3805.21	7723.89	3933.85	4174.93	3695.62	4190.01	4107.26	4432.32	5153.31	26160.2	22508.1	16238.2	19917.5	22996.5	22939.7	7665.27	7551.93	5611.95	7688.07	4751.66	4558.32	16304.2	21258.1	17743.6	19947.3	5599.52	23332.5	8347.53	7911.65	8220.32	6435.89	5152.08	4352.03
pos_17956	Mosesin 4	6208.93	5007.25	7960.54	5082.94	5380.5	6648.66	5723.06	6352.49	6055.69	4829.44	5520.3	5661.6	10670.7	9739.67	9399.28	13557.7	7743.41	12763.2	8694.43	4615.83	6174.48	4803.54	4712.13	9379.17	8340.89	8073.12	11530.7	8386.77	7219.69	7752.74	7661.63	10638.7	9579.49	11235.5	14082.2	9750.08	9773.31	10340.2	9332.17	6625.76	1764.41	8160.03	10364.6	10286.5	7838.85	9654.51	8584.99	15191.5
pos_1796	3,7,11-Trimethyl-1,3E,6E,10-dodecatetraene	69.1269	90.072	6.60553	51.754	8.46594	21.952	38.1566	43.2629	66.8303	132.838	105.87	33.5251	22.4077	37.7664	57.316	40.5756	6.00796e-10	5.35801	6.00796e-10	7.76431	18.1646	15.7514	59.8674	39.6399	87.6174	94.0077	10.1196	66.2997	39.2576	5.03455	5.95996	2.63904	22.6755	6.00796e-10	16.6972	6.78068	16.5964	28.3397	17.9914	85.1397	6.00796e-10	6.00796e-10	6.00796e-10	3.70485	5.09207	8.24534	3.08058	6.00796e-10
pos_17969	Santene	58.0341	85.4108	48.8281	67.5143	95.9019	56.8928	60.6736	68.8912	58.1911	56.7801	71.9511	65.5843	65.2195	60.3372	78.7541	52.6543	67.4895	41.6763	36.8791	29.6086	41.6218	37.6231	52.1046	39.4235	78.0863	34.354	64.7565	72.9148	62.651	72.7939	46.28	66.0142	124.862	74.7426	125.531	162.409	63.3497	58.4522	55.2825	66.9284	41.4597	77.1048	65.8821	80.2275	47.7938	53.8537	29.976	49.3779
pos_1797	Oleamide	487.019	482.85	312.845	315.779	269.666	272.044	240.131	297.991	314.144	494.824	499.613	396.761	300.051	367.921	481.422	461.668	417.316	342.771	233.417	179.087	324.759	179.809	313.984	300.377	492.477	556.814	505.114	523.953	667.266	500.172	240.236	198.099	144.184	176.611	190.931	185.334	523.237	644.465	636.097	761.432	324.422	724.57	341.222	377.842	342.888	263.016	229.424	225.188
pos_17970	Ectocarpen	29.516	57.841	47.6095	57.1238	89.2615	49.8685	66.2278	52.412	47.155	58.0096	78.1404	61.573	48.4914	39.6392	76.3188	64.8082	57.5743	55.348	32.1502	22.1483	38.2216	33.5825	44.0051	42.6001	79.6915	56.1893	84.5371	72.3154	80.3266	78.4148	67.1546	87.4829	163.166	99.2878	144.41	204.442	51.4042	67.7046	57.3629	61.2202	58.6463	80.8391	83.4462	88.3113	47.2842	74.6227	30.2708	61.1213
pos_17978	3-Methyl-5-pentyl-2-furanundecanoic acid	4313.21	8515.42	4483.21	7577.92	8470.32	4553.66	8403.61	6491.18	5071.07	5378.99	10565.6	5090.04	4043.72	3654.1	5328.38	5285.32	5124.66	4476.16	2739.2	2994.89	4438.25	2657.47	4309.14	3629.77	10535	5943.33	6456.97	7340.65	8676.52	10217.2	7757.48	9497.79	16052	9046.35	13268.4	20028.6	6271.7	6181.08	5485.14	6820.15	5162.5	10720.9	8137.13	9980.54	4884.23	6281.14	2761.31	4691.6
pos_17979	MG(0:0/18:3(9Z,12Z,15Z)/0:0)	4585.46	8758.19	4747.95	7052.43	10879.9	5326.23	6289.48	5129.58	5082.22	6312.44	7372.67	4308.23	4010.92	3624.87	6675.93	4547.46	4680.43	4251.05	2816.16	2260.16	3492.44	2681.06	3976.6	3211.63	7075.8	3934.31	5467.51	5937.25	5858.66	5811.37	6252.58	8215.91	16407.7	7905.16	15109.4	21988.8	3672.77	3839.78	3792.53	5054.26	5380.38	6998.14	8714.22	9629.03	3798.73	7492.16	2531.19	6014.81
pos_18	Cerulenin	3762.47	3845.27	3760.67	3802.26	3779.55	3781.83	2475.92	2268.56	2599.33	2453.61	2867.13	2971.47	2950.86	3373.65	3112.37	3103.96	2768.33	2906.35	1535.16	1404.11	1732.59	1268.61	1666.13	1747.78	2351.43	2815.35	2328.32	2729.44	2698.48	2912.22	1014.36	884.991	683.246	721.375	698.565	688.089	1906.22	2181.48	2200.23	2332.75	1078.19	2352.38	926.292	971.09	1145.61	982.832	817.028	927.053
pos_18026	(+)-3,7(11)-Acoradiene	338.132	386.866	413.616	369.928	400.416	395.821	318.912	343.205	388.868	339.036	360.626	330.304	326.915	361.148	444.61	410.076	354.726	446.793	284.425	202.905	306.534	167.768	307.325	358.115	402.922	357.786	379.569	395.485	423.458	398.151	188.234	245.811	182.846	194.174	205.694	206.796	330.015	317.279	331.242	333.886	135.441	296.175	262.451	248.535	247.812	291.29	187.098	277.149
pos_18059	p-Mentha-1,3,5,8-tetraene	2229.89	2695.68	2178.94	2506.93	2809.78	2430.15	1880.53	1860.88	1967.41	1947.59	2051.41	2061.92	1923.76	2028.89	2327.65	2050.74	2000.07	1990.81	1559.21	1223.26	1677.39	1168.32	1770.18	1757.99	2214.87	2073.91	2178.25	2289.21	2366.59	2417.9	1172.15	1439.26	1324.82	1381.14	1425.19	1508.48	2134.89	2116.53	2214.28	2505.46	1300.63	2350.24	1505.54	1542.58	1440.86	1400.57	1084.88	1351.1
pos_18062	4-Phenyl-3-buten-2-ol	180.729	183.445	179.064	201.74	201.325	206.143	157.963	162.784	158.784	136.015	168.065	169.749	171.593	173.172	205.938	165.569	164.322	161.582	127.523	93.7221	150.549	89.5774	145.439	159.786	176.951	171.618	194.007	191.633	198.712	189.188	105.806	120.662	115.318	135.952	125.585	121.442	163.954	168.841	182.576	215.335	74.4652	174.565	143.752	132.185	127.463	128.116	92.6757	112.682
pos_18064	3-Phenyl-4-pentenal	999.372	1032.97	947.96	953.495	996.343	990.444	689.952	659.674	725.316	750.452	752.254	770.678	755.643	824.88	906.757	865.082	804.11	791.236	567.137	472.766	628.513	413.125	665.853	675.183	792.588	786.32	801.485	828.801	820.761	911.877	377.553	428.965	359.359	417.092	386.608	383.866	769.363	710.912	755.805	825.644	344.934	733.206	444.315	461.936	453.945	456.847	354.293	448.184
pos_18069	7-Ethyl-5,6-dihydro-1,4-dimethylazulene	585.137	659.547	619.118	631.329	686.28	690.652	488.91	544.57	534.364	570.005	584.43	610.321	613.344	605.757	696.566	643.928	610.547	606.845	502.525	388.233	551.933	345.893	566.498	564.429	657.434	655.925	683.176	673.19	722.131	730.345	375.207	463.145	376.157	472.88	462.233	430.387	701.876	630.027	682.677	716.956	304.448	687.362	468.628	470.108	460.679	456.045	350.832	449.627
pos_1807	2E,4Z-Heptadienal	1301.59	1676.45	842.391	1192.73	653.391	817.838	863.672	893.399	1079.17	1873.78	1733.28	1042.49	759.794	1075.59	1341.76	899.378	527.265	572.899	459.932	321.572	603.053	475.951	1075.48	1012.47	1461.52	1859.86	749.041	1359.62	1101.92	676.646	277.681	240.281	460.993	147.977	469.617	311.794	765.152	900.723	1020.89	1471.26	199.455	359.941	258.147	331.278	326.672	240.278	241.855	157.003
pos_18070	3-buten-2-one 1-(2,3,6-trimethyl phenyl)	1707.49	1824.14	1708.42	1704.2	1838.42	1804.81	1300.83	1344.98	1473.01	1450.65	1473.09	1507.86	1545.99	1632.21	1799.46	1710.8	1567.31	1597.37	1293.26	995.074	1374.02	921.769	1422.69	1479.69	1614.82	1648.53	1831.14	1862.9	1801.48	1746.68	858.772	1056.72	882.319	1026.01	1009.36	1009.85	1734.68	1593.51	1745.41	1917.87	860.854	1712.38	1140.16	1149.61	1106.29	1084.68	881.402	1156.9
pos_18071	Pilocarpic acid	2413.84	2372.55	2331.26	2136.08	2501.43	2302.73	1655.41	1710.24	1850.62	1708.5	1899.3	1962.92	1758.48	1944.1	2056.34	1924	1896.93	1833.16	1394.79	1065.24	1479.35	994.607	1510.71	1612	2004.06	2060.61	1993.99	2018.01	2263.81	2110.9	1063.29	1224.35	1066.29	1269.47	1197.81	1173.15	1903.38	1844.08	1873.13	2089.79	861.654	1902.64	1302.7	1376.66	1298.17	1236.02	962.278	1223.51
pos_1808	1,3-Octadiene	468.863	585.533	266.535	373.775	204.201	280.586	320.021	326.321	369.546	758.81	669.564	347.532	232.328	375.022	515.402	324.129	150.117	188.61	163.1	99.7178	224.824	175.254	404.511	394.493	552.048	707.753	255.644	512.73	425.706	213.972	81.2363	82.9557	198.608	43.7398	197.965	123.421	303.407	356.305	379.698	568.397	62.0947	72.6013	93.4957	112.836	114.47	82.6392	82.5878	39.4815
pos_18082	Phenolic steroid	1548.96	1476.88	1558.07	1430.73	1472.21	1625.5	1052.15	1073.69	1285.97	1203.36	1272.51	1276.99	1243.78	1423.89	1481.79	1403.67	1339.81	1392.67	1022.82	838.217	1100.47	782.774	1079.99	1185.31	1427.93	1620.88	1601.8	1666.97	1547.91	1600.37	703.551	794.623	630.024	765.375	693.13	663.882	1563.92	1432.58	1514.8	1519.12	644.307	1526.27	864.223	850.054	933.345	889.126	723.117	872.383
pos_18106	Rhubafuran	566.165	549.07	538.022	468.042	457.534	489.31	295.09	291.294	309.751	304.953	348.121	384.372	334.637	395.579	425.139	425.267	447.955	386.056	247.392	224.884	281.05	198.182	267.609	277.575	384.884	425.594	400.615	416.824	406.018	391.29	148.397	129.886	106.165	120.981	116.211	108.433	318.548	328.822	316.564	363	152.064	324.664	154.494	166.65	177.962	190.305	141.051	160.059
pos_18117	His His Tyr Tyr	1221.35	792.577	1169.25	785.167	582.655	495.791	494.107	426.334	964.601	754.096	363.848	937.311	672.648	387.565	577.473	479.56	752.809	630.599	836.664	479.396	547.088	322.992	451.724	586.911	490.066	902.846	612.896	482.049	414.546	592.881	70.1939	142.233	69.6458	136.522	111.539	6.00796e-10	996.493	1039.02	1137.2	1161.52	228.326	1449.93	256.062	131.615	202.971	314.884	229.641	412.725
pos_18149	Pubescenol	1876.42	1266.51	773.162	994.908	723.556	536.969	506.164	461.1	860.404	1174.04	435.672	415.627	938.37	1352.09	525.607	467.703	680.639	1598.1	572.01	604.629	462.04	213.349	219.677	202.768	223.893	184.464	374.527	6.00796e-10	328.016	662.843	91.5833	90.524	29.4684	8.96534	7.75313	49.4649	291.526	360.557	470.813	1058.86	193.048	264.906	7.67074	6.00796e-10	111.747	31.8385	77.6512	45.7211
pos_18169	(S)-Oleuropeic acid	411.035	448.302	387.432	431	417.712	390.6	299.552	262.329	329.26	309.062	323.971	305.33	297.876	316.288	359.443	338.462	303.167	300.142	193.932	178.301	233.725	157.352	250.455	238.421	303.023	321.937	337.424	328.726	324.109	320.404	141.724	137.769	106.917	124.159	118.762	133.373	275.213	291.739	289.537	294.976	159.495	295.079	180.809	167.644	179.938	172.074	123.574	173.059
pos_1817	Myrtenol	3974.13	4771.87	2994.74	3651.38	2706.34	2989.85	2720.04	2664.27	3161.21	5084.2	4710.26	3147.77	2393.23	3346.41	3916.53	2832.92	2126.78	2073.39	1554.49	1172.49	1974.4	1484.31	2992.3	2881.59	4167.86	4932.9	2509.99	4058.76	3372.76	2379.61	1016.15	945.369	1349.4	675.032	1352.31	1042.39	2467.47	2960.6	3052.38	4166.02	937.131	1624.82	1049.46	1196.2	1200.26	1001.57	855.288	768.674
pos_18171	19-Nor-17alpha-pregn-5(10)-en-20-yne-3alpha,17beta-diol	2723.06	1664.32	3190.55	1433.3	1288.56	2750.43	1701.95	1318.38	1582.53	1394.66	1471.63	1216.54	3891.28	4189.11	4115.87	4720.13	3117.59	4460.23	1820.21	1492.53	2287.75	1020.18	1807.33	2822.78	1581.18	1728.51	2910.9	2184.87	2177.9	1803.44	589.429	764.327	443.619	477.681	635.981	537.699	1537.14	1855.61	1878.52	1232.83	426.558	1027.98	743.405	665.773	883.018	858.12	771.752	981.754
pos_1818	2,2,6,6-Tetramethyl-4-piperidinone	801.518	1031.55	407.142	644.085	292.349	466.297	492.613	514.312	633.095	1290.41	1063.46	573.509	424.46	654.329	784.127	470.182	251.497	258.852	270.573	156.942	322.56	272.557	655.772	634.266	893.469	1098.23	400.037	856.835	608.89	279.774	129.755	125	260.734	45.6519	253.362	144.311	392.212	545.262	527.588	884.247	80.9492	110.19	121.572	154.475	156.967	110.727	109.528	68.6899
pos_1819	(-)-Nopol	328.717	471.689	191.961	305.228	149.495	205.934	223.086	230.778	326.422	647.549	483.858	253.412	186.265	289.895	346.788	217.037	87.8349	123.555	121.738	81.3687	159.794	114.234	306.82	293.944	451.749	556.864	172.968	374.157	253.271	137.233	71.2482	57.9648	116.66	12.1673	114.144	82.0757	189.268	240.237	285.552	456.246	29.1157	40.0436	56.6198	73.6543	81.556	58.566	49.4333	27.1267
pos_1820	(3Z,6Z,9Z)-dodecatrienol	3639.35	4529.13	2211.29	2912.94	1689.37	2255.54	2310.41	2259.23	2779.59	5078.22	4532.69	2561.16	1939.06	2798.52	3609.34	2330.35	1324.88	1466.26	1217.67	834.332	1576.65	1278.31	2769.18	2558.78	3822.01	4520.46	2020.68	3652.66	2805.25	1600.24	691.749	641.929	1106.22	323.063	1153.8	707.143	1817.61	2370.26	2544.06	3765.42	470.535	800.909	620.745	802.305	800.431	599.788	592.689	406.439
pos_1821	(Z)-1,5-Tridecadiene	207.743	251.535	122.964	179.702	58.3591	96.3531	118.749	121.021	132.924	322.132	277.88	132.31	80.9437	147.81	223.459	118.341	27.2838	62.3797	44.177	34.8004	61.901	58.2677	154.566	159.611	218.61	293.665	80.4716	232.4	159.308	33.0245	18.2603	16.6509	63.7429	3.20207	49.6009	21.8099	87.0229	100.878	113.398	223	6.4847	6.00796e-10	14.0393	26.1174	35.5623	7.21046	20.0538	0.043987
pos_18214	11-deoxy PGF2α	960.296	778.019	962.997	769.988	848.769	1076.61	697.975	672.075	662.079	638.385	891.643	741.706	608.669	688.31	875.982	810.235	906.945	637.913	466.49	395.224	556.416	350.255	489.156	572.178	1060.97	921.655	939.729	846.31	1040.07	1046.43	461.975	357.68	237.991	289.248	319.481	273.428	743.343	841.658	732.688	748.109	288.019	745.568	434.97	388.885	455.715	487.991	326.131	371.702
pos_18226	3-Hydroxy-4-isopropylbenzyl alcohol 3-glucoside	6300.99	7265.6	7663.02	7817.86	8469.32	9495.09	6150.58	5816.29	6957.54	7106.46	7800.28	8767.74	6439.94	8958.46	7982.3	8297.89	8038.35	7914.58	4566.5	4376.81	5341.66	4158.87	5308.15	5570.16	7840.79	9088.51	7236.71	8104.75	8388.05	8738.14	2802.83	2519.81	1736.92	2118.78	1673.19	1673.13	5637.81	6114.83	5559.54	5697.87	2961.6	5563.83	2245.05	2335.28	2740.74	2470.16	1907.97	2009.86
pos_18228	Cinitapride	121693	140835	149295	155857	171685	177419	120130	112632	128301	137077	155794	165070	115551	153997	148835	147316	145339	134035	72804.5	74471.2	90850.9	66163.6	89123.5	92347	138618	156036	120759	136944	146924	148970	45655.1	37758.5	27296.7	28749.3	25140.5	24545.5	80744.7	92729.2	87863.6	92702.9	45818.4	87618.6	33078.2	34250.2	40817.3	34100.4	26365.2	29148.1
pos_18236	2,5-Furandicarboxylic acid	84.6291	121.75	125.681	152.812	149.008	191.556	130.96	124.788	138.521	159.332	154.313	203.357	134.014	200.385	177.621	181.147	166.791	171.13	93.9892	93.6385	106.309	97.1683	115.286	120.609	172.844	206.022	153.949	183.572	170.242	191.338	65.2425	57.8161	44.88	48.5476	40.0755	46.0866	129.162	140.21	126.648	128.851	65.8186	125.591	49.9645	50.6382	66.3232	50.0937	38.4339	40.0094
pos_1824	8E,10E-Tetradecadienal	3905.58	5099.69	2287.79	3165.81	1773.85	2337.71	2415.39	2437.32	2903.64	5882.46	4911.41	2673.33	2064.02	2930.21	3759.87	2472.65	1390.71	1463.43	1239	885.074	1599.38	1329.21	2989.21	2846.76	4082.12	5056.35	2083.15	3880.54	2869.14	1462.9	678.696	604.141	1128.38	236.522	1121.52	637.161	1854.27	2328.95	2622.44	4118.04	450.599	679.584	625.866	794.239	775.054	557.939	601.44	354.397
pos_1825	trans,trans-Farnesol	627.409	830.323	327.236	552.241	164.464	324.79	393.959	394.64	466.376	1104.01	888.443	381.78	331.11	472.229	682.065	374.295	141.12	209.426	208.633	129.78	268.52	242.005	550.984	524.631	735.423	910.384	287.261	637.874	442.011	155.499	95.463	91.6216	214.908	21.2951	223.058	119.785	336.281	367.943	449.779	725.231	48.1139	40.534	86.734	116.809	111.039	64.3732	97.1524	23.0179
pos_18265	stigmasta-7,22E-dien-3β-ol	116.392	8634.61	8579.41	10167.7	6805.52	8237.73	5240.37	4282.84	7389	6093.38	7005.89	6230.41	7396.96	8581.61	7455.06	7295.83	6784.53	6936.38	4332.61	3337.59	3931.12	3503.75	5236.26	4852.15	7624.81	8668.07	6151.25	7040.12	6985.22	6835.55	2585.58	1754.51	1400.9	1261.22	427.271	944.212	3831.63	3606.56	6698.73	7498.73	2968.47	5765.44	1205.09	2170.28	3419.96	2029.01	2494.32	2010.2
pos_18268	9(Z),11(E),13(E)-Octadecatrienoic Acid methyl ester	4965.15	3300.6	5029.2	3173.99	3244.53	4391.13	3069.53	3311.56	3674.17	2692.62	2906.38	3211.86	6063.3	5887.13	5563.4	7342.67	4653.59	7297.94	4950.96	3243.83	4005.19	3315.7	3666.4	5589.34	5313.22	5417.52	6833.78	6374.55	5214.01	5414.34	3739.79	4369.65	3712.15	4231.94	5124.72	3716.68	5708.75	5300.61	5203.88	4017.02	1525.19	4746.59	4641.19	4678.27	4066.5	4651.23	3856.54	7016.19
pos_18283	1-ACETYLPIPERIDINE	212.587	233.691	157.636	184.664	113.347	118.677	126.233	130.738	169.332	259.883	239.31	150.9	119.837	144.657	169.663	112.603	68.2832	75.8395	51.1072	26.1629	90.9518	67.8583	150.647	152.006	227.34	292.171	101.501	203.756	160.286	94.628	32.6067	28.2487	53.184	9.15499	53.116	25.0654	93.6955	127.338	118.7	207.526	20.408	43.0183	12.2695	25.1522	33.2495	23.5166	23.3871	1.80813
pos_18284	5,7-nonadienal	413.789	484.194	267.542	328.999	233.977	253.131	294.055	285.346	371.166	556.487	495.292	287.31	233.02	294.228	368.186	244.571	141.731	141.573	137.496	98.0549	197.414	138.842	296.577	366.237	514.74	624.977	201.578	463.25	342.783	208.545	92.1824	72.9113	113.352	30.3509	116.261	60.4584	189.781	288.272	238.154	446.869	42.025	93.4269	65.3108	68.8566	83.5026	59.0992	53.4563	38.9032
pos_18285	2-Methyl-6-methylene-2E,7-octadien-1-ol	1581.56	1092.01	1075.16	829.62	767.087	2365.84	902.026	902.95	840.137	1030	1181.52	729.103	1242.96	1113.85	1533.8	1364.39	1322.98	1115.63	911.773	810.551	959.513	697.294	897.287	1336.08	1470.73	1608.09	1863.36	1372.31	1274.64	889.944	542.158	544.599	462.388	510.941	612.721	381.311	1231.95	1087.07	1262.44	1265.56	346.172	897.646	572.321	622.816	624.018	1030.48	515.843	622.943
pos_18288	Norbicycloekasantalal	136.732	134.667	134.024	101.821	101.643	114.354	90.4351	91.7084	113.395	147.818	153.141	82.063	101.304	107.68	136.612	103.708	82.3264	85.1602	54.2505	40.9048	73.8755	46.7597	84.0883	94.3411	134.968	161.528	97.5036	132.128	149.128	107.79	44.676	35.4297	26.6095	8.90627	34.0368	27.6204	56.4408	66.1931	95.5386	133.795	3.00902	23.6277	22.9363	29.7161	8.01569	11.6683	26.9444	3.77222
pos_1829	9,12,15-Octadecatrien-1-ol	596214	712299	357247	467987	245868	348378	346702	337388	422474	711984	649609	375470	297414	431669	525650	350100	192477	214050	182354	119903	233082	181967	393327	378276	546571	657839	293415	523777	401995	214154	95303.3	86136.8	143063	34421.6	141212	85861	263591	330252	367802	537942	59020.2	88534.3	87385.6	108432	114577	78423	80402.3	48179.1
pos_18290	Gabapentin	387.255	493.69	259.531	320.561	174.987	233.89	252.347	297.136	382.968	583.648	540.089	278.665	231.808	314.838	412.499	248.808	165.227	133.921	116.437	71.2555	240.355	140.609	339.639	383.077	554.838	689.887	191.08	492.88	367.989	189.86	103.29	88.3275	152.438	52.3911	172.547	101.636	256.983	317.297	307.636	493.385	34.834	76.2479	60.2573	79.7327	105.175	102.5	75.4448	67.5809
pos_18292	3,5,7-Trimethyl-2E,4E,6E,8E-decatetraene	118.626	163.418	86.1831	95.9113	48.5335	68.0615	84.0734	87.9293	128.236	169.72	193.057	60.1512	63.3969	86.8429	122.304	57.7315	51.4855	46.277	37.215	24.9814	79.5368	62.1126	112.409	96.4484	176.922	215.499	62.2493	178.677	112.802	51.5092	32.7113	29.5916	53.2151	19.0571	67.5869	31.5951	62.8524	97.1752	87.7323	150.553	9.48165	37.5643	28.4646	31.5329	48.5204	29.6251	32.3527	18.4261
pos_18293	Tricycloekasantal	614.498	716.754	403.261	518.479	265.019	326.336	398.921	438.085	517.356	885.368	785.425	420.003	325.743	433.379	545.49	348.601	170.748	203.109	158.102	110.522	297.572	201.994	501.192	522.13	817.566	952.571	351.833	712.672	539.192	351.584	157.773	142.917	186.128	69.9794	203.665	106.048	299.605	470.008	479.294	731.761	57.9142	123.896	85.649	113.668	105.891	97.4097	84.7734	69.7109
pos_18296	4-(4-Methyl-3-pentenyl)-3-cyclohexene-1-carboxaldehyde	443.978	515.262	308.496	348.747	229.737	280.324	319.246	302.706	344.225	563.717	534.984	316.919	256.182	324.216	413.717	263.264	157.258	165.88	117.842	89.8668	214.903	145.485	316.589	343.191	513.987	579.337	217.169	489.52	322.336	250.181	100.438	83.2729	121.262	28.1052	139.797	53.3759	193.627	323.25	270.404	446.014	38.0055	72.5761	60.4223	70.6286	81.3302	62.9414	45.6733	39.3651
pos_18297	(+)-Vulgraon B	162.091	150.344	103.97	101.449	50.3343	79.5815	73.3031	93.1284	114.927	167.077	146.229	79.3265	47.5192	63.0128	94.5342	54.1741	23.4238	13.0336	20.8153	7.25682	60.3006	35.0988	102.771	110.394	207.183	174.115	77.106	134.686	135.458	56.6693	50.7668	15.268	35.5298	3.55744	38.4025	17.796	58.9161	84.7533	71.036	138.953	2.68924	8.59298	3.99195	7.32465	18.512	11.1973	3.76526	8.40535
pos_18298	Farnesyl acetone	71110.3	83961	42577.7	53731.7	27079.4	31457.5	42319.7	44467.9	56034.4	97015.8	87509.4	40720.5	35308.1	43474.7	55237.5	33135.6	16840.4	17936.8	17165.8	10082.6	29674.1	20776.3	51515.5	54498.6	81206.3	98632.8	27204.7	70596.2	52193.6	27685.1	12768.3	12028.2	18689	4226.6	19271.7	8552.66	25031.2	43669.3	38564.7	71206.8	4140.35	6762.93	7129.11	8926.02	9521.57	6974.5	6991.47	4377.52
pos_18313	Pipericine	1795.88	1975.11	2403.5	1418.37	1376.07	1312.99	1117.43	1115.34	1238.67	2054.97	1113.08	1237.87	1573.16	1495.99	2131.43	2240.63	2013.57	1000.12	650.178	565.196	835.7	510.265	1051.04	814.102	1719.11	1125.22	1568.61	1982.65	1314.78	1239.67	384.495	242.668	248.512	486.478	263.111	220.508	1216.28	1105.03	1993	1379.51	918.927	1185.92	315.725	399.65	617.703	573.587	568.67	391.413
pos_18315	Tyr His Leu Cys	381.941	494.865	286.254	362.481	256.916	272.522	215.181	159.297	209.334	227.789	138.476	245.038	676.585	368.346	366.839	260.863	348.811	388.905	542.147	334.838	363.295	305.586	424.692	381.032	159.064	98.3565	210.451	50.3129	109.995	179.458	39.2837	81.282	16.2086	51.4028	48.4792	18.7011	174.231	131.472	225.013	218.698	132.859	219.34	38.3433	26.5682	91.7827	86.0013	97.622	139.339
pos_18338	Palmitoyl Ethanolamide	3814.52	3693.33	3915.53	3847.62	3883.38	3728.52	2656.65	2964.95	2857.39	3054.31	3294.09	3286.42	2800.69	3222.38	3478.77	3102.09	3419.8	3085.02	1892.28	1595.11	2276.09	1669.58	2360.96	2153.58	3603.96	3538.9	3088.82	3893.42	4010.33	3866.32	1531.23	1333.96	1173.9	1103.1	1276.04	1193.16	2573.01	3144.56	2839.7	2919.73	1505.74	2639.4	1394.01	1462.32	1611.14	1301.56	983.061	1224.78
pos_18366	1-Methylnaphthalene	1228.21	1292.3	1408.78	1228.27	1364.26	1457.4	1031.2	1047.72	1111.29	1006.99	1127.33	1240.19	1158.19	1256.29	1299.22	1248.51	1148.45	1223.99	891.575	730.969	977.279	648.94	1028.74	1083.79	1234.29	1280.29	1195.84	1295.08	1446.35	1436.91	584.272	720.499	600.5	687.226	673.901	657.355	1264	1165.11	1347.79	1312.01	617.697	1236.63	802.917	821.926	804.453	807.74	619.728	807.562
pos_18369	4-Isopropylphenylacetaldehyde	1627.16	1661.35	1791.92	1636.99	1629.82	1819.49	1193.06	1272.19	1365.92	1318.13	1435.67	1427.46	1408.06	1552.04	1714.99	1576.63	1444.08	1477.02	1109.04	917.215	1243.01	823.548	1238.34	1346.39	1536.07	1648.01	1536.23	1662.35	1788.38	1713.3	728.107	864.412	660.594	797.315	771.153	741.179	1524	1524.27	1597.05	1626.47	652.087	1439.2	902.49	913.166	985.954	918.666	745.004	949.967
pos_18373	(S)-11,12,13-Trinor-7-calamenone	282.391	290.804	335	288.848	302.69	282.322	208.259	255.88	260.121	254.958	280.178	273.054	269.27	276.074	293.072	282.487	271.966	278.46	209.198	179.626	240.119	133.603	233.177	241.987	287.474	273.678	275.59	281.919	343.757	340.966	131.891	179.134	139.459	157.412	160.553	159.815	307.857	278.8	318.93	311.261	120.934	268.223	179.892	177.73	199.363	182.013	146.626	181.047
pos_18374	1,2,3,4,tetrahydro-1,5,7-trimethylnapthalene	1307.75	1397.14	1426.26	1323.82	1396.18	1496.66	1019.64	1061.03	1146.88	1100.18	1253.65	1201.52	1174.8	1301.51	1376.12	1326.3	1251.02	1211.76	843.584	757.796	971.713	633.415	1031.34	1059.03	1291.22	1359.9	1235.97	1348.99	1411.79	1410.53	564.886	651.915	530.763	607.184	599.871	591.151	1196.34	1231.63	1280.93	1317.21	514.139	1171.34	682.089	702.146	781.912	733.149	555.189	705.556
pos_18378	Cadalene	531.41	526.272	581.251	514.187	509.362	580.058	390.387	409.104	453.898	423.794	462.989	465.625	465.58	516.511	535.901	472.668	473.469	475.195	368.499	282.79	414.88	260.787	394.893	423.458	498.774	506.769	526.539	545.449	602.894	549.777	228.358	268.004	223.976	261.054	260.307	228.975	514.795	503.206	538.084	567.441	212.989	490.14	286.65	296.753	311.636	295.45	245.065	308.199
pos_18380	Sirenin	682.962	702.275	744.644	720.353	676.862	822.314	546.724	590.366	573.823	562.42	631.241	636.584	665.408	666.037	769.508	733.324	694.602	655.524	475.7	415.57	615.732	352.869	574.193	615.571	691.557	721.022	679.485	793.439	809.928	800.9	310.116	385.578	302.987	374.611	363.731	342.885	676.26	694.981	793.223	748.894	311.118	667.683	397.163	432.853	427.419	438.952	356.09	445.1
pos_18397	9-cis-Retinoic acid	360.757	386.391	445.014	435.689	433.404	433.576	353.066	385.725	390.955	362.927	415.088	449.133	382.717	294.846	369.264	353.811	344.703	340.422	268.201	220.372	366.388	204.006	348.285	316.666	399.931	462.555	413.019	443.643	521.476	489.772	234.294	332.59	326.668	360.669	348.167	388.357	477.077	578.507	502.586	631.483	241.008	539.685	414.933	387.442	384.582	388.89	255.698	365.178
pos_18398	3-Hydroxy-10'-apo-b,y-carotenal	10699.6	11690.4	11449	11469.5	11541	10537	8656.13	8960.96	9885.53	9067.49	10847.2	10293.9	7751.35	8083.53	9104.05	8223.67	8881.36	7792.63	6311.64	5289.5	7367.17	4686.39	7610.6	7512.04	10840.9	11217.8	9463.62	10297.9	12525	12442.4	5739.57	7231.31	6978.33	7082.38	6771.78	7804.05	10923.7	11605.7	10917.3	12567.6	5040.56	10445.2	7495.31	8122.63	7668.46	7444.86	4928.24	6594.99
pos_18405	alpha-Santalal	265.091	309.363	299.203	278.149	299.488	298.987	215.964	209.992	213.937	241.403	247.495	273.868	207.3	256.686	271.019	283.543	251.807	257.796	125.23	133.013	181.266	127.932	170.409	184.477	289.697	294.428	256.729	236.339	311.633	343.261	132.485	121.157	105.751	111.877	111.494	110.528	237.704	268.911	251.349	255.476	125.28	254.426	140.411	134.631	144.891	147.808	97.2376	122.707
pos_18410	9Z,12Z,15Z-Octadecatrienal	2593.86	5444.07	2123.38	4062.86	3254.72	2283.29	3077.76	2642.18	2587.25	3379.48	4549.75	2084.35	2735.86	2518.3	3610.39	3625.04	2955.52	2544.57	1518.98	1510.5	2651.13	1548.53	3170.35	2600.69	4449.57	3462.89	2796.79	3779.93	3577.12	3691.69	1893.87	2059.33	3146.62	1654.61	2797.31	3074.53	1961.38	2535.08	2389.31	3508.57	1801.5	3274.99	2072.82	2769.03	1313.85	1690.28	949.77	1634.36
pos_18412	Methyl acetyl ricinoleate	3864.6	8468.54	4090.93	6683.69	6228.48	4605.75	5142.5	4315.78	4139.64	4299.09	6418.02	3726	5194.18	4474.91	5940.47	6526.69	5872.59	5147.56	3003.8	2963.55	4647.96	2714.12	4811.01	3930.76	6616.64	4629.9	5468.21	6228.54	6117.57	7043.74	3484.33	3743.87	5122.12	3276.78	4727.33	5332.03	3981.73	4409.48	4443.62	5232.6	3388.76	6893.11	4127.42	5193.45	2716.71	3365.35	2087.75	3446.57
pos_18435	8(R)-HETE	74.7829	84.9416	105.474	105.027	107.507	134.347	70.6452	129.276	110.188	104.896	105.53	140.62	132.915	136.198	173.228	162.07	487.171	303.336	185.447	182.571	216.408	176.309	218.592	243.349	320.438	331.37	324.243	339.36	417.075	329.509	344.439	306.352	171.614	221.215	383.297	273.411	859.984	1402.69	1112.76	1168.81	588.234	1622.9	532.568	558.044	678.233	574.746	470.064	528.936
pos_18445	(±)14(15)-EET methyl ester	7214.26	5570.79	8394.64	6116.14	7033.31	8642.4	6265.39	8765.21	7945.21	6911.23	7056.38	8414.86	10657.1	11183.2	11004.5	13058.6	10391.5	12224.7	8730.97	7608.9	8133.65	6134.88	8269.92	11594.8	11666.4	14351.2	14072.2	14411.8	11590.8	11629.8	6470.12	8561.48	9132.58	10993.3	9601.27	8039.87	14154.9	11062.9	13450.4	13367.2	4159.73	14205.9	8836.98	10003.9	8507.72	8073.58	6886.06	10675.4
pos_18459	MGDG(16:3(7Z,10Z,13Z)/20:5(5Z,8Z,11Z,14Z,17Z))	30865.3	23412.3	32176.3	22356.2	25735	30838.5	21256.6	32628.9	27222.7	23264.7	25920.3	29699.3	37372.8	35751.1	34610.3	39655.9	34870.7	40009.3	32111.6	26386.3	28416.2	21574.4	26111.2	44045.7	36994.7	53360.7	53089.7	53110.2	38379.3	38560.7	25025.8	33742.5	35939.3	47993.6	37696.5	27199.1	55515.9	38537.7	50263.9	48646.4	10075.6	50128.7	33675.6	39354.1	33028	29933.6	28064.1	44064
pos_18480	Eicosapentaenoic acid	533.41	697.583	620.675	631.315	623.239	543.534	458.73	428.45	456.991	445.9	501.362	536.043	331.677	399.371	396.495	423.994	376.899	380.226	253.924	228.528	304.505	221.783	314.011	295.477	539.364	532.48	434.204	517.49	582.396	595.997	265.916	259.852	203.739	218.79	222.803	260.651	536.091	525.461	514.63	535.483	339.192	605.939	320.833	337.953	281.597	279.341	210.085	247.916
pos_18497	4-Vinylcyclohexene	506.141	2315.93	647.303	2235.27	3038.75	854.803	1643.74	1303.11	959.672	1494.44	1070.74	1284.11	466.978	422.206	1425.99	712.926	665.081	523.716	321.779	382.472	565.086	350.007	604.907	588.202	827.033	657.339	657.804	991.016	752.569	931.115	807.611	760.595	884.128	737.633	782.554	939.988	510.92	733.823	659.016	1253.98	1141	1455.26	732.827	935.612	610.634	613.727	321.401	471.686
pos_18500	Tetralin	668.225	968.047	697.554	923.996	1103.04	774.153	663.044	634.89	597.8	584.057	655.728	695.247	498.691	562.643	723.592	592.728	560.269	559.982	369.424	337.191	452.386	291.248	492.172	488.804	656.7	621.839	598.278	729.681	670.886	729.463	350.885	368.125	386.255	371.635	382.465	408.993	637.024	641.022	631.512	716.11	435.654	708.849	403.138	446.601	388.95	385.93	275.056	360.072
pos_18506	Dihydroactinidiolide	583.079	1156.08	683.301	1113.52	1452.51	840.057	820.11	745.611	652.305	778.155	706.903	756.023	546.33	574.78	850.956	630.04	580.536	615.815	432.533	411.91	525.966	352.046	614.615	572.93	699.592	688.827	590.787	804.464	742.233	742.214	428.037	446.571	421.465	440.975	472.194	496.303	664.564	631.144	707.451	854.813	626.312	938.052	528.683	568.118	458.16	473.798	331.896	434.206
pos_18510	Ethyl(E,Z)-decadienoate	652.34	2521.72	842.34	2368.43	3169.83	948.275	1758.97	1471.32	1269.72	1529.06	1268.18	1407.18	568.616	525.928	1556.76	789.177	753.241	662.641	501.507	480.295	659.488	482.501	753.999	730.407	1148.06	1032.75	953.684	1299.69	1070.37	1153.2	894.058	940.756	917.91	818.091	829.379	921.835	836.175	1010.63	911.959	1482.93	1127.03	1689.5	888.512	1003.2	828.425	780.555	440.548	593.704
pos_18511	3,4-Dihydrocadalene	1592.28	4965.86	1878.48	4754.65	6483.97	2412.48	3429.15	2948.32	2227.3	3133.17	2392.23	2689.52	1504.59	1495.47	3339.86	2004.28	1770.05	1614.55	1074.54	1103.81	1584.07	933.162	1629.87	1649.34	2064.07	1684.33	1759.87	2420.61	1987.71	2242.38	1647.01	1616.63	1676.78	1447.66	1606.61	1736.77	1394.47	1790.56	1782.12	2757.24	2191.39	2991	1624.33	1962.59	1409.58	1406.48	845.002	1152.24
pos_18512	1,2-Dimethyl-4-(6-methyl-4-heptenyl)-1,3-cyclohexadiene	128.12	516.985	163.706	429.782	663.138	208.326	326.436	264.457	166.037	301.162	190.351	222.129	220.555	220.903	379.937	224.58	212.054	226.219	180.535	118.322	206.111	112.097	229.919	169.719	168.015	132.357	140.413	185.32	152.862	152.415	167.196	164.832	216.81	162.385	161.07	208.659	144.331	132.349	161.225	243.381	258.985	307.048	169.258	215.186	153.711	179.655	90.5582	150.181
pos_18514	Farnesoic acid	370.164	1504.08	452.709	1370.19	1887.56	609.886	989.139	819.346	614.369	883.745	655.889	797.489	340.501	330.39	913.6	513.345	455.144	382.542	244.301	240.041	371.643	223.974	406.56	400.696	551.133	453.236	461.294	601.807	571.159	577.335	474.632	462	530.785	454.879	479.585	543.335	353.178	537.774	439.249	778.372	685.966	891.677	455.558	590.827	407.75	386.719	228.958	292.247
pos_18515	alpha-Linolenic acid	25780.3	171153	33037.4	155876	219312	47514.8	108410	85412.8	57150.6	95377.5	64191.7	77898	21086.6	17697.9	87162.3	35969.6	34287.7	26863.7	14712.3	20435	28837.6	17330.5	31803.4	30579.7	46191	30481.1	33309.4	52240.4	38194.7	47508.7	46930.1	44025.4	50482.2	38370.6	43078.6	48842.6	22369.8	35724.4	33353.7	71640.9	70189.4	87088.1	42568.9	54160	33582.4	32868.2	15113.7	23021.3
pos_18522	Gln Lys Cys Phe	299.336	275.13	251.93	298.296	263.107	222.348	123.883	119.032	214.04	135.472	187.136	202.864	223.631	185.906	212.42	211.92	266.027	128.695	167.976	164.778	127.642	72.2154	125.315	98.5068	180.358	219.518	213.521	118.36	194.074	280.977	27.1379	10.5838	0.752218	0.601501	6.2145	1.41756	79.5986	211.23	148.715	165.034	42.7798	132.876	6.14033	9.66472	62.5664	14.8025	33.8949	31.6974
pos_18534	Coproporphyrin IV	535539	634453	465642	576371	557536	414260	327158	313488	398642	384233	421076	380772	434055	372238	484245	400880	484835	344239	354436	341377	340792	217181	301698	331910	343622	363471	425140	267934	399482	396140	120176	155158	81764.7	75157	103875	97954.2	304795	329343	343303	424856	212521	321740	104612	103505	167443	137022	137768	154385
pos_1855	3-Methylcyclopentene	952.159	1291.41	660.946	879.691	554.845	638.263	695.783	710.69	842.106	1550.38	1364.76	797.385	564.896	856.166	1072.42	675.486	374.71	410.1	351.531	257.559	477.394	383.924	843.71	792.23	1241.32	1486.65	604.072	1123.45	889.201	507.659	226.673	231.023	379.284	124.057	386.69	265.419	615.67	771.587	786.592	1223.94	151.485	274.974	210.3	286.446	268.104	189.064	189.623	142.326
pos_18557	2,3,5-Trimethacarb	6262.67	8404.04	6030.61	7608.11	7044.62	6246.32	5264.58	4669.39	5042.56	5515.05	6056.57	6041.57	4296.97	5314.2	6067.71	5122.11	4765.95	4462.64	2640.76	2602.5	3475.57	2340.7	4001.48	3913.85	5621.08	5947.76	4653.39	5609.99	5615.73	5387.03	2079.41	1982.43	1904.1	1485.02	2013.93	1881.8	3998.44	4537.33	4665.84	5738.82	2859.21	5423.91	1991.96	2011.54	2264.39	1903.76	1462.09	2017.66
pos_18560	Tyr Phe Tyr Phe	43585.9	47010.8	31361	38419.8	35859.8	27512.2	23246.4	19777.3	24719.3	30646.4	27383.9	19952	47314.7	38989.8	38501.1	38266.1	37016.1	38464.1	34604.7	33881.1	30625.7	16740.9	26659.3	29015.9	13387.8	13703.1	22811	10748.1	18558	20504.6	8221.95	12808.8	6275.96	5301	8771.71	8258.58	18065.5	19850.9	21635.6	27382	15304.8	17352.5	7346.52	6974.94	12162.4	9593.75	11224.2	13415.8
pos_1857	Methylcyclopentane	34.7162	42.1445	21.3666	31.404	6.61619	10.0016	15.9902	21.068	21.2495	75.7368	55.1235	21.2609	9.2548	20.2468	42.2809	24.567	6.00796e-10	6.00796e-10	7.12143	3.02877	16.4086	17.9025	40.0593	25.3466	48.8434	43.8601	3.88229	56.4053	22.138	5.06083	4.53088	9.87114	16.3869	6.00796e-10	13.201	3.47536	16.6748	15.9544	22.1135	59.1258	6.00796e-10	6.00796e-10	4.3619	2.26133	3.02192	6.00796e-10	2.5601	6.00796e-10
pos_18572	MG(16:1(9Z)/0:0/0:0)	52.3478	137.268	84.4535	48.0644	80.098	159.407	76.4137	25.7632	60.5535	19.0877	20.6789	15.178	334.026	315.348	270.13	290.359	209.013	380.277	233.567	83.5576	202.046	111.164	244.563	180.36	30.6089	76.0403	78.0728	95.6893	29.4897	68.4512	30.6886	60.0143	100.99	27.8881	98.0195	93.0438	106.411	41.6241	139.529	131.107	117.997	96.5491	103.24	141.527	78.0714	122.897	77.8006	164.995
pos_18582	2alpha-Methylpregn-4-ene-3,11,20-trione	1579.51	1286.51	1432.7	1111.98	1263.71	2301.21	965.779	950.853	952.456	960.504	1182.87	790.855	1246.41	1300.28	1623.1	1430.57	1190.3	1369.05	913.701	789.282	1095.98	597.788	882.127	1173	1230.72	1171.61	1453.5	1125.12	1170.29	1016.39	493.607	492.764	312.864	388.886	475.909	315.262	929.26	869.203	989.757	943.071	382.511	845.953	527.764	505.225	592.167	1024.48	444.934	509.82
pos_18596	3-Methyl-5-pentyl-2-furannonanoic acid	3493.49	2452.18	3478.27	2648.69	2509.31	2749.29	2241.94	2967.76	4632.7	2489	3308.57	2620.07	2240.71	2179.52	2813.28	2077.26	2307.15	2439.96	2986.85	1772.41	2560.65	2289.41	2738.06	2376.85	3674.88	4962.86	4316.31	4234.36	4253.82	3815.87	2301.68	2874.64	1508.06	2280.09	1609.41	1403.64	3958.21	3722.31	3091.94	3292.44	1292.89	4204.33	3081.12	1951.98	3305.99	2534.88	1939.29	2351.13
pos_18598	MG(18:2(9Z,12Z)/0:0/0:0)[rac]	4550.91	8063.16	4760.66	7521.41	7821.97	5229.76	5722.46	4838.37	4420.19	4593.15	7169.36	4941.35	4619.85	4058.49	5803.98	5260.28	5266.82	4555.41	2839.6	2664.46	3411.32	2399.63	3552.72	3622.39	8203.82	5949.41	5963.85	7002.27	7146.86	8854.31	3522.07	3388.39	4223	2895.64	4123.18	4526.42	4189.52	4804.79	4597.43	5251.93	3345.7	8228.9	3509.59	3937.11	3032	2972.16	1938.65	2619.87
pos_18607	Sildenafil	271.683	519.558	358.601	533.708	460.135	365.904	372.558	492.081	572.759	433.02	456.365	600.763	651.541	315.302	467.164	410.975	530.876	352.182	537.146	325.325	390.636	335.843	500.347	398.083	481.299	436.095	495.206	502.3	518.156	600.066	291.698	441.267	327.737	299.839	230.834	392.461	605.478	646.508	553.222	613.618	300.72	677.922	227.718	309.335	458.341	420.832	359.164	322.672
pos_18609	Glaucarubin	808.709	1311.65	827.119	1094.15	1068.92	807.16	909.26	976.403	1142.19	977.748	1116.99	1225.28	1180.85	739.181	1143.45	814.132	1234.61	729.206	1305.01	912.609	901.155	684.175	1111.71	956.542	1240.03	1089.7	1394.33	1069.42	1282.58	1224.18	686.338	914.651	651.5	581.964	544.652	777.839	1189.09	1344.95	1195.14	1478.85	710.038	1427.7	620.197	659.685	751.753	784.161	671.924	659.568
pos_18610	Biliverdin	1364.98	1993.84	1332.12	1768.13	1672.33	1372.09	1489.15	1665.99	1718.41	1536.17	1729.75	2131.51	1693.27	1221.68	1481.66	1349.11	1743.44	1302.6	1675.5	979.553	1202.68	996.723	1646.71	1334.9	2091.31	1917.91	1808.68	1791.38	2028.24	2004.57	1113.79	1436.06	1174.3	1019.76	963.643	1362.39	1978.14	2208.09	1975.12	2162.16	1109.75	2461.37	1109.61	1139.68	1277.96	1359.79	1038.04	1144.21
pos_18612	Deserpidine	4870.71	6038	5135.08	5726.47	5746.49	5272.51	4716.85	5083.95	5795.25	4944.07	5652.45	6520.35	6533.56	5281.81	6116.83	5549.29	6663.93	5528.53	6123.75	3981.92	4883.05	4190.35	5752.86	5482.58	7481.65	7307.55	7120.64	7280.84	8212.55	7909.27	5186.69	5229.36	4532.73	3832.92	4181.14	4734.11	7142.75	7351.28	7114.72	7675.35	3795.22	8083.01	4573.07	5057.76	4721.62	4858.09	3702.45	4354.6
pos_18615	Met Arg Asp Trp	322008	455389	394518	458704	432991	345413	344747	390111	430187	373458	392942	471558	365644	292395	359711	325350	391562	298342	364007	235614	283609	229293	350351	306136	433467	440609	420157	413115	432710	500575	236677	310070	258106	232061	234073	289366	457378	479131	428411	471368	228744	504916	241835	253202	285037	298493	227207	251046
pos_18632	(6beta,22E)-6-Hydroxystigmasta-4,22-dien-3-one	6717.85	8359.27	7477.72	7584.24	7911.51	6415.86	5678.21	5281.41	5578.27	6186.94	7746.64	6731.07	4911.84	5328.42	5918.64	6904.11	6509.51	5831.86	2557.1	2688.82	4303.4	2494.3	3532.95	4160.36	8722.13	5553.34	5609.05	5564.77	8609.76	7016.28	3141.88	3042.88	3066.98	2609.73	3551.43	4211.98	5434.48	5778.8	5135.31	5619.47	2856.92	5221.92	3146.6	3220.45	3598.62	3628.16	2429.27	3190.79
pos_18656	Thiogeraniol	534.151	550.365	575.179	610.073	621.699	657.134	441.197	432.606	505.837	434.257	549.555	530.515	392.696	512.544	526.17	494.664	468.114	562.423	367.662	313.271	456.58	273.796	408.968	451.537	566.563	578.975	559.018	601.254	612.616	625.321	259.41	303.665	266.695	311.489	322.346	318.731	646.879	584.283	579.423	560.842	274.09	573.556	352.182	362.852	352.479	346.132	288.518	344.698
pos_1866	3-Methylbutyraldehyde oxime	280.103	303.696	362.029	355.973	391.981	368.197	237.712	174.379	236.596	194.201	239.341	313.251	234.47	293.605	278.505	280.631	257.076	252.766	127.807	161.541	180.998	122.516	151.07	153.635	287.37	231.996	248.006	287.9	285.66	340.797	122.96	86.7582	44.9348	72.6207	81.246	74.1768	283.787	236.516	202.216	214.857	168.355	307.29	89.3368	120.427	150.189	128.701	96.3363	91.9099
pos_18668	Arg Pro Arg Val	6893.66	6487.87	6362.52	4402.77	4576.48	4135.37	2736.32	3630.61	3449.41	2465.73	4110.05	3620.14	3220.39	3028.29	4688	3900.75	3239.74	3018.3	2210.71	1958.84	2358.07	1699.39	1809.53	3288.08	7236.54	10598	6491.37	10533	7253.13	8441.14	1072.54	1558.86	1128.2	1434.07	1191.59	907.175	6666.49	6903.54	6983.59	9024.82	1263.07	6965.53	1685.39	1600.5	1984.48	1910.73	1211.33	1810.89
pos_18683	1,2,3-Trimethylbenzene	422.262	422.342	484.315	457.735	474.269	472.85	353.788	339.625	366.679	344.823	424.95	400.556	382.004	418.592	424.075	428.822	407.172	405.837	274.457	237.629	311.972	210.997	309.972	316.684	389.799	437.9	435.617	410.562	469.235	467.057	180.742	194.287	154.728	171.256	181.787	183.65	398.619	415.738	414.727	418.257	187.874	399.952	207.599	220.652	238.671	211.095	178.98	208.402
pos_18705	Eremolactone	554.607	800.566	721.575	905.288	937.083	847.259	667.491	618.979	648.641	641.049	734.395	793.248	508.956	487.346	574.427	490.93	622.091	575.71	496.293	329.96	597.841	426.053	678.007	534.046	815.641	879.416	697.118	881.472	897.703	873.998	348.237	462.946	390.755	467.727	473.726	529.936	1005.14	881.869	937.615	989.186	670.87	1067.46	760.007	704.198	599.372	588.93	525.558	647.117
pos_18737	7Z,11Z,13E-Hexadecatrienal	707.304	635.319	617.886	505.591	511.344	483.355	285.794	280.906	302.136	322.835	376.834	415.661	320.972	384.308	396.745	373.686	349.124	352.043	185.72	177.331	239.978	157.52	204.04	209.859	285.742	341.713	305.63	302.3	319.022	347.443	94.7875	97.1934	69.6738	67.7879	53.4701	61.367	193.292	244.21	248.147	239.583	107.993	278.132	104.316	95.6543	124.488	120.478	98.6415	93.9776
pos_18738	Ginsenoyne J	472.008	546.024	581.16	547.064	574.458	615.857	328.819	313.145	300.733	255.087	290.844	374.721	324.932	371.934	317.866	351.931	320.022	353.471	164.84	170.717	201.456	133.881	166.695	189.702	245.497	268.666	240.423	275.634	238.731	274.346	90.5678	96.4902	72.7453	89.2798	86.4669	93.8857	219.652	234.591	247.229	216.848	102.986	258.361	125.287	115.555	118.984	116.52	94.543	110.948
pos_18747	Propanoyl phosphate	1640.39	2090.81	1540.09	2438.75	3110.22	1680.85	2509.99	2692.26	2660.6	1959.65	3143.72	2318.34	685.328	731.726	766.034	928.568	1089.41	609.423	495.281	705.817	871.312	489.617	906.477	765.365	2769.23	2629.54	1717.97	2249.13	2583.32	2817.69	2702.91	3358.14	4442.88	3956.72	2982.29	4405.17	2969.75	2848.1	2142.94	3222.74	1442.3	3578.42	2777.12	2973.75	2685.51	2102.38	1296.26	1252.51
pos_18765	Met His Phe His	326.465	469.437	259.63	423.121	597.483	210.47	235.407	228.038	262.014	247.228	317.999	200.889	82.9006	74.0761	213.775	66.567	208.753	46.6934	127.497	153.252	101.198	62.3647	51.0849	98.1008	235.619	176.153	217.807	120.507	218.823	233.225	57.5212	57.9799	6.00796e-10	5.36762	32.9178	17.7633	110.102	177.796	100.163	293.112	100.672	116.723	11.4745	8.39082	49.7868	10.9576	37.9054	23.5843
pos_18770	Coproporphyrin II	248135	240010	200240	226949	211656	160380	124526	125684	174129	179465	185833	145739	152322	135486	170102	140765	202919	111221	140723	154163	127127	84897	108043	119885	107164	117053	173873	86738.3	153100	173080	45499.2	64046.3	30778.8	29332.8	45020.7	37281.2	124711	124653	141456	199685	87743.5	116331	37959.9	36230.7	71070.6	55113.9	63934.9	65777.8
pos_18778	5-Androstene-3b,16b,17a-triol	283.653	247.457	297.172	267.523	339.756	300.177	205.984	247.624	256.644	222.468	243.845	293.607	301.065	313.948	349.638	332.836	324.952	382.882	291.408	191.803	249.619	201.941	221.914	273.248	313.283	322.428	361.776	339.859	353.66	293.051	199.232	250.678	194.341	231.695	284.121	231.204	376.881	324.833	349.541	335.577	143.865	370.753	277.084	277.385	239.664	236.373	219.629	321.16
pos_18805	1-H-Inden-1-one,2,3-dihydro-3,3,5,6-tetramethyl	662.68	631.185	638.519	534.633	514.446	493.799	324.646	276.597	299.279	289.071	368.406	399.186	333.394	457.186	411.557	450.17	406.794	381.323	236.59	190.938	277.458	167.569	229.997	279.139	321.848	378.683	333.682	360.956	343.367	320.556	120.518	152.374	105.456	125.625	113.281	102.029	295.178	268.669	277.182	289.773	92.0094	263.421	152.934	137.108	157.224	147.466	134.064	154.765
pos_18808	Stearidonic Acid	12427.6	10639.9	16002	10131	11492.1	15553.8	9899.98	10960.3	12100.8	10216.5	11559.6	10374	14143.8	15168.6	17106.3	15795.7	14095.4	16364.4	11948.5	8080.27	12845.1	7051.74	10873.7	14813.1	13820	13064.9	16278.5	16556.1	15766.6	14478.3	5924.23	8522.8	5171.09	7200.65	6245.55	5544.54	12702.3	12206.1	13919.4	11671	3395.37	11894.2	8106.26	7363.39	7940.96	8220.25	6456.17	8575.45
pos_18816	2-Methyl-1,3-cyclohexadiene	190.655	199.961	193.808	213.222	265.124	204.625	173.638	163.048	167.337	176.567	201.567	246.442	173.647	214.625	198.584	196.638	203.995	199.43	130.941	104.894	171.012	90.6948	141.009	141.344	214.713	237.077	195.369	231.666	245.967	259.502	102.051	108.338	97.3674	110.937	97.7751	99.4075	174.168	218.83	194.41	189.292	93.4088	224.812	105.58	118.959	129.772	108.513	85.2773	105.82
pos_18834	Met Phe Trp Trp	11788.6	6905.09	9971.53	5059.11	3707.56	5234.58	3401.42	3012.66	4808.63	4460.05	2793.05	3057.9	6291.03	4736.43	5008.06	5556.85	6680.26	4299.68	3420.65	4076.35	3641.35	1768.48	2628.37	4129.83	2909.92	3685.7	3911.67	1608.41	3314.52	3604.61	237.101	716.085	164.339	199.681	310.029	172.514	3982.68	6232.92	5051.7	3919.58	871.166	1702.24	357.519	179.35	1156.93	1061.26	948.491	1017.18
pos_1885	5α-dihydrodeoxycorticosterone	2084.49	1926.89	2169.53	2028.24	2153.07	2415.08	1774.92	1800.47	1785.19	1636.04	1902.98	1908.54	2425.33	2619.45	2613.86	2863.87	2313.42	2672.1	1764.87	1463.75	1721.91	1327.32	1652.01	2263.68	2363.09	2605.26	2985.2	2791.55	2442.71	2487.15	1627.31	1739.12	1691.54	1843.87	1913.18	1988.15	2996.32	2496.33	2745.88	2643.07	1008.07	2728.51	1965.27	1994.83	1769.28	1809.76	1432.78	2100.2
pos_18882	Thr Trp Tyr Gln	3681.07	5150.11	3759.96	6121.37	4844.08	2487.55	4358.2	7170.34	6883.37	4848.92	11004.2	7988.68	1366.9	783.795	3089.25	1398.49	2729.56	546.14	2216.18	1878.39	2188.06	2135.31	2223.76	2746.22	7117.71	5680.32	7414.87	4387.94	8981.85	8362.92	3072.96	4438.23	1946.58	2002.33	2058.84	2950.66	4592.18	5522.82	4072.14	7064.06	3475.25	6454.2	1602.44	2023.36	3347.81	2633.32	3511.6	2665.77
pos_18893	2,2,7,7-Tetramethyl-1,6-dioxaspiro[4.4]nona-3,8-diene	2139.87	3858.15	2949.96	4767.29	5187.08	4279.95	3253.64	3154.92	3267.97	2896.73	3209.36	4200.18	2218.83	2696.51	2682.87	2319.56	2535.92	2888.53	2548.17	1514.99	2641.64	2148.86	3489.08	2391.41	3727.85	3979.29	2642.01	3931.73	3869.67	3787.34	1979.23	2496.18	2624.65	2962.94	2951.92	3171.68	4545.4	4100.8	4409.04	4567.72	3191.96	5565.55	3481.99	3365.64	2890.3	2813.37	2053.27	2347.53
pos_18911	9a-Fluoro-B-hydroxyandrosterone	1197.32	1668.93	1335.63	1799.36	1859.6	1651.51	1278.04	1127.56	1166.79	1049.69	1323.55	1549.71	964.147	1157.14	1143.97	1169.37	1059.54	1153.57	908.667	648.418	972.106	769.91	1152.8	930.655	1460.66	1502.25	1112.5	1560.75	1594.83	1429.14	737.667	895.899	935.223	1073.83	1125.53	1223.52	1876.02	1744.15	1684.24	1828.5	1063.87	1946.16	1191.54	1118.31	1094.19	1036.28	787.274	950.005
pos_1896	Ile His Asp His	1051.56	2110.03	1041.35	1824.74	1759.57	2295.86	1419.57	1199.66	1510.61	939.387	874.486	974.49	2901.14	2017.9	2205.9	1144.94	2228.44	1495.88	2974.82	1843.58	2721.03	2424.63	2746.5	2364.54	932.654	1748.89	1535.43	973.849	772.111	1204.6	667.679	1156.76	698.899	714.319	813.569	849.298	4472.21	2139.61	4507.21	1540.09	703.732	1244.89	997.881	459.282	957.893	1288.2	1022.51	1349.96
pos_1901	Harderoporphyrin	422122	663775	443761	698478	646027	906122	468099	482531	465838	388562	284628	550429	1.24973e+06	903450	914590	609785	808649	791945	1.12129e+06	684495	996052	906170	1.04391e+06	1.0382e+06	439832	645906	620601	525001	388484	447546	287109	440563	205920	371596	310240	146515	1.46593e+06	729410	1.40544e+06	539669	300985	441030	448485	249149	452794	592150	455321	670106
pos_1908	Phenylalanylphenylalanine	11283	10279.9	7096.71	7511.04	6422.88	4282.55	3654.92	3143.49	4368.07	5782.09	5140.56	2913.69	3649.29	3726.83	4666.6	3734.57	5668.01	3038.13	2593.77	3276.25	2913.79	1557.76	2148.96	2365.68	1182.47	1627.54	2898.02	687.986	2491.01	3160.62	382.91	486.347	6.30168	39.8345	55.8197	78.2676	807.017	1767.96	2101.9	3571.19	1312.63	1228.12	103.173	38.2222	650.717	141.087	477.083	220.997
pos_1953	1-(14-methyl-pentadecanoyl)-2-(8-[3]-ladderane-octanyl)-sn-glycerol	493103	466090	493878	465686	466990	430769	274437	229473	239237	214546	229702	215690	157903	167571	143882	129883	108723	83830.6	38184.4	34752.6	32220.8	18109.2	21158.9	19657.7	26438.4	26234.9	21579.9	21841.3	23965.2	22354	6333.07	4332.3	3044.14	3135.07	3231.34	3639.18	16399.7	17377.8	17538.3	18997.1	8785.67	19984.6	6398.85	6385.59	10170.2	7751.01	6337.78	6447.42
pos_1992	7E,10-undecadien-4-olide	750.012	1825.13	1199.98	2210.37	2432.98	1662.46	1511.74	1494.25	1467.65	1326.69	1487.16	1890.85	835.448	1080.94	1068.68	868.101	982.02	1146.4	1049.34	609.716	1054.23	947.397	1531.97	965.958	1725.59	1823.71	1031.9	1699.95	1665.12	1592.24	963.543	1188.96	1373.78	1500.29	1480.94	1658.8	2033.37	1915.33	1842.79	2206.25	1636.12	2777.12	1682.76	1713.99	1332.56	1293.45	917.783	1046.07
pos_2002	Linoelaidic Acid	1365.62	4961.45	1422.81	4735.85	4899.63	1828.03	3881.98	3325.55	2336.06	3338.07	3629.42	3828.12	993.854	776.061	2456.25	1333.47	1852.38	1110.13	647.251	851.447	1296.11	700.124	1142.24	1193.25	2801.19	1989.38	1899.03	2324.17	2229.9	3008.55	1545.44	1182.79	1267.77	1065.2	1131.05	1214.23	1190.83	1807.95	1369	2359.54	1492.95	4207.95	1305.08	1283.11	1162.3	726.063	548.531	561.083
pos_2004	Norethindrone	866.702	2578.64	1020.95	2556.04	2485.27	1264.96	1761.26	1525.36	1273.3	1437.61	1680.78	1908.84	566.097	474.486	1077.56	535.483	833.281	704.241	641.881	433.093	851.099	610.341	982.197	711.326	1506.49	1379.91	954.352	1315.17	1312.62	1666.34	835.398	864.462	1094.35	1065.9	1151.35	1289.33	1354.05	1323.68	1222.91	1564.97	1230.25	2430.63	1126.36	1086.13	936.783	839.062	570.775	654.553
pos_2047	Ser Trp Ser Trp	980.229	1386.92	730.388	1006.98	1257.97	1453.77	744.114	872.687	955.648	722.767	534.481	932.047	1673.65	1357.88	1384.8	810.619	1735.67	1135.65	1958.68	1437.58	2049.93	1578.52	1972.73	1699.34	923.097	1307.62	939.501	673.843	543.974	837.54	505.77	965.549	349.824	339.953	401.19	303.626	3855.89	2153.17	3503.7	1362.67	763.754	1091.18	647.316	386.589	750.996	1013.32	760.913	814.553
pos_2061	Ala Trp Trp Asp	64.0615	6.00796e-10	18.1861	6.00796e-10	6.00796e-10	6.00796e-10	6.00796e-10	21.3045	6.00796e-10	6.00796e-10	6.00796e-10	16.1707	147.907	66.6997	30.2723	73.6319	15.9796	52.3164	127.227	42.5342	44.6646	41.431	45.924	83.8719	0.143295	6.00796e-10	6.00796e-10	6.00796e-10	6.00796e-10	6.00796e-10	15.8712	66.717	21.0365	35.324	85.1485	44.063	17.11	61.1672	6.00796e-10	19.8568	6.00796e-10	6.00796e-10	40.1906	15.2878	28.1603	24.8855	42.5949	68.7498
pos_2071	3alpha,6alpha-Dihydroxy-5beta-pregnan-20-one	4110.6	3159.21	4560.94	3018.66	4208.66	4755.63	3208.12	4072.78	4017.43	3706.96	3810.67	4176.2	6537.81	6508.42	6143.26	7101.91	5460.58	7409.97	5142.07	4109.61	4739.94	3262.7	4358.13	6250.03	5287.11	6179.55	6862.19	6183.6	5073.99	5325.62	3220.2	4142.36	3886.53	4897.32	4441.25	3833.66	7506.14	5678.22	6818.02	6340.37	2109.57	6755.18	4691.85	4787.48	4404.17	4096.08	3799.87	5948.27
pos_2095	Isohumbertiol	199.829	224.417	178.575	190.485	252.954	191.218	142.882	146.471	134.586	163.914	175.761	167.695	155.098	177.4	206.824	191.007	146.325	196.331	87.3004	65.893	103.87	78.051	119.34	115.491	205.883	146.803	180.2	179.106	166.733	214.502	101.895	111.007	124.674	111.19	140.317	185.165	120.736	162.969	158.462	132.729	88.3193	152.933	123.086	116.377	69.1778	96.8413	62.4326	104.134
pos_2096	8,11,14-Nonadecatriynoic acid	718.396	512.222	857.961	652.343	553.182	644.3	422.163	336.152	492.563	478.171	373.499	419.557	318.542	346.919	483.378	365.546	358.445	370.185	275.49	204.813	359.223	179.433	325.684	344.814	542.278	403.629	371.081	526.777	626.826	565.711	231.759	221.664	195.102	214.471	235.614	266.25	421.06	364.977	419.694	428.966	211.481	452.544	299.659	238.76	228.135	225.4	176.108	208.122
pos_2097	10-HODTA methyl ester	145.233	201.249	214.674	194.951	245.179	255.715	195.657	205.217	220.783	199.207	221.255	215.734	338.029	329.812	279.255	332.112	233.882	385.394	315.336	187.588	254.552	192.278	210.068	261.067	216.707	208.366	277.867	232.826	225.851	218.587	158.558	217.512	164.195	210.092	264.153	219.985	328.487	244.469	246.536	250.667	106.672	266.393	274.934	244.748	218.857	240.546	202.686	352.671
pos_212	L-Histidinol	3.80748	28.9681	5.90894	69.4752	23.3763	5.84334	10.2735	30.4503	26.94	10.8634	36.3029	25.8211	0.220258	1.91582	1.70809	1.24484	8.33018	0.794954	0.739594	1.62889	4.3128	3.52537	8.94247	0.923868	9.11527	4.41351	10.5556	25.8122	10.3533	10.6386	122.549	277.464	291.433	261.017	143.804	412.376	24.1335	67.2032	13.4437	37.3267	3.02367	28.9061	128.64	181.798	129.241	66.2014	15.8359	69.6103
pos_2126	4E,6E,10Z-Hexadecatrien-1-ol	183.646	236.749	137.603	185.706	211.911	148.358	107.963	140.982	154.138	167.53	164.876	207.753	84.5694	52.0844	117.867	65.2449	95.5844	56.5731	35.5588	55.1109	41.301	33.9874	40.3976	69.4106	160.873	137.046	155.664	133.565	149.861	187.034	26.359	17.5249	6.44589	12.4922	6.00796e-10	6.10115	65.4653	70.1785	75.8126	97.5609	34.8408	138.25	33.4374	20.5081	27.2568	23.9538	17.8814	11.6996
pos_2127	Norethynodrel	525.191	876.945	574.584	781.695	879.458	685.271	525.768	515.62	514.428	622.288	658.452	683.239	283.144	330.308	460.98	313.294	451.551	332.987	381.582	251.175	422.75	304.997	479.92	390.217	680.205	619.778	610.338	754.32	679.026	696.893	284.198	343.417	347.888	402.488	417.613	500.119	737.618	599.946	697.382	718.213	496.746	895.527	541.571	505.608	418.826	439.878	348.277	377.926
pos_2149	2,3-dinor-PGE1	1782.12	1582.9	1773.34	1466.27	1516.26	1622.99	1031.54	967	1094.47	996.607	1112.82	1147.15	970.594	1181.95	1178.27	1124.5	1089.16	961.641	644.747	573.328	713.143	516.523	678.278	815.941	1013.16	1094.74	1140.19	1200.79	1101.06	1107.36	435.163	415.618	329.527	364.432	383.906	350.907	1028.26	959.085	971.461	986.692	410.928	1006.65	461.229	446.885	543.878	484.701	407.835	427.66
pos_2160	ANETHOLE	209.006	183.452	223.882	188.309	191.01	234.705	136.678	148.049	177.993	144.187	184.361	199.249	194.215	258.07	257.042	262.216	241.405	264.361	145.163	122.196	162.881	119.093	156.667	212.108	201.572	219.382	222.274	258.078	246.243	213.071	80.7455	115.449	76.9207	106.666	102.42	76.5695	189.13	195.036	205.898	204.485	66.8701	224.009	110.153	111.947	135.866	129.568	96.0231	138.075
pos_2163	5alpha-Androstane-3,17-dione	1323.12	1093.13	1398.3	1069.27	1113.6	1535.51	911.517	917.398	1049.59	940.214	928.869	1027.85	1278.72	1535.5	1358.64	1548.52	1253.84	1594.85	855.831	705.295	960.506	581.378	882.839	1190.96	1069.82	1209.41	1302.11	1422.62	1198.48	1153.15	463.663	611.45	369.987	569.876	491.99	372.169	1093.84	1040.83	1090.6	1096.08	342.96	1156.41	701.923	621.634	779.777	659.649	544.349	761.107
pos_2166	3a,7a,12a,19-Tetrahydroxy-5b-cholanoic acid	461.464	421.352	431.745	440.087	432.019	388.834	283.339	238.159	290.021	384.888	306.107	329.971	251.408	268.956	271.697	223.086	299.892	194.685	101.488	156.999	135.479	125.995	181.602	204.858	350.105	347.114	354.632	365.021	446.042	422.408	181.753	134.59	124.191	164.593	202.076	143.276	274.703	349.464	320.311	364.548	183.432	368.463	189.503	192.705	144.837	206.391	111.957	156.888
pos_217	Lys Gly	158.364	292.542	148.126	286.69	271.281	136.807	161.574	141.642	128.086	171.173	214.699	178.784	61.2765	44.3584	137.314	90.9809	168.965	44.9859	127.106	84.1505	93.271	103.37	67.6033	104.353	178.618	196.303	166.601	192.165	213.869	191.214	54.5601	34.4254	16.0889	31.619	16.8055	10.6429	140.236	130.379	146.637	144.592	89.9107	160.014	58.2767	31.9015	60.8969	49.4223	39.1904	26.5858
pos_219	Lys Ser	414.038	701.351	398.769	655.836	603.229	406.034	437.643	396.335	321.925	478.685	605.803	481.647	140.97	123.257	399.607	257.953	418.405	113.023	103.81	224.08	263.583	120.164	172.839	294.296	455.287	446.864	429.549	472.327	525.815	467.321	154.443	108.589	51.556	80.1785	53.2962	33.002	279.769	360.283	362.27	368.793	142.293	397.214	139.951	100.995	161.184	129.763	102.428	74.2163
pos_2223	Euchrenone a5	488.008	1074.81	424.353	1031.57	872.593	1058.97	629.058	697.271	619.636	502.287	387.362	801.178	1874.14	1343.25	1272.27	784.681	968.793	1188.29	1619.17	903.425	1438.73	1298.57	1633	1405.3	706.066	676.506	746.058	515.436	484.849	578.933	304.904	469.207	161.834	285.528	261.961	82.9325	1584.57	737.549	1531.75	494.765	395.367	402.183	446.664	207.508	474.562	637.183	519.004	770.757
pos_2240	Glaucarubol 15-O-beta-D-glucopyranoside	5834.9	9820.57	5317.85	9504.13	8232.66	9632.83	6364.57	7101.16	6470.06	5272.14	4393.99	8074.49	16448.1	11344.5	11447.8	8563.01	9732.81	11273.1	14014.1	7652.66	11728.1	9959.22	13056.8	11973	6781.82	7308.12	7791.17	5416.7	5457.54	6358.86	3356.58	5525.21	2701.75	3847.49	4032.71	2494.39	13166.8	8414.75	13303.3	6383.57	3596.57	5317	4717.6	2829.82	4942.3	6160.3	5147.5	7434.52
pos_226	D-Pipecolic acid	1971.5	2866.5	2103.88	2559.74	3063.12	2579.9	1954.04	1736.09	1607.38	1849.16	2004.46	1670.21	1201.07	2037.25	2137.07	1880.76	1937.25	1636.67	1070.34	1360.29	1970.45	957.163	1829.74	1764.97	1418.41	1582.51	1286.59	1477.85	1550.48	1531.95	885.862	820.501	514.485	807.081	410.925	539.684	1803.29	1475.99	1866.43	1770.36	1143.18	1700.06	1059.55	1058.13	1133.78	1037.33	902.928	837.004
pos_2282	Thr His Phe Phe	6872.83	14015.9	2857.98	8716.33	28981.1	9995.66	22222.5	26433.2	7531.56	9792.32	23019.4	21339.9	10392	9083.96	15681.2	7549.86	11042.2	14488.4	61901.5	33195.4	67895.6	50856.7	52332.5	53466.5	23386.9	24678.8	10811.8	15140.7	13052.8	11825.1	29843.7	56948.2	21989.2	10663.7	4342.75	2576.88	48218.5	50636.1	36765.9	55924.1	41872.2	96195.9	45189.7	33785.5	33169.4	44357.4	35729.1	13602.6
pos_2297	delta-12-PGJ2	508.89	1067.23	657.283	1140.41	1263.76	1105.49	902.809	706.871	748.836	799.818	1047.75	814.243	543.741	633.052	770.504	494.819	702.312	562.152	755.285	504.423	820.238	663.091	1004.15	779.697	1141.21	1083.96	929.003	1238.11	1223.34	1086.27	536.066	770.143	720.066	809.552	829.509	966.128	1477.06	1245.56	1441.3	1479.24	1112.18	1746.04	1326.62	1186.44	971.664	1060.67	847.996	925.788
pos_2298	7,10,13,16-Docosatetraynoic acid	447.436	730.336	491.081	783.637	760.096	638.863	527.163	415.392	451.913	490.232	574.088	623.987	393.68	435.181	464.435	412.304	429.807	503.518	410.715	256.119	436.876	344.052	512.467	354.994	633.384	608.278	466.005	631.967	651.658	648.558	318.162	376.959	381.589	451.521	417.552	495.233	797.276	730.622	665.51	772.567	460.114	862.304	539.459	484.989	468.586	472.945	337.783	412.807
pos_2337	Geranylgeraniol	341.898	722.415	385.365	589.52	509.082	389.662	635.046	659.207	472.805	681.378	802.375	581.087	480.092	338.826	523.972	413.494	502.861	365.906	661.582	268.187	393.972	382.715	494.599	448.528	621.168	457.05	598.439	694.3	742.99	728.382	274.741	453.097	419.105	490.662	469.875	375.973	583.431	638.168	577.748	628.151	182.458	773.813	426.254	428.422	325.369	444.424	266.26	396.855
pos_2358	PI(22:3(10Z,13Z,16Z)/16:2(9Z,12Z))	36145.3	46369.6	49316.8	57771.2	64769.2	305389	234449	205612	261511	250926	312731	286140	279581	384977	306794	299658	284330	276335	123082	105743	118890	82230.1	117782	126674	224204	225020	223507	244135	308866	227626	106742	101212	77153.2	80059.6	89107.3	93438.2	308929	378151	294322	330781	129180	285115	112569	111262	154512	128824	114350	123405
pos_2371	cis-Jasmone	724.82	655.204	695.777	516.336	650.151	717.156	374.497	393.074	409.953	501.046	496.826	402.228	518.682	584.635	705.776	570.516	553.845	525.374	329.193	299.412	455.504	214.7	348.83	471.176	418.086	378.347	451.33	430.208	487.052	481.507	132.315	119.92	69.642	65.7618	98.7074	92.8428	240.9	297.997	374.592	330.376	85.2701	227.302	119.141	102.613	148.109	144.1	114.016	153.421
pos_2391	Desmethylfluoxetine	76899.3	117939	61689.3	123747	104345	66123.9	65330.9	64481	72352	72768.9	105052	91193.9	82495	47293.2	97491.5	85494.5	109202	76613.2	86759.8	52544.1	70697.6	50373.1	68457.3	76847.1	207578	150286	226443	136521	209698	158392	37278.9	49011.9	27062.1	28174.4	28642.3	28344.1	96969.9	125071	84314	118214	44607.5	159509	43387.5	37368.5	46118.3	42927.2	41642.5	40835.2
pos_2413	2,4,5,7alpha-Tetrahydro-1,4,4,7a-tetramethyl-1H-inden-2-ol	598.029	507.905	666.39	487.185	445.992	685.421	370.307	367.356	417.78	455.689	379.473	409.871	603.323	709.502	676.919	640.417	536.153	637.228	381.5	301.495	454.364	257.911	432.898	479.741	405.138	456.419	515.036	590.744	486.905	441.549	170.054	150.303	106.897	124.04	108.62	114.405	402.055	370.473	499.557	377.128	140.121	319.354	158.277	168.745	233.865	209.375	177.997	219.752
pos_2416	DG(18:4(6Z,9Z,12Z,15Z)/16:1(9Z)/0:0)	8731.75	6888.89	8150.56	5951.5	6962.01	9405.65	5216.5	5022.63	5877.32	4705.02	5776.21	6001.42	9126.94	9003.56	9183.06	9722.77	7832.01	9192.74	5663.97	5454.34	5928.36	4304.59	5338.26	8500.63	7776.42	9541.97	10954.4	9871.59	8853.6	8365.94	3519.01	4377.59	3698.48	4173.78	4275.7	3438.56	11086.4	8900.78	9618.5	8750.79	3023.41	8219.17	4387.06	4680.62	4978.73	4762.42	4032.95	5866.31
pos_2457	4-Pyridoxic acid	141.04	284.287	165.243	228.455	264.661	134.228	231.106	245.672	287.728	229.384	295.171	332.875	70.9504	63.9233	127.473	128.868	190.29	144.484	231.975	121.36	140.398	148.724	213.837	128.841	332.06	269.918	259.811	256.325	314.855	306.606	181.32	223.733	155.404	167.448	157.362	188.415	199.038	306.477	207.212	321.259	173.804	358.638	173.034	178.912	204.738	181.256	157.494	137.754
pos_246	2-Aminomethylpyrimidine (hydrochloride)	37.0606	145.747	45.3154	132.843	130.251	66.3067	183.605	156.451	81.3721	109.2	159.537	58.632	65.355	85.7242	82.2266	66.5147	71.4513	96.8526	109.026	46.932	100.097	88.5254	154.743	77.4173	61.4642	76.9288	56.1701	66.4206	65.8819	59.3764	236.068	314.496	330.593	323.819	227.12	334.041	73.4088	67.7758	78.0368	80.6836	97.4118	113.422	245.255	328.795	377.572	208.439	130.524	181.563
pos_2469	Ser His Tyr Val	4972.08	9208.1	5581.84	8309.48	8814.64	4593.25	7137.6	7575.1	8952.45	7254.02	9234.52	9659.45	3008.94	2511.96	4572.31	4136.83	5043.29	4424.28	6593.25	3566.06	4300.1	4322.86	5836.03	4534.45	9721.87	8921.02	8055.39	8339.43	9703.61	9717.45	5229.15	6236.37	4565.55	4602.26	4508.61	5349.66	6308.02	8914.36	5945.33	9873.56	5188.63	11341	5076.04	5303.57	6311.33	5277.18	4565.9	4156.78
pos_2496	Arginyl-Methionine	14390.6	8222.6	11734.8	7595.77	6718.8	5631.8	3760.82	4750.56	7021.15	7116.59	5226.74	5764.95	4655.94	4587.67	4055.73	3287.64	6167.31	3203.1	2937.51	3846.04	2998.37	1934.13	2247.01	3124.97	4495.94	4256.49	4989.05	2977.78	5645.11	6195.12	1528.35	1753.47	795.654	782.933	951.609	878.211	3596.79	4057.85	4295.86	5433.05	1460.08	3811.48	856.383	1037.2	1857.34	1194.26	1349.85	1392.94
pos_2523	9(R)-HODE	738.807	584.748	763.175	660.144	611.863	825.085	473.077	519.908	539.516	463.227	608.375	515.889	869.039	934.873	838.61	878.783	750.202	983.481	622.942	434.383	602.761	451.608	521.217	775.466	612.725	756.341	767.158	843.155	640.513	660.668	200.846	332.186	145.884	294.213	270.219	134.73	724.688	600.243	683.339	563.855	179.74	574.059	343.414	305.637	425.872	383.002	301.02	532.527
pos_2553	Biliverdin IX	1652.73	699.739	1447.05	797.341	572.962	281.546	430.006	846.268	1696.47	1231.31	521.936	1244.21	389.152	306.323	311.901	293.437	769.741	359.7	565.724	464.996	300.738	268.782	143.042	317.483	762.459	1378.82	709.89	508.064	971.587	1512.72	330.06	408.792	103.553	162.469	170.996	150.071	888.469	2247.93	900.486	1669.65	210.441	680.566	66.9181	60.0805	509.78	240.801	266.098	160.387
pos_2563	3,6,8-dodecatrien-1-ol	445.816	423.619	467.158	338.259	414.498	402.413	392.558	269.628	345.563	572.693	261.859	341.21	364.331	407.597	420.995	412.684	325.397	232.153	146.937	132.757	212.082	119.505	185.741	200.713	357.873	272.323	302.301	548.072	389.241	368.206	145.897	44.0236	59.6796	77.8089	53.3565	65.0147	275.826	290.7	375.811	260.947	150.402	244.701	83.7281	99.1974	164.835	163.472	134.645	119.06
pos_2609	16,16-dimethyl-PGA1	3310.28	3478.68	3194.25	3394.17	3366.74	3397.77	2964.28	2868.19	2974.35	2719.25	3332.17	3091.51	3187.64	3176.33	3440.4	3344.03	3646.74	3041.08	3354.25	2132.81	2675.88	2896.43	4487.05	2941.45	3474.63	3501.92	3744.78	3247.16	3656.82	3481.46	1778.79	2555.17	2088.67	2531.17	1958.21	1811.58	3185.96	3191.92	3218.19	3137.09	1813.21	3175.99	1918.95	2055.47	2421.09	1972.89	1734.81	2237.75
pos_2640	5-Phenyl-1-pentanol	391.141	395.625	390.238	318.464	373.396	466.828	245.181	255.087	280.554	291.054	284.194	278.826	302.367	341.023	374.855	336.499	293.166	331.365	211.394	175.361	267.072	130.805	207.686	257.805	304.958	297.95	300.502	349.293	330.245	345.451	107.667	92.1228	60.3621	67.8556	78.785	79.6717	169.88	212.617	215.715	275.925	65.2808	193.535	97.3251	104.351	104.578	112.339	81.4936	95.2273
pos_2669	Ser Trp Trp Ser	962.069	552.378	810.723	548.331	568.908	1848.17	376.493	224.072	491.215	265.383	78.7774	254.962	1677.62	1380.38	1264.56	608.959	1817.72	785.093	1741.09	1362.41	1761.01	1844.81	2001.22	1577.01	288.304	1443.89	878.092	624.739	277.209	483.822	169.444	311.751	35.9542	176.048	168.079	3.87275	5837.77	2094.08	5110.82	1203.47	521.921	623.891	484.404	116.693	688.605	1043.45	764.235	1084.71
pos_2748	MGDG(18:3(9Z,12Z,15Z)/18:4(6Z,9Z,12Z,15Z))	44494.5	30330.1	45931	31470.7	30087.2	42165.2	26608.8	24104.7	27653.8	25768.6	29269.2	28433.6	44016.2	45392.2	44124.9	51359.6	41407.9	47010.7	26933.3	23144.3	28430.1	19874.9	25460.1	35807.9	37253.7	40307.8	45119.9	44701.7	40132	41806.5	19109.3	17717.4	14376	17800.7	18410.6	16731.7	46697.5	37442.9	38021.3	34534.4	11756	32087	21389.8	20715.1	22428.8	20553	18018.2	29625.8
pos_2756	Ala Ile Arg	58305.9	64204	70946.5	72214.3	75773.3	76041.8	52895.7	47916.4	55066.6	53692.8	63697.5	66158	55069.8	64793.4	63092.9	63221.7	61866.6	56387.2	33221.2	33031.1	40444	28349.1	39828.3	41394.3	58957.1	64892	55690.1	61192	66645.1	65826.4	23197.3	19934.9	15299.2	15755.3	15082.2	15022.1	47697.4	51739.8	51468.1	53995.6	25273.1	52492.7	22079	22574.1	27944.7	23114.4	19062.5	21349.3
pos_2761	SILDENAFIL	268.421	360.917	166.301	282.73	290.603	145.127	195.162	337.138	402.225	302.147	420.023	307.887	546.514	394.937	537.536	390.215	496.643	437.156	498.637	271.058	375.828	282.458	379.166	409.026	473.965	341.697	438.548	223.444	407.602	350.928	343.687	481.868	357.886	308.349	444.676	506.467	492.201	549.223	444.809	519.478	420.4	519.576	304.218	277.655	344.167	340.105	345.224	342.572
pos_2763	Pro Glu His His	21.9958	62.4323	6.00796e-10	66.4712	68.6659	8.72308	58.0172	121.161	97.3523	96.2443	149.942	132.764	71.8033	72.7321	137.841	45.4313	70.2012	77.6867	137.115	39.0432	47.4641	79.9067	92.7641	62.0497	99.174	41.604	102.656	64.2401	86.3986	104.296	119.577	174.784	122.789	131.676	145.059	164.984	75.263	128.711	67.2673	143.536	175.12	186.567	123.636	110.791	92.1638	120.517	115.994	85.8099
pos_2824	Oxandrolone	351.657	595.912	409.794	549.412	771.032	444.667	426.705	407.695	440.841	421.892	392.924	457.615	415.084	363.298	506.351	444.976	396.121	415.4	308.356	208.095	350.741	279.058	418.655	341.22	532.689	443.074	440.806	497.779	412.819	527.039	215.803	229.142	224.692	216.146	232.095	242.313	362.459	350.626	447.807	514.772	349.834	582.169	282.601	286.667	252.084	254.214	185.333	242.407
pos_2827	DG(20:5(5Z,8Z,11Z,14Z,17Z)/14:1(9Z)/0:0)	16893.8	28433.8	18462.9	25566.5	36842.5	20683	20250.9	18837.2	20329	18383.7	17568.2	21531.9	18871.4	18062.9	24414.7	22043.7	18663.7	20584.7	14174	10114.3	16011.5	12254.1	19357.8	16300.3	23892.4	20557.4	20101.3	23403.7	19751	24314.4	9855.73	10188.3	9628.79	9481.77	10151.9	11039.6	16809.8	17415.6	19883.9	22499.9	15330.1	27416.2	12773.5	13207.8	11942.1	11574.3	8418.01	11201.4
pos_2835	Cholesterol	652.073	493.911	589.435	537.395	444.282	504.806	369.224	307.007	302.77	338.153	398.799	334.492	337.392	316.939	291.731	437.748	443.514	367.232	181.138	212.135	209.963	146.403	227.267	228.849	443.969	356.669	359.464	403.003	485.128	472.089	331.406	275.933	247.81	207.493	246.373	289.749	282.083	322.666	325.374	335.799	141.613	319.834	248.35	262.622	203.325	223.289	131.05	199.982
pos_2838	Purothionin AII	54.1791	226.033	25.923	30.7121	196.19	20.8596	92.7249	264.207	122.647	18.6434	109.096	200.199	240.929	135.684	335.298	213.215	349.981	325.901	614.546	297.689	716.232	313.654	454.669	620.454	385.642	135.984	142.214	32.206	102.827	182.328	162.601	475.087	67.1193	33.2754	27.5127	14.2125	448.183	643.846	454.304	489.198	282.867	426.874	173.945	103.774	164.321	229.817	179.687	96.1278
pos_2839	His Met Tyr Val	7831.93	16217.3	3571.72	6143.52	15857.6	6592.9	7640.75	15403.4	8025.13	3004.62	10310.4	11563.1	11689.5	10235.6	16123.1	10909.7	17374.2	15882.7	24520.5	13538.1	29919	13255.3	17402.1	26660.9	18941.2	10260.2	9488.72	6444.41	8114.05	9922.77	8321.78	17280.3	3628.22	1557.78	888.745	436.985	18510.6	23904.4	19105.5	17469.7	11723.8	16745.8	7195.72	5483.13	8040.21	9169.44	7231.75	3005.38
pos_2841	4Z,15E-Bilirubin IXa	1173.09	1885.01	971.758	1956.33	2208.4	1120.31	1373.08	1588.82	1696.84	1725.94	2992.46	2167.02	947.376	577.708	1804.04	1202.5	2306.84	547.887	1678.08	1521.69	1481.9	1249.12	1530.35	1747.33	3662.29	3777.62	4663.9	2799.07	4371.64	3614.21	1558.92	2132.58	1206.39	1262.68	1536.3	1765.34	3479.75	3351.32	3361.65	4619.28	2525.32	5050.16	1553.73	1688.03	2790.05	1988.54	2243.43	2159.05
pos_2842	Tyr Phe Phe Tyr	33206.6	26392.7	31927.4	23465.3	24233.7	24217.7	19928.9	25173.2	36046.6	27686	20645.1	32359.8	52356.7	37573.2	41471.7	38261.9	39709.4	48816.2	32843.4	27656	36893.8	19589.3	30337.2	35200.3	27855.5	31713.9	31458.3	21051.7	27634.1	36061.4	11971.1	18651.5	8962.76	12414.8	16388.8	10962.8	43745.7	51562.4	44804	44970.2	11635.3	32590.5	14828.2	12288.6	17489.4	17467.6	14510.2	24920.6
pos_2853	Thr Asn Tyr Arg	221.252	229.707	285.981	196.222	230.585	317.654	284.628	290.622	355.319	266.59	345.219	345.793	478.987	371.227	442.36	372.094	470.941	436.267	354.844	237.024	339.21	255.38	295.274	408.772	481.409	541.047	560.269	478.93	478.848	481.796	190.378	300.903	156.982	218.741	288.021	170.805	822.885	788.903	757.415	655.507	187.289	571.252	295.362	233.468	313.177	350.034	276.86	424.594
pos_2856	Pyrophaeophorbide a	2232.06	2458.6	1277.46	1642.04	4910.59	1674.5	5585.78	7323.58	2928.28	3216.76	6104.54	7963.17	2001.49	1328.18	2218.18	1719.4	2425.25	2161.98	7388.39	5324.72	6766.02	4492.32	5387.07	5028.16	5237.27	7080.03	2655.81	3900.64	3445.13	3408.3	11134.4	19039.5	9992.09	4452.7	1751.05	2325.5	7164.49	13961	5991.31	18102.5	9225.92	37943.7	11336.8	13022	7373.71	9516.75	9113.93	2733.16
pos_2883	9-octadecenal	388.166	349.833	295.412	303.365	320.996	293.478	192.983	147.401	199.547	227.488	227.934	266.199	205.795	285.628	248.684	274.347	269.529	268.125	109.02	130.34	154.18	116.623	144.154	176.467	240.39	238.215	227.982	229.228	276.651	268.66	66.0617	55.7756	22.3512	38.7258	36.3303	34.6618	191.606	215.833	200.667	227.79	100.293	190.691	64.2752	55.6355	106.741	78.2598	75.2544	85.7013
pos_2891	Tripoxyrollin	4941.04	3046.19	4440.67	2794.23	2901.17	4099.84	2341.09	2059.33	2274.35	2094.65	2389.99	2606.4	4467.01	4520.65	4053.75	4525.14	3476.38	4379.61	3060.76	2832.67	2841.13	2385.53	2232.62	4861.18	3341.04	5371.63	6375.27	5692.25	3867.41	3894.52	1497.88	1840.07	1317.28	1501.74	1350.27	961.288	6019.55	3725.48	4838.89	4209.87	1174.88	3532.25	1807.03	1868.61	2383.81	2066.99	1874.6	2912.79
pos_2893	Tyr His Tyr Tyr	221694	187132	207486	163821	151283	171549	123158	113574	125795	120438	127685	142135	163487	168372	165818	173490	173900	177388	93243.3	84462.1	99719.3	71494.9	91117.7	121754	129017	145418	147962	119783	156403	148846	41870.4	42532.5	21444.3	30616.2	26713.4	17993.6	120268	140944	141350	133331	43006.7	107064	46318	41885.7	62999.2	51725.6	53294.5	61856.9
pos_2906	Visnadin	286.438	219.188	285.756	277.806	279.694	223.362	120.508	195.703	181.803	150.548	178.129	630.523	155.807	200.207	233.232	221.281	323.862	415.425	104.373	109.844	156.789	128.433	154.628	175.822	358.546	413.015	257.427	202.891	329.735	325.405	73.4469	42.0977	14.686	48.5776	28.4115	15.672	165.223	306.828	193.516	278.173	150.037	199.212	52.9784	90.2247	190.126	96.559	86.0552	98.8062
pos_2920	Manumycin A	2212.91	1627	1936.34	1304.67	1098.06	1553.74	1463.64	1434.43	1425.91	1344.96	1328.65	1411.15	2509.82	2005.13	2361.12	2448.79	2731.83	2560.36	1529.48	1257.92	1338.49	863.023	1068.34	1842.3	1599.76	1540.65	2393.81	1218.28	1891.48	1821.85	701.591	1080.63	573.952	802.46	1050.16	615.33	2053.32	2477.81	2178.98	1682.16	462.311	1211.68	951.325	726.819	1046.19	1005.9	1012.76	1421.94
pos_2923	Phe Phe Phe Tyr	397085	295782	362341	237597	208875	292413	263173	256263	251927	234152	240968	243821	452661	361184	416082	424006	442684	457227	268051	217881	231459	158873	185743	310963	266422	287212	394373	227350	316754	311232	125406	186891	105460	147679	185702	107283	354094	415209	375480	306789	78907.9	214933	165876	130116	185655	180932	169847	244573
pos_3055	Phosphatidylethanolamine lyso 16_0	879.549	969.906	838.103	827.898	992.67	875.838	615.001	578.125	694.578	555.185	753.257	835.028	786.813	815.415	914.2	885.034	906.054	749.036	536.859	448.01	630.182	437.522	648.226	707.797	753.402	817.019	841.077	642.842	833.341	797.824	349.407	342.908	277.862	263.304	280.877	272.52	740.939	793.843	756.057	798.777	421.494	819.648	364.481	361.48	486.92	356.65	341.036	386.695
pos_3077	Leukotriene D4	4004.97	4105.14	3622.82	3755.85	3896.07	3428.67	2609.66	2466.97	3037.13	2565.39	3338.05	3180.72	3328.35	3483.52	3638.62	3569.34	3948.82	3124.64	2333.64	2051.14	2642.75	1900.59	2739.3	2803.28	3075.4	3430.5	3567.25	2724.42	3514.49	3243.2	1491.42	1482.65	1109.8	1106.23	1189.31	1198.13	2944.8	3127.65	3169.56	3333.33	1721.54	3173.36	1513.6	1490.85	2069.02	1543.56	1429.41	1641.53
pos_3078	Morellinol	20543.8	20815.2	18343.5	18719.1	19594.9	17914.4	13257.7	12297.5	14649.6	12802.9	16409.6	16067.9	15838.4	16912.2	17782.6	17174	18447.5	15152.1	11003.8	9747.4	12470.6	8606.07	12665.3	12904.2	14956.3	16356.3	16547.7	13410.1	17265.5	15648.1	7137.64	6958.48	5282.46	5393.9	5554.47	5654.39	14471.2	15133.8	15001.7	15739.6	8052.28	15406.1	7151.18	7078.6	9351.33	7339.03	6716.62	7548.5
pos_3095	Nandrolone phenpropionate	568.663	805.688	660.843	818.161	889.392	766.938	567.205	524.145	567.706	463.207	621.624	622.458	503.015	547.084	601.251	560.951	544.316	602.161	471.614	294.282	565.623	398.015	622.681	544.565	676.989	721.217	600.657	601.892	689.706	612.192	278.93	282.017	203.603	230.352	221.429	227.246	573.172	592.591	584.628	572.66	372.203	612.88	321.199	302.907	346.972	275.827	252.493	276.624
pos_3113	Paroxetine	2507.12	2097.22	2143.57	1967.33	1940.51	1935.44	1157.25	1088.37	1252.53	1243.91	1555.31	1622.7	1140.33	1417.87	1301.68	1328.6	1397.02	1233.98	682.463	687.85	843.167	606.738	840.247	864.351	1453.51	1719.23	1323.32	1654.76	1754.07	1779.63	474.975	346.411	245.203	252.466	200.599	204.021	910.985	1137.84	1089.13	1165.79	510.678	1192.83	402.981	435.084	599.491	443.078	364.254	381.658
pos_3120	Enalkiren	5735.22	5135.96	5596.67	5177.85	5495.2	5020.08	2632.29	2560.08	4107.77	3215.42	3090.14	6066	2289.94	2705.05	3231.24	2728.15	3172.29	2508.88	1411.38	1370.83	1426.99	1089.55	1164	2064.56	3360.22	4386.48	2236.66	4642.58	3617.57	5044.18	1215.5	870.018	695.015	715.414	757.085	710.624	2142.72	2117.49	2255.06	3490.08	1221.07	4312.41	1100.63	960.475	868.84	900.545	635.693	878.928
pos_3130	Cer(d14:2(4E,6E)/18:1(9Z))	462.74	457.222	323.071	280.934	269.806	280.963	213.572	167.185	164.374	161.238	334.641	215.626	250.543	300.285	250.124	354.071	345.055	249.764	141.762	192.661	185.414	145.851	182.732	218.918	233.766	263.625	223.689	408.919	238.648	308.962	67.5774	50.9589	24.2684	38.9674	38.7839	28.4547	207.437	206.96	257.875	220.401	87.1382	265.478	88.7953	73.811	127.023	105.21	71.4007	100.06
pos_3152	Adynerin	3141.03	1501.23	3319.96	1625.85	1248	2225.58	1674.98	1166.97	1287.35	1026.65	1236.77	1620.74	2586.73	3294.48	2357.39	3554.34	2221.13	3009.54	1247.79	1621.18	1496.01	1156.96	949.291	2153.48	1576.91	2624.42	2909.41	2819.92	2252.42	1878.01	470.564	584.815	217.662	388.543	299.506	103.228	1991.01	2823.26	1698.43	1735.79	225.822	964.549	560.791	595.135	1066.13	757.481	837.186	1108.48
pos_3170	DG(18:3(9Z,12Z,15Z)/18:3(9Z,12Z,15Z)/0:0)	60166.3	73325.3	61984.8	66536.5	72942.5	59344.6	43598.6	39968.8	43857.8	42261.8	45703.1	50174.2	45877.7	54431	51133	53476.5	50079.4	46260.3	29532.8	26808.7	35093	25056.8	36382.2	34242.5	48746.8	49547.4	47300.2	53094.1	51001.3	55503.5	20588	18407	14978.9	15371.1	15143.7	15830	41966.5	44559.1	48594.6	50750.6	26148.8	49847.6	22401.1	21945.6	26716.1	22455.7	18375.2	21646
pos_3211	Amoricin	625.141	1240.38	544.232	1024.8	1127.09	605.276	704.535	724.689	780.648	715.605	1364.43	1058.21	1382.52	1080.47	1861.93	1123.66	853.324	1165.6	1015.67	556.411	1060.23	716.762	1000.86	1098.32	762.87	731.544	966.931	592.921	959.151	864.25	629.586	827.559	534.816	588.135	674.862	735.084	764.165	972.355	812.404	1030.59	823.431	1306.61	621.781	638.629	662.729	462.696	602.702	581.785
pos_3232	Haplophytine	6205.49	4648.24	6286.93	3743.79	4121.67	8831.53	3347.39	2029.69	3673.46	3016	2571.58	2883.63	23787.5	16425.2	15210.2	13228.3	11710.4	15784.5	11011.8	7676.89	12291.9	8011.59	11374.9	13417.6	4630.14	6754.7	7135.93	5467.99	4672.24	4888.88	769.451	1231.38	325.281	774.512	1314.62	229.781	14634.9	8302.27	13176.5	7259.3	2808.9	5407.52	2491.01	1284.38	2776.21	4459.42	3158.23	7714.53
pos_3253	Withaperuvin H	10777.5	10108.4	9887.63	9585.03	8488.4	7081.14	6918.74	8426.67	10460.1	8089.03	11426.7	10417.4	6754.17	5481.4	8962.87	6748.49	7858.35	5210.05	6107.09	4774.7	6324.11	4845.75	6025.22	7629.54	8384.23	9022.49	9896.12	6478.28	10940.5	11174	3185.9	4436.43	2434.23	2489.96	2868	2776.34	8712.05	10380.9	9136.17	11329.6	5256.81	10394.6	3843.67	3472.72	6180.81	4479.09	4770.25	4950.86
pos_3285	Arachidic acid	2117.12	2240.77	2218.38	1829.64	2321.77	2405.13	1301.28	1331.59	1380.34	1431.7	1688.85	1854.72	1428.94	1799.27	1864.03	1570.57	1607.91	1600.95	1151.79	839.409	1522.61	853.467	1401.34	1579.9	1950.73	1896.22	1787.74	2120.31	2075.06	1903.53	551.696	608.843	300.303	423.764	376.447	345.11	1413.88	1420.15	1657.39	1438.25	533.672	1431.85	666.956	640.096	726.401	714.125	655.014	672.979
pos_3300	(all-E)-1,7,9-Heptadecatriene-11,13,15-triyne	195.745	260.776	237.977	262.042	302.267	295.155	198.941	172.808	182.211	154.192	224.894	253.753	204.47	218.773	227.672	163.731	224.76	242.619	127.655	120.753	171.459	109.346	166.26	176.347	235.35	238.23	223.713	236.076	239.661	218.273	98.5024	88.5734	60.0939	65.8846	76.4259	79.7383	196.662	212.733	195.287	203.288	89.4415	164.385	88.2096	97.5042	99.9816	102.963	79.5154	84.0191
pos_3303	4-[1-Ethyl-2-(4-methylphenyl)butyl]phenol	103.728	115.519	132.815	102.631	124.845	145.715	68.2441	67.0306	73.2302	65.2085	75.7811	93.6063	83.2498	106.752	112.646	80.7949	111.439	99.9672	66.2174	45.8094	71.4542	47.9987	61.296	69.5738	93.6953	118.644	106.95	97.694	99.6859	110.174	35.9786	35.0986	29.7582	24.6133	38.295	31.6419	89.1483	94.0678	82.9486	87.3254	38.8623	67.3359	42.6665	37.9617	44.9905	41.872	39.8271	40.21
pos_3304	9-cis-retinal	137.328	197.906	186.096	224.7	235.596	244.22	177.984	158.752	163.83	110.956	154.293	222.84	182.667	195.867	197.216	150.012	220.151	221.949	111.479	99.2955	173.431	92.7329	151.321	170.772	219.642	207.836	170.645	190.934	203.101	182.204	73.3417	78.6282	58.3942	63.569	74.9917	80.0671	173.183	161.849	161.001	167.721	81.6643	134.812	72.5506	89.78	91.2742	83.9563	54.2865	87.8251
pos_3317	2,4-Diphenyl-1-butene	382.857	437.531	427.036	439.168	502.169	478.918	314.384	296.755	339.996	269.447	335.849	406.045	337.387	397.138	386.272	325.689	348.622	387.316	226.216	183.796	299.109	177.332	266.817	304.454	377.822	400.256	353.273	390.04	386.701	373.758	143.862	139.715	96.0605	112.339	118.253	122.474	304.309	339.118	330.074	297.685	134.592	307.342	140.569	146.955	175.834	163.08	127.603	145.546
pos_3324	LAGOCHILIN	249.271	322.421	281.406	315.463	353.279	332.507	234.328	197.8	235.233	194.387	235.666	266.375	205.292	268.959	260.739	239.882	267.746	261.648	138.305	141.897	210.868	133.356	163.862	191.179	257.308	288.534	242.398	270.226	292.412	262.615	104.97	92.3473	74.2313	73.4696	76.4465	77.3332	227.292	220.475	217.281	220.51	117.177	212.665	95.5195	105.188	104.068	99.6666	76.3065	104.176
pos_3350	Palmitoleamide	198.939	227.503	194.896	176.854	143.181	156.814	100.022	159.477	140.189	177.187	154.571	179.758	256.91	182.163	193.376	303.214	165.949	105.319	89.7627	74.4245	98.8855	54.1839	110.677	126.243	198.272	198.349	209.642	218.795	173.221	143.191	57.0044	38.7322	46.6345	47.5744	42.9679	40.5286	144.821	152.504	227.476	195.984	83.4039	144.012	47.2141	49.8952	87.9708	68.0479	71.2046	54.4812
pos_3351	6-[5]-ladderane-1-hexanol	144.171	331.735	198.954	333.344	335.959	226.657	198.939	159.242	160.926	140.809	169.082	189.881	133.793	153.888	217.874	184.581	154.092	164.123	88.05	85.848	133.607	80.2672	144.153	135.063	206.884	203.928	176.166	275.196	187.771	239.834	46.9472	49.916	26.9677	42.6486	45.3835	42.9819	172.777	172.608	196.985	250.567	172.144	225.034	84.7595	72.4434	67.0366	65.9863	70.7845	71.5558
pos_3360	Erucamide	410.13	426.916	346.042	204.829	169.822	170.679	129.186	273.053	209.843	327.448	224.799	249.928	537.007	348.906	348.387	770.305	259.776	78.9377	89.2676	87.8247	120.051	50.7764	144.008	224.221	349.904	226.293	342.739	350.769	206.769	145.743	48.1079	24.0122	40.0509	49.796	29.783	23.6651	163.738	153.534	449.68	247.217	139.81	179.066	40.4	25.5244	88.7638	63.092	81.5286	55.3132
pos_3419	Caprylic Acid (Octanoic Acid)	74.8816	90.3677	97.432	84.147	103.143	79.4915	74.2635	73.7007	80.5142	92.4529	98.2509	98.4921	70.8267	71.2629	98.6217	68.9317	93.4271	69.2833	68.2136	55.5509	84.6032	52.4459	74.244	72.2389	107.727	102.808	105.307	99.8834	111.862	125.279	45.6534	52.8036	39.4893	41.3574	43.9327	43.7837	103.258	95.7144	113.431	113.523	48.8309	108.358	53.542	55.4201	53.9644	52.5597	40.2901	52.4431
pos_3446	1-Cyclohexenecarboxylic acid	9.68112	18.7947	16.6465	17.6115	31.6095	24.9228	29.6055	17.6282	23.6727	33.0832	26.5232	27.3682	20.4958	20.9161	25.6641	26.1503	20.6457	13.3109	25.5209	14.2528	18.1449	15.3271	17.5897	19.4264	29.3403	19.2955	26.545	27.2659	31.5811	21.6289	12.3351	14.7394	8.64584	12.4485	9.56032	8.80557	26.4159	22.9852	30.4767	25.316	9.85411	34.8111	13.9165	16.7644	13.5401	11.4217	7.47213	14.0425
pos_3453	9(S)-HODE	83.4623	235.126	89.4452	312.546	324.831	99.6138	176.239	146.994	177.509	119.042	137.033	178.077	42.5063	27.8069	72.0791	54.0289	47.6275	51.1169	35.9881	32.1925	48.9941	35.9078	53.6891	51.7898	166.661	190.057	120.644	195.416	123.215	212.491	40.4926	33.1163	33.3984	30.9924	35.3381	39.3836	100.2	128.939	153.894	189.961	155.282	157.549	67.2696	51.6174	55.7727	39.6718	35.842	31.4924
pos_3456	PE(P-18:0/22:6(4Z,7Z,10Z,12E,16Z,19Z)(14OH))	23739.5	51095	21741.5	57933.4	56939.8	20464.5	33895.4	25496.9	33798.3	28110.5	30165.7	36958.4	10609.5	9763.29	15784.4	11761.2	11870.8	11674.6	9443.94	7362.34	10671.9	9325.44	13069.5	11302.9	31135.1	33792.7	21661.2	34778.3	26105.9	36288	9170.83	7425.1	6384.66	7355.63	7322.11	7682.41	19939	24506	25225.4	33985.1	25891.1	33671.6	12993.6	10232.5	12110.2	8481.28	9046.41	7440.16
pos_3461	Cryptoxanthin diepoxide	38190.8	36712.6	42500.7	35048.7	39858.1	41818.7	25380.8	23100.8	27090.5	22848.3	25628	29896	29131.2	34264.9	32816.1	28140.4	29083.5	33614	24918.4	18136.7	23280.1	17692.6	21793.3	28867.5	30848	34627.3	29373.7	33110.4	32150.3	32963.7	11952.8	14216	9227.97	11042.9	10870.4	10585.5	30150.6	28748.1	29850.5	27862.7	13148.5	27252.9	13485.1	14417.4	16784.1	15179.1	11759.9	14999.3
pos_35	2-Thiocytidine	3143.55	3053.94	3023.15	2968.62	3016.78	3211.41	1822.21	1983.27	2164.1	2197.8	2155.32	2494.43	3148.1	3530.64	3361.1	3243.56	2277.11	3202.56	1886.71	1667.28	2263.19	1689.5	2456.45	2350.42	2128.11	2212.43	2446.68	2526.81	2519.67	2584.27	980.285	982.658	705.54	824.996	758.307	761.099	1921.69	2048.43	2412.9	2121.57	1483.05	2264.57	1113.38	1134.38	1174.17	1080.36	964.108	1108.48
pos_3526	(±)5-HETE methyl ester	184.031	249.512	212.135	207.116	224.302	263.932	163.123	160.664	187.17	159.406	155.472	217.221	323.328	351.73	331.581	370.264	296.306	337.475	197.384	148.353	206.706	150.458	273.953	205.106	211.902	172.555	216.799	183.926	184.605	213.395	105.136	100.22	78.3566	81.381	95.1458	102.929	214.468	190.72	223.176	206.004	163.758	267.492	130.74	134.878	139.053	126.695	112.706	169.362
pos_3527	17beta-Hydroxy-2alpha-(hydroxymethyl)-17-methyl-5alpha-androstan-3-one	2571.93	3413.02	2985.51	2868.93	3189.32	3365.26	2238.77	2231.67	2566.21	2215.75	2113.86	3082.32	4621.26	4680.74	4593.39	5238.43	3998.82	4702.15	2783.13	2044.61	2810.1	2130.61	3684.43	2842.34	2858.08	2386.96	2788.77	2635.19	2461.13	3026.55	1332.57	1412.97	998.537	1059.37	1230.69	1298.95	2915.76	2693.81	3044.35	2897.86	2203.19	3531.21	1809.69	1863.41	1864.68	1728.9	1455.63	2345.81
pos_3533	MGDG(20:5(5Z,8Z,11Z,14Z,17Z)/18:4(6Z,9Z,12Z,15Z))	266855	390776	317892	323829	374981	357231	243734	243777	285165	247776	241462	354720	463258	485725	465551	522428	401417	467101	268871	199894	284578	210605	356887	276858	298963	252118	274321	271616	251433	319217	133578	128313	91466.7	99303.3	107906	121005	282497	268339	305463	301511	226943	373952	174140	177097	185191	167565	137535	213223
pos_3562	PE(P-18:0/17:2(9Z,12Z))	99140.6	104454	80967.8	89947.7	91138.5	82035.1	58181.9	49916.7	53837.4	53273.6	81477.6	62650.4	70000.2	75810.6	73077.2	76017.9	69814.7	61533.8	40153.4	39767.8	46090	34122.3	46921.7	51654	58341.4	68033.5	59388.7	62835.3	62915.6	59646.8	18354.6	14511.9	8950.21	11062	12390.5	12522	52236.6	55050.9	58948.2	57547.4	27332	55691.2	21899.5	18901.7	27894.2	23638.3	17459.2	22960.9
pos_3567	PA(P-18:0/17:2(9Z,12Z))	51740	24844.2	53482.5	40497.5	22202.2	32532.7	27062	25077	27115.4	21176.9	26370.6	28546.3	26653.8	28325.7	31895.3	26572.8	38395.1	23497.5	24090.3	23004.1	17173.9	19533.9	17406.4	26258.1	29376.5	48197.6	33709.8	36107.9	57393.4	53295.7	11788.3	11467	5094.45	7257.23	8243.65	4331.94	37565.3	43034.4	40594.6	37727	8691.8	31625.4	13520.3	12414.8	20199.5	15539.2	14649.4	16570.9
pos_3622	PA(20:1(11Z)/13:0)	29288.8	38419.6	37011.3	49114	51244.5	45161.9	17530.6	19769.4	30714.6	23073.1	13570.4	38021.6	12666.2	22077.2	16956.6	11722.4	18810	16354.9	11200.2	10265.9	11324.4	8623.24	17047.2	12437.8	17766.5	34785.1	10492.2	22252.7	17751.3	27813.2	6265.61	5542.11	2317.67	3094.02	2340.63	2004.93	18342.8	15309.6	24310.4	25861.8	22958.8	24044.9	5096.74	5797.36	8629.2	6569.65	7656.89	5449.32
pos_3638	DG(16:0/18:3(9Z,12Z,15Z)/0:0)[iso2]	7561.05	9768.7	6305.58	9409.57	10587.6	7871.57	4816.57	4385.96	5127.02	3663.3	4449.22	5651.29	6685.78	7799.4	8573.26	7869.5	5933.23	6752.93	4378.59	3717.22	4744.2	3141.72	4877.88	5824.54	7000.16	9227.52	8541.69	8993.49	7079	8276.33	1550.79	1598.86	846.06	1058.91	1214.22	1143.37	6984.26	5647.43	7886.22	7049.15	4810.64	7070.19	2099.07	1978	2338.77	2396.99	1960.11	2484.7
pos_3645	DG(20:4(5Z,8Z,11Z,14Z)/0:0/20:4(5Z,8Z,11Z,14Z)) (d5)	8210.84	4794.51	7681.67	5492.69	4564.76	8681.45	4931.07	3698.54	4505.99	4463.06	6371.18	5487.04	7231.84	7071.85	9578.84	9581.11	10552.5	7694.58	5472.54	5542.81	5739.21	4024.59	5040.51	7109.3	7785.32	9472.24	9652.83	8982.31	14757.2	10901.6	3646.08	3064.47	1563.24	1892.58	2044.9	1357.99	7484.38	8659.07	8661.42	7476.59	2162.19	7647.92	3091.14	2805.79	4163.43	3822.71	2906.65	3400.6
pos_3651	DG(18:2(9Z,12Z)/18:2(9Z,12Z)/0:0)	7813.4	8603.49	6977.5	7708.87	8111.09	6761.53	4688.4	4691.63	4358.11	4399.53	4968.2	5412.47	5386.27	5580.92	7196.53	6449.74	6071.26	5512.13	3518.71	3047.66	3602.35	2605.37	3836.87	4578.98	6735.62	7238.57	7861.16	8538.38	9675.76	10581.7	3853.17	3523	2433.61	2700.73	3003.62	2782.06	8037.03	8012.39	8868	7918.62	3964.9	8096.92	3579.63	3502.91	3957.75	3460.17	2855.55	3496.14
pos_3658	PE-Cer(d14:2(4E,6E)/20:1(11Z)(2OH))	37003.5	16984.3	31862.2	20276.6	16463.3	27964.3	15487.7	12367.5	15050.9	14150.4	15223.6	17457.5	17205.9	17980.9	25734.9	20874.6	24766	16102.3	13169.5	14607	11044.7	10522.9	11193.9	18232.8	20482.9	28120.3	24272.3	23279.7	34991	33538.7	5963.41	5013.64	2031.44	2467.6	3390.57	2035.15	22315.3	28124.9	26015.5	22998.5	5610.41	22816.1	6278.01	5756.87	9244.46	7078.31	7169.52	7913.07
pos_3673	PI(16:0/22:4(10Z,13Z,16Z,19Z))	3630.73	4639.55	9856.27	10529.5	13691.5	15220.9	9865.34	48899.2	74244.4	60874	85763.4	73505.2	50100.1	62596.2	78604	90407	71151.4	60854.9	31641	34402.1	49228.6	37198.4	51117.7	54177.9	77413.1	81301	47349.5	47983.9	52286.4	45046.1	14995.4	17930.5	18596.2	17389.2	19952.4	17854.5	54744.3	69909.6	49584.4	46263.2	14439.8	28429.2	17342	15830	24195.9	30018.7	24405.1	22021.1
pos_3742	Dimethyl 3-methoxy-4-oxo-5-(8,11,14-pentadecatrienyl)-2-hexenedioate	453.073	606.717	273.254	523.544	231.25	312.49	389.883	296.908	317.897	236.269	294.326	297.762	197.788	605.552	607.823	551.473	584.058	403.265	312.937	285.012	344.504	190.8	355.48	218.35	660.259	402.352	388.761	838.244	507.928	449.405	153.814	91.7921	140.992	49.3367	114.448	114.831	175.962	595.956	415.687	497.848	159.132	93.0815	133.897	183.218	196.756	204.112	198.991	250.828
pos_3746	Clarithromycin	8503.02	8380.26	7013.82	7992.55	7707.02	6089.15	4835.83	4551.41	5283.92	4683.48	6390.29	6139.15	2701.54	3729.05	3640.32	4177.74	5600.43	3734.21	2512.75	2814.15	3620.6	2334.24	3400.42	3263.25	9412.05	8609.9	6549.6	6757.31	8245.72	9165.72	2483.91	2049.67	1189.03	1402.81	1192.74	1434.55	6452.23	8308.06	7471.46	8543.56	2735.93	8033.38	2378.47	2461.1	3071.33	2570.94	2217.79	2074.26
pos_3760	beta-Thujaplicin	115.604	157.027	101.69	118.558	150.728	99.4089	100.174	108.063	91.1319	98.2165	139.621	113.122	67.0326	69.1537	83.4181	66.671	94.5021	84.5012	91.5211	64.5543	87.111	68.6857	99.0112	85.2277	103.595	111.361	85.9697	106.352	106.909	100.034	74.684	75.1186	47.6617	72.707	74.2675	50.2408	121.671	105.005	113.893	141.797	90.7337	105.684	87.4768	82.1174	86.6733	83.6272	69.4594	73.534
pos_3784	Trimethylaminoacetone	39.3931	41.7203	45.4694	47.3256	50.6498	50.6876	32.2253	39.4301	41.987	47.9625	58.6222	61.4293	50.4154	65.4394	61.2623	61.2341	67.1698	66.2222	42.1618	49.432	54.7791	39.1609	60.3288	70.774	84.5088	102.439	95.9275	100.916	112.034	106.782	39.7378	38.4546	28.1218	30.2138	32.5394	29.7247	97.0485	93.942	112.196	92.9119	56.0747	107.533	57.06	55.6911	55.721	55.824	44.6312	51.3787
pos_3808	2-Methylpyridine	9762.81	9566.11	9505.99	9468.8	9714.29	9203.54	6614.29	5833.26	6713.4	6351.1	7503.31	7977.42	6544.25	7860.89	7355.28	7585.4	7389.72	6531.07	4231.75	3994.41	4857.36	3448.53	4788.2	5055.58	6989.27	7770.92	6678.09	7237.22	7921.82	7561.09	2831.29	2402.1	1880.85	1916.78	1803.22	1842.86	5413.49	6086.89	6091.45	6311.68	2987.4	6113.53	2708.6	2640.65	3408.63	2798.39	2284.44	2676.38
pos_3904	Anabasine	168.338	158.244	158.372	160.365	175.643	160.317	74.0539	75.3858	90.1959	62.7328	88.0866	86.3629	100.513	96.0526	110.452	95.2539	92.3758	71.7381	44.0712	16.9178	47.9655	5.30655	31.3373	48.6134	60.9847	93.5375	85.8171	84.1522	98.4716	90.1288	2.2601	6.00796e-10	6.00796e-10	1.85528	6.00796e-10	0.468469	18.2182	63.6729	64.4488	73.0162	2.32233	38.6664	1.32112	2.54579	12.9139	6.58299	6.00796e-10	7.21796
pos_3912	Hydroxyphenoxyethylaminohydroxypropanol	1044.67	991.347	859.048	752.203	732.932	704.694	422.273	348.646	405.508	357.375	455.431	475.269	381.02	499.457	442.455	486.424	407.172	373.068	217.246	200.014	252.439	166.032	267.34	249.046	388.526	391.653	346.418	398.584	441.489	369.153	118.801	104.231	74.4883	85.9063	71.4222	78.5014	237.309	306.503	339.111	325.613	140.078	313.478	105.915	113.934	129.264	108.873	96.6205	116.067
pos_3951	Val Asn His Arg	101.924	91.5229	88.5228	60.681	75.2303	67.6244	94.0847	110.98	88.9031	61.7082	86.4769	54.6204	46.6028	51.9387	46.3433	57.4778	27.6165	62.2255	61.8629	92.1795	84.2277	154.841	77.4932	64.793	84.3787	48.9711	46.1958	61.0385	101.14	81.5855	104.279	105.14	139.766	144.799	138.498	193.61	107.984	108.82	88.1497	92.5474	158.655	129.832	102.255	103.157	77.0534	81.6533	131.167	90.7188
pos_4120	CL(1'-[18:2(9Z,12Z)/0:0],3'-[18:2(9Z,12Z)/0:0])	948.702	559.764	935.908	750.174	985.841	1285.83	892.393	1118.71	1068.46	872.017	952.203	1118.78	1175.38	1326.59	1137.3	1252.2	1121.18	1255.97	807.152	870.551	914.916	559.154	896.371	953.454	978.917	1447.28	1134.57	1434.14	1081.89	1328.64	813.596	898.948	868.468	844.655	817.65	788.265	1765.71	1972.49	1074.42	1604.82	598.664	1172.43	712.528	902.249	1133.8	868.72	747.708	932.572
pos_4277	8Z,10E,12Z-octadecatrienoic acid	36.9451	12.5254	31.8437	35.8498	37.2787	40.8058	41.2023	46.628	65.6114	61.1491	103.795	113.46	121.48	152.522	129.984	123.782	141.663	109.679	54.7561	43.5433	48.4004	28.9838	39.9647	23.0279	53.3955	41.9278	45.4752	54.6262	60.9631	55.9128	9.57271	13.9784	10.5228	28.0356	28.4571	31.8056	144.818	188.373	157.253	154.993	44.1442	133.822	32.6335	31.986	55.2427	42.6431	19.4991	36.4316
pos_4429	2-Hepten-4-yn-1-amine, N,6,6-trimethyl-, (E)- Metabolite	4167.96	10515.7	5172.15	6457.09	2886.61	5165.39	3501.54	3894.28	2033.74	2090.59	7551.06	2258.64	7594.22	5209.12	9277.01	7341.47	8950.37	5905.99	2252.42	2661.05	3459.2	1708.28	3083.76	3638.07	8181.72	7914.67	8849.79	8987.31	10452.7	7846.27	1818.14	1153.71	831.975	734.019	464.614	361.883	4005.14	3520.53	6138.21	4372.32	2068.25	6537.38	1886.38	1870.76	2195.22	1632.76	1538.82	1682.14
pos_4438	His Gly His Met	2615.4	2289.33	2980.36	2214.56	2584.18	3086.11	2079.54	2313.65	1922.14	2630.15	2675.76	2104.55	2004.67	1265.34	4471.92	2484.51	3820.97	1280.17	1469.35	2357.54	2917.72	1056.81	1520.6	3288	2079.26	2462.4	4373.31	2204.9	3094.85	2390.5	1088.55	806.874	684.907	668.907	624.948	599.661	2567.94	2579.48	2219.22	2000.69	717.126	1641.8	884.1	734.656	1037.1	1020.78	685.554	724.008
pos_4442	Plantagonine	117.516	160.255	121.347	177	156.968	118.752	156.793	230.491	190.69	181.022	167.165	148.119	81.0682	78.6351	108.06	87.1063	143.398	82.6688	165.352	78.4494	113.705	101.004	133.883	112.057	172.369	195.718	167.643	171.192	244.872	222.597	452.141	317.148	437.6	403.254	336.229	420.563	195.672	194.847	187.385	215.285	101.7	202.035	212.685	227.726	204.748	207.511	161.12	221.226
pos_4456	Succinoadenosine	975.313	1490.73	1032.99	1527.64	1621.28	1378.66	1371.78	1763.55	2349.68	1493.55	1130.9	1259.39	1323.03	1349.64	1080.34	998.535	1179.49	1758.04	2150.27	734.849	1059.74	1910.24	1465.79	1156.04	2085.62	2501.46	2054.19	2398.67	2151.37	2024.91	3098.78	2906.72	4582.39	3290.17	3727.01	4398.23	1605.56	1598.54	1649.12	1970.86	1187.77	2381.56	2062.22	2395.95	2162.97	1995.62	997.48	1504.61
pos_4469	Gly Leu	207.291	472.328	189.942	589.882	456.585	269.136	340.684	342.803	289.136	399.971	323.039	271.901	192.446	142.582	220.798	152.16	172.021	178.614	212.473	132.799	197.155	145.591	198.959	201.347	192.618	214.439	185.897	184.962	252.36	243.305	275.212	222.44	191.723	227.349	195.173	180.107	207.012	195.179	196.295	240.118	141.658	216.764	202.919	159.288	175.896	200.381	104.674	111.728
pos_4507	Purine	157.141	183.456	205.126	255.378	150.887	282.477	113.556	181.152	160.968	142.636	76.8436	134.227	131.609	198.492	104.317	128.86	100.28	191.306	122.299	73.7664	98.1323	78.2647	136.271	103.759	109.67	110.407	94.5126	103	110.445	119.553	134.79	153.12	158.827	175.167	157.758	170.854	112.275	67.6273	97.4237	77.1062	62.4951	70.2099	82.1144	102.19	85.9963	94.9601	51.0478	93.4798
pos_4513	Furfural	230.227	284.482	284.986	365.485	204.898	408.633	159.578	255.759	246.749	189.711	116.611	198.139	190.279	272.966	134.797	182.156	148.898	243.106	179.617	92.3923	123.222	111.216	178.045	126.077	150.995	144.374	110.89	134.807	170.061	175.02	228.889	252.152	271.532	305.62	261.59	293.908	150.652	95.0058	136.854	121.538	87.3251	93.733	118.41	157.722	134.572	135.274	74.7935	132.15
pos_4518	Ser Leu Ala	102.357	107.195	172.644	154.582	91.189	150.305	126.141	175.302	79.1359	144.083	121.621	91.5206	136.657	77.5658	188.733	142.63	160.448	62.982	124.143	61.7425	106.524	61.6794	105.21	128.042	59.7164	70.948	84.0719	98.2459	231.365	78.6715	165.691	106.162	188.31	145.285	196.394	128.974	39.8674	90.0793	80.0039	81.3516	38.966	70.5429	92.4462	164.18	84.5177	106.305	64.2251	136.294
pos_4522	Valyl-Proline	657.788	1149.41	628.398	1120.26	1025.27	758.226	893.034	808.208	604.51	935.941	1245.07	813.904	551.398	379.872	748.981	608.174	676.019	464.018	470.424	455.911	658.725	367.788	553.002	671.786	721.326	689.73	776.273	804.787	1034.75	819.847	617.86	551.836	430.071	570.66	431.11	386.326	695.328	707.714	756.087	877.095	395.873	798.347	557.995	461.521	517.85	468.544	354.018	366.402
pos_4523	6-Maleimidocaproic acid	511.488	1023.27	474.295	952.198	820.527	485.88	798.153	612.559	507.092	693.295	1091.71	640.295	516.988	294.972	607.478	494.455	555.831	387.822	363.343	363.652	449.795	295.937	394.383	521.47	637.353	616.016	602.386	672.245	806.635	708.266	502.479	419.608	332.741	393.917	322.892	240.057	497.879	681.649	602.065	682.911	297.249	803.489	462.151	338.543	438.452	348.291	250.767	256.646
pos_4538	Gln Ile	2144.53	3839.94	1867.1	3195.05	2848.5	2088.38	2356.84	2113.71	1779.84	2548.59	3554.74	2139.24	1426.29	948.827	1941.36	1566.43	1782.39	1137.56	1135.9	1082.36	1591.73	881.496	1228.4	1716.6	1807.16	1818.92	1939.53	2073.69	2474.75	2145.44	1698.87	1348.58	1000.56	1255.76	984.316	1006.48	1388.54	1500.78	1653.29	1919.69	881.624	1997.57	1318.32	1115.05	1225.14	1105.79	825.896	830.469
pos_4561	2-Hydroxyethylclavam	1032.11	1244.04	848.923	1221.17	1006.95	983.128	1388.97	1302.75	951.462	1021.84	1431.76	895.058	1160.7	925.49	920.259	1033.2	1016.92	961.803	1010.63	692.723	967.432	681.745	1158.3	809.19	965.585	664.481	734.841	740.205	977.054	951.927	1613.43	1391.54	1690.62	1541.46	1588.86	1789.94	814.679	968.001	940.036	811.66	545.849	1104.35	1357.36	1389.41	1554.59	1225.94	758.133	1015.74
pos_4567	Thr Ile	6498.18	10925.5	5568.31	9811.29	8035.92	6087.96	7137.67	5987.36	4681.49	6907.71	9974.21	6365.99	6473.93	4635.48	7287.11	5949.7	6569.66	5358.94	4175.73	3692.66	5186.36	2914.77	4343.48	5661.22	6884.6	6752.86	7068.79	7536.24	8284.86	7456.47	3421.45	2537.37	1513.78	2206.12	1560.17	1037.55	5066.17	5789.23	5974.08	6372.59	2632.3	7844.12	3023.36	2218.12	2894.32	2562.46	1998.35	1870.99
pos_4578	Pro Pro Val	153.664	516.729	65.1873	439.196	236.521	67.0536	422.643	215.772	186.961	432.077	441.973	169.889	132.773	76.7965	211.472	168.177	190.898	129.492	158.563	106.389	173.611	130.048	173.591	137.605	176.602	157.913	224.446	186.169	262.482	218.259	212.353	130.33	117.869	125.187	123.177	93.5113	74.2129	128.743	116.91	116.351	53.0558	194.454	136.608	100.776	136.094	95.7236	49.9956	64.8029
pos_4583	Piperidine	208.674	373.588	197.865	389.89	331.899	212.302	303.231	265.872	204.423	273.107	378.837	259.429	191.234	121.799	269.846	204.153	235.477	135.565	136.993	138.22	189.329	99.7365	156.391	207.361	208.477	205.357	225.457	236.012	277.389	243.986	172.373	116.814	84.5707	112.522	86.7222	68.3168	200.544	211.037	208.333	248.755	115.163	247.214	139.38	103.908	143.665	113.635	91.5417	84.1336
pos_4589	2-Amino-2-methyl-1,3-propanediol	83.4816	136.225	74.3557	138.587	104.167	94.3856	167.958	160.987	124.431	121.63	200.66	109.704	160.816	129.669	124.993	127.546	112.116	131.691	112.567	80.1022	110.083	76.6392	134.259	91.8772	145.938	101.377	105.446	122.415	148.768	145.585	216.621	203.094	274.462	236.836	266.792	291.949	111.837	130.054	124.534	115.713	58.3225	181.027	204.14	214.94	234.619	172.098	106.531	139.011
pos_4599	Xanthurenic acid	889.081	1101.15	883.937	1110.93	1190.26	1109.57	781.608	872.667	941.094	956.393	955.823	781.168	803.654	762.963	944.536	723.409	913.963	984.716	788.43	585.314	889.057	661.618	968.718	787.462	796.321	757.192	850.84	1045.12	929.379	774.845	823.733	873.422	1247.58	1109.95	996.194	1196.04	743.222	635.779	1006.97	1130.14	541.662	1368.31	1165.33	1171.27	1088.31	1106.44	894.547	1065.69
pos_4616	2,3,6,7-Tetrahydrocyclopent[b]azepin-8(1H)-one	82.4383	143.711	83.7579	118.05	150.098	139.481	77.0328	84.2546	155.35	72.8562	184.182	174.211	60.9539	43.8138	45.7889	70.6872	61.8889	59.8028	142.133	76.3437	102.717	72.1159	78.1692	79.8438	323.095	366.875	272.374	277.151	460.661	396.566	100.019	114.223	45.0375	54.5986	33.0184	18.9555	276.299	128.617	115.354	356.549	110.127	325.001	197.23	143.789	155.18	128.254	98.5745	72.9328
pos_4622	Glu Ile	10262	19158.4	8986.22	16793.2	14574.4	9708.65	13873	11285.1	8317.29	13522.7	18451.3	11209.2	7807.65	4951.26	10935.9	8492.5	10326.1	6139.69	6590.99	6528.44	9339.73	4899.46	6835.35	9462.47	9916.82	9534.29	11069.8	10419.4	14065.2	11384.1	7571.61	5814.51	4119.8	5218.75	4023.55	3035.97	8345.35	9832.7	10007.7	11498.3	5668.58	10127.3	7102.3	5343.74	6330.77	5688.01	4650.16	4137.96
pos_4628	Val Ile	1713.06	2884.21	1584.57	2658.72	2317.28	1395.29	2149.64	1890.4	1355.64	2217.13	2680.56	2416.49	1058.81	619.154	1604.71	1128.32	1588.04	784.432	783.97	787.813	1150.12	581.81	812.275	1120.83	1758.84	1460.67	1785.07	1560.31	2432.99	1990.81	893.179	581.324	404.866	551.908	413.292	421.017	1140.75	1501.84	1288.7	1692.2	591.302	1615.87	744.431	502.528	733.969	559.498	459.119	396.851
pos_4673	Phenol	379.363	626.758	448.744	559.67	354.14	263.382	602.537	562.677	332.019	359.473	657.812	370.797	363.402	228.592	414.192	444.835	595.649	340.417	227.384	211.476	269.886	191.763	234.69	270.342	303.232	207.488	257.788	271.696	460.155	426.818	469.345	360.674	374.304	205.621	347.652	418.883	192.96	417.29	317.56	195.482	118.046	277.622	194.802	181.427	212.94	128.234	122.891	162.754
pos_4678	5-Acetyl-2,3-dihydro-6,7-dimethyl-1H-pyrrolizine	2504.51	2544.31	2559.91	1808.53	1226	2904.5	1582.73	1658.65	1846.78	968.136	1363.42	1685.31	3262.42	5911.99	4126.55	3459.67	3981.43	2994.72	2288.06	2644.55	3288.5	1467.93	3053.63	2555.1	1462.47	1431.8	1715.81	1713.02	3056.58	2169.75	1198.75	1659.93	563.571	503.49	540.766	424.377	1284.11	989.035	1350.96	919.231	484.901	1415.26	950.088	1576.39	1820.09	1557.91	1331.68	1090.37
pos_4695	Tyr Tyr Ile Trp	2269.44	1502.16	2337.69	1655.42	1491.49	2377.97	1669.16	1531.47	1800.66	1391.46	1382.26	1388.97	1536.19	1486.28	1988.75	1815.89	2450.36	1353.11	2100.79	1678.17	1990.56	1509.22	1864.43	1897.54	1319.89	1360.95	1930	2105.16	1825.29	1795.79	1620.84	1705.6	1378.05	1845.55	1149.53	1156.95	1867.36	1529.47	2249.71	1692.17	719.98	1429.56	1478.21	1353.75	1799.13	1823.49	1146.44	1633.34
pos_4702	6,8a-Seco-6,8a-deoxy-5-oxoavermectin ''1b'' aglycone	327.142	482.185	211.564	529.337	419.118	374.192	681.467	579.739	440.463	443.751	568.523	317.401	278.552	150.875	368.928	325.85	307.033	170.93	573.451	296.203	527.555	511.947	768.806	430.415	313.229	303.063	316.993	355.213	430.123	384.575	1962.8	1626.94	2609.52	2471.44	2416.33	2051.43	428.08	349.86	427.089	395.282	335.973	405.432	1388.14	1387.51	1247.63	1172	591.733	1244.05
pos_4717	S-Methyl-5'-thioadenosine	8476.22	8612.35	8436.61	10040.5	8252.72	6212.06	7723.6	8614.65	10145	7779.74	11227.6	12398.8	2298.7	1998.01	3090.77	2646.47	6414.74	2079.38	2574.34	3291.06	3813.35	2392.98	3323.89	3309.44	10898.8	11215.6	8677.14	8345.09	13467.8	12114	5475.95	5488.3	4573.91	5613.11	4667.91	5224.9	8393.5	10666.7	9554.1	9928.84	3081.54	11582	6320.46	5747.26	6103.07	5426.71	4568.35	4907.81
pos_4718	Ala Glu Leu Thr	5046	5180.88	5323.47	3695.27	4464.13	5222.3	4103.76	4340.86	3500.18	5492.55	5297.68	4410.27	4335.28	3048.37	7427.85	4924.6	7581.55	2994.84	2763.58	2946.92	4083.29	2023.34	2382.79	4900.11	4278.59	3837.2	5682.46	4916.08	5660.64	5582.03	1451.07	1273.12	835.348	1075.81	876.372	709.374	6092.61	4549.84	5260.86	5963.84	1675.36	3811.06	1785.59	1250	2018.2	1863.73	1541.72	1437.43
pos_4723	Ile Val	3458.8	5552.59	3178.65	5197.18	4584.16	3342.87	4191.88	3690.98	2648.64	4222.9	5143.3	3730.19	2320.07	1707.5	3564.11	2614.84	3156.48	1985.14	2016.42	1840.7	2665.49	1424.19	2241.54	2788.06	3265.75	2774.47	3474.04	3153.2	4260.06	3420.04	2149.25	1487.67	955.512	1451.97	1056.87	1054.16	2392.28	2772.64	2819.76	3320.21	1408.05	3101.53	1704.65	1332.83	1766.07	1575.2	1201.35	1172.5
pos_4744	6-C-Prenyl-8-C-methylpinocembrin	2574.52	2906.56	2401.79	3142.09	2794.59	2742.1	2872.7	3380.96	2424.92	2442.21	2638.2	2453.39	2693.02	2992.16	2648.35	2296.75	2834.72	3049.4	3822.89	1676.56	2381.96	2073.39	3512.42	2221.73	2274.12	2405.52	2426.05	2636.98	3189.87	2682.29	6479.15	5128.35	6398.03	6516.69	5146.32	6112.06	3046.98	3074.55	3289.54	3303.76	1968.17	3062.27	4140.51	4263.33	4507.72	4212.11	2848.54	4349.21
pos_4762	FLUTRIMAZOLE	3388.07	3682.51	3785.59	3557.36	3656.05	3983.01	3034.49	3078.93	3448.57	3344.67	5222.39	2911.65	2360.79	2403.5	3522.11	2852.2	2923.79	2589.94	2433.28	1912.82	2299.02	1745.69	2571.5	2562.62	3446.96	3509.33	3127.99	3633.04	3947.73	3902.47	2727.94	2690.73	2856.31	2689.74	2311.66	2695.24	3230.38	2726.22	3232.66	4296.68	2140.72	3813.06	2486	2840.31	2510.95	2573.81	1825.08	2342.81
pos_4799	Isoquinoline N-oxide	4659.01	8424.54	4593.21	7880.92	7524.2	6232.37	9535.06	10974.8	16202.1	12322.3	6991.13	7120.28	4402.01	5959.93	4212.84	3878.36	4189.9	5978.65	12027.1	4571.85	7312.86	7921.19	10255.7	6242.92	5117.29	6795.43	4358.78	5507.71	5868.76	5842.57	15667.7	17480.9	22054.2	23033.6	15968.1	22104.5	8062.46	5326.73	8836.68	7606.77	9089.94	7765.93	13302.6	15936.5	14377.5	13461.7	10822.6	11371.1
pos_4805	Indoleacrylic acid	23842.7	42413.3	22531.9	37590.8	35309.4	29025.9	43624.9	48576.2	74874.9	56720	32495.7	33324.5	18286.4	25338.6	18358.1	16905.1	18359.3	25607.9	49746.1	20363.7	31760.6	34250.5	42481.7	27484.4	23597.6	31191.2	19756.1	24822	26324.5	26575.6	55368.8	60439.6	66367.7	67871.3	51084.2	65027.8	32792.2	23354.9	37962.6	33722.8	38975.6	34564.5	50962.7	57348.6	55648.9	50793.5	40992.9	42957.6
pos_4808	Indole-3-acetaldoxime N-oxide	175.823	146.624	100.134	157.807	175.59	188.735	157.617	156.044	182.178	198.511	150.575	150.547	197.718	158.436	198.343	182.474	158.815	215.57	219.947	117.618	174.721	136.466	227.383	176.724	129.005	147.976	184.407	188.631	195.263	163.008	250.451	241.342	280.71	283.621	242.379	294.446	231.743	171.117	226.779	250.006	159.414	229.246	220.36	225.657	221.955	210.977	160.587	208.009
pos_4810	2,3-Pentylone isomer	1832.96	1950.82	2102.31	2174.53	1132.22	825.958	1951.33	1774.58	830.348	754.302	3088.98	997.96	412.885	320.404	818.267	548.816	2620	324.421	432.164	727.167	547.103	435.056	374.577	590.196	1301.01	1041.47	1256.32	1456.7	2802.56	2627.31	1315.02	705.209	411.405	421.628	494.564	405.73	969.802	2733.57	1748.39	1290.36	454.537	1771.89	538.652	464.349	705.622	449.443	402.843	431.333
pos_4849	Flavin adenine dinucleotide (FAD)	6680.98	6963.42	7216.48	6079.41	6823.47	6716.29	5913.91	6360.15	7166.64	6167.02	7435.93	6766.16	3980.29	3459.25	5133.27	4440.63	4441.27	4426	3892.36	3052.91	4283.59	2841.08	4058.01	4589.03	6283.05	6850.24	5888.72	6764.02	7508.55	7637.37	4900.29	5128.96	5874.83	6183.93	3898.3	5096.42	6902.56	7307.32	6605.81	9460.37	3000.93	9243.28	5382.16	6576.33	5885.67	5174.67	3846.02	4388.44
pos_4857	4-Hydroxyindole	447.201	458.954	417.797	481.203	468.058	439.974	342.422	311.812	367.853	362.527	376.707	379.763	342.394	394.524	387.408	372.048	363.52	339.734	247.515	209.11	259.491	189.483	259.259	265.567	323.846	353.667	315.28	360.067	384.428	365.621	218.859	196.415	193.024	212.855	166.53	193.369	292.815	294.818	307.085	307.309	160.939	311.681	189.492	200.209	223.926	205.373	152.245	179.273
pos_4933	Jubanine B	2203.17	1626.34	3066.01	2123.49	2519.55	4616	1550.75	989.784	2446.07	1781.76	764.105	2125.07	3862.49	2378.82	2628.04	2450.9	2260.87	2448.17	4334.16	2035.11	3351.85	2962.54	2901.94	3397.1	2007.55	3278.74	3876.24	5152.73	2171.98	2059.84	365.605	611.116	244.54	400.912	258.38	166.526	3346.12	963.497	3175.44	1905.63	765.964	1638.78	715.292	501.503	768.983	1675.37	621.199	1329.37
pos_4939	Ornaline	1047.3	1387.67	1007.45	1370.7	1220.32	1150.46	1166.89	1108.54	1099.46	1300.81	1416.21	1162.55	764.484	675.514	1026.54	841.138	985.926	754.447	801.194	705.011	989.004	672.406	896.318	974.865	1113.04	1061.81	1108.51	1158.84	1525.91	1213.24	1049.02	940.382	1125.5	985.285	891.056	974.854	984.342	919.145	1070.17	1179.74	537.859	1184.56	1110.35	1011.49	814.252	1015.72	582.133	790.203
pos_4940	3-Hydroxy-N-methylpyridinium glucuronide	7997.43	5725.67	7601.62	7484.14	5263.17	4162.46	4288.28	4350.37	4589.05	3139.47	6392.25	4455.5	1234.44	957.492	2277.03	1506.41	5029.36	949.274	2470.24	2582.21	2096.46	2274.6	1538.03	1956.3	6276.83	7255.65	6203.82	6673.85	9087.75	8819.73	3272.2	2527.3	2407.95	2688.43	1952.98	2264.37	5866.13	7628.79	6471.05	7392.93	2547.02	6923.54	2202.23	2385.38	2746.72	2486.61	2329.69	2213.97
pos_4950	(E)-1-[4-Hydroxy-3-(3-methyl-1,3-butadienyl)phenyl]-2-(3,5-dihydroxyphenyl)ethylene	2248.76	3803.13	1814.46	3285.24	2905.38	2056.82	2850.92	2375.69	1765.47	2850.53	3774.06	2393.92	1865.12	1155.63	2449.55	2001.85	2274.15	1484.32	1498.14	1384.27	1954.09	1089.12	1663.28	2046.67	1974.02	1924.67	2238.76	2221.23	2830.7	2203.45	1857.04	1559.29	1340.41	1530.67	1240.34	1289.26	1677.71	1953.51	2002.18	2332.28	1070.77	1948.97	1566.69	1258.58	1435.68	1348.45	1076.53	1042.62
pos_4977	1-(4-(prop-1-en-2-yl)cyclopent-1-enyl)ethanone	83.4111	114.881	104.917	99.1036	107.698	130.178	69.6347	84.8807	63.6143	84.1315	117.76	61.0778	84.0309	86.1755	125.821	123.038	73.6722	78.3597	47.946	40.5063	78.1186	34.1817	67.4117	65.0174	69.778	48.7413	69.9108	80.6614	90.8919	59.0971	23.3748	23.2363	21.8285	19.5256	24.4247	27.4582	17.1466	49.363	35.9524	37.0939	24.2976	21.3448	20.2039	18.5056	18.6199	17.1735	24.243	20.7281
pos_4987	3-Buten-1-amine	284.185	453.862	311.514	440.39	403	350.588	374.541	351.917	282.529	390.011	470.854	440.292	275.38	182.215	420.236	296.951	388.712	210.956	189.513	197.788	289.477	126.777	215.603	302.241	340.562	283.327	372.33	329.868	528.161	361.603	213.05	142.448	74.5357	131.279	92.7304	75.9847	268.668	345.573	324.92	352.058	116.404	248.587	132.992	107.253	150.346	153.518	115.709	109.322
pos_4992	5-Carboxymethoxy-3,4-dihydrocarbostyril	814.575	1097.04	644.835	1060.86	782.36	711.647	745.902	949.196	758.992	743.788	888.5	824.763	1025.14	1002.18	829.931	914.623	737.047	1058.1	1679.46	603.411	813.292	1152.93	1190.11	939.855	832.218	849.368	885.438	1033.77	1007.59	864.776	2636.72	2412.41	3667.8	3507.44	2420.51	4382.91	1132.7	901.246	915.076	975.409	838.387	828.926	1334.01	2182.17	1760.69	1663.05	1126.3	1765.85
pos_5022	Sodium (±)-2-(4-methoxyphenoxy)propionate	72.1326	95.5677	142.414	166.864	144.91	126.853	120.681	118.736	156.698	115.29	129.197	156.798	102.591	126.748	84.0673	108.906	135.822	126.761	92.0512	63.8759	79.4144	75.4266	98.4787	84.6223	201.826	167.38	165.928	168.027	214.526	209.805	80.3474	78.8019	68.1793	65.5743	60.4264	87.3417	134.33	138.751	137.701	133.908	76.715	153.039	70.2165	76.4061	98.578	86.3251	68.2197	65.4396
pos_5042	2-Methoxy-1,4-benzoquinone	1133.56	1878.45	822.178	3758.31	1038.61	1038.82	559.074	485.193	1670.1	671.644	842.112	1527.05	236.374	240.842	260.855	434.678	375.762	217.753	669.408	204.542	249.989	451.342	169.64	226.352	1019.02	1374.16	1345.13	2341.13	1470.32	1022.2	2613.06	2158.62	1891.37	1204.64	1267.46	1263.32	258.375	650.821	373.193	418.278	170.274	625.114	336.917	539.618	199.15	469.789	186.76	212.001
pos_5058	Arg Phe Met	4300.91	4863.09	4095.74	4948.75	4588.46	5613.28	3446.92	3715.01	3634.42	3831.46	3412.77	3449.32	4436.23	3948.24	5349.54	5614.36	4000.63	3403.9	3525.1	3001.94	3802.31	2615.12	4175.06	4457.09	3535.18	3514.02	3853.35	4424.14	4360.89	3996.77	3502.13	3517.75	4269.38	4349.02	4012.21	3664.93	3540.55	3312.81	3695.75	3824.59	2087.45	3660.84	3146.24	3357.22	3189.19	3406.77	2458.04	3465.41
pos_5091	Kynurenic acid	124.581	219.877	191.207	196.739	231.803	211.74	365.233	137.362	143.136	162.522	151.082	198.904	246.046	113.624	323.435	428.419	218.499	200.07	134.466	94.616	122.251	107.664	144.596	111.39	138.085	173.35	161.45	177.252	147.872	150.121	130.309	130.079	238.181	212.101	192.444	170.853	213.921	166.989	175.804	251.387	133.023	193.143	960.211	5249.94	256.849	3006.76	177.977	176.939
pos_5097	Asp Ile Val Ser	3151.47	1903.58	3849.57	1580.13	1847.44	3098.2	1235.68	1438.56	1503.75	1687.06	1482.45	1657.4	1230.14	770.489	2280.91	1616.99	1999.54	1033.34	1095.19	952.496	1260.15	703.66	1045.68	1698.71	1875.97	1492.35	1636.63	2639.97	1825.35	1738.85	769.532	821.275	686.823	757.446	638.697	572.367	1262.01	1129.01	1472.64	1592.19	507.88	1285.9	841.034	809.671	786.882	989.637	608.725	849.86
pos_5132	2-Methyl-1-Pyrroline	62.3692	101.403	111.234	78.8488	82.09	99.4292	63.5941	67.3586	66.524	61.4935	130.641	98.0049	74.8593	82.5787	120.555	93.5742	117.664	70.6022	68.1354	87.1981	101.64	38.9076	102.015	87.731	71.5727	57.9266	45.105	64.5111	135.105	103.319	78.8348	54.5625	25.5005	30.148	23.0773	14.7254	44.7892	53.0135	64.3051	64.8386	15.4286	145.68	91.9438	90.6593	106.767	92.857	68.7869	79.1337
pos_5133	epsilon-Caprolactam	294.371	307.4	310.004	313.691	271.002	307.642	214.251	169.377	202.308	200.647	221.037	191.325	245.768	279.862	260.195	261.114	206.683	247.327	159.949	112.77	179.189	125.97	159.271	160.323	200.911	210.717	220.988	216.856	205.224	211.684	90.7632	78.5991	78.8646	70.5762	75.2466	80.9684	172.659	159.715	171.303	178.013	104.815	186.732	90.7812	97.041	123.252	95.3365	70.9913	82.2456
pos_5134	Myrtine	229.84	597.285	354.215	307.37	222.799	618.042	118.134	108.561	62.7411	111.936	244.405	106.046	2281.47	1842.24	1712.52	2091.07	582.616	2496.44	277.254	201.919	424.608	230.57	688.546	610.088	171.151	290.254	274.769	539.1	293.361	156.633	33.2218	23.6739	14.9014	20.666	11.4173	11.2827	94.2057	74.7109	201.618	134.006	103.137	345.753	69.3247	37.6507	63.8741	97.738	28.1414	90.0347
pos_5145	Phensuximide	63.3322	59.7457	76.7712	42.378	68.43	89.6861	38.0853	49.0114	60.0431	60.5117	40.2368	35.0729	36.2661	45.5406	48.2332	33.3716	23.8324	46.0743	62.0729	28.6157	32.3293	38.792	59.6363	57.2867	52.777	66.9643	67.5185	103.107	71.933	62.1798	73.812	84.0797	107.623	102.9	92.2376	104.593	74.0661	35.944	57.0966	73.8429	39.9948	61.5583	64.7458	153.806	52.7052	116.285	49.8462	68.5745
pos_5163	Met Trp Ser Tyr	11051.9	13925.5	17097.5	14968.9	23137.7	34593.8	8780.33	7595.77	9830.6	5617.15	6677.7	8255.19	12429.7	18035	15064.9	14048.3	14614	20731.2	8353.18	5855.89	9092.47	8669.72	14851.3	6546.73	10083.4	13162.9	5994.12	6584.27	8758.73	11462.3	7893.79	9539.49	6340.77	8585.7	7151.87	5111.37	40247.5	33298.9	29583.5	33927.2	18965.5	19711.9	5235.51	5777.6	9104.1	7428.03	6876.94	11057.4
pos_5169	Tryptamine	150.501	166.249	133.26	162.434	121.827	143.621	114.952	112.803	97.1464	92.6984	104.568	118.592	90.6814	85.2792	87.9368	104.943	81.4154	101.674	77.8665	60.0401	80.6387	59.7293	77.8941	94.294	87.7311	97.513	78.7462	103.81	88.676	99.4692	181.484	228.268	201.834	298.172	181.652	146.341	95.7527	144.962	130.754	115.868	72.1911	108.69	95.7069	164.93	93.6746	126.861	69.652	90.0272
pos_5194	Epicatechin 3-O-(3-O-methylgallate)	3092.91	3106.26	3384.08	3538.88	3224.16	2920.2	3025.36	4280.08	3893.93	3252.14	3795	4838.28	1348.85	1422.12	1429.93	1586.64	1938.13	1364.67	1733.35	1411.14	1643.67	1142.4	1681.77	1626.23	3720.56	4156.42	3015.58	3811.01	4185.78	4270.55	2388.35	3176.85	4158.3	3583.09	2752.11	4163.87	3885.81	3525.25	3309.99	4887.22	1812.85	4546.92	3069.93	3906.51	3004.56	2629.54	2169.53	2652.59
pos_5316	Isopentenyl adenosine	10871.7	4929.09	12062.8	5421.12	4435.12	11520.1	3406.6	3924.83	3668.06	2403.53	3131	2670.62	10466.7	8896.36	12091.1	10336.2	10640.6	8332.86	5882.73	5326.63	6798.82	4229.48	6623.81	7480.51	4557.2	6123.05	6369.6	9403.3	5124.13	6388.45	2360.04	2393.58	2271.39	2521.26	1876.36	2043.88	7815.72	5230.27	7075.77	4466.07	2432.27	4921.43	1685.44	1757.94	2127.23	2309.02	1958.42	1971.81
pos_5340	3-Acrylamidopropyl trimethylammonium	457.275	521.417	436.482	504.681	463.122	502.443	420.775	404.329	367.65	363.081	357.235	357.569	329.109	374.684	365.997	367.509	335.646	347.85	264.297	177.945	227.059	185.031	260.726	225.989	310.132	355.993	304.666	324.426	343.282	373.082	403.302	544.14	552.784	474.958	588.71	657.495	265.262	256.064	264.424	265.915	168.38	276.759	300.219	303.827	380.126	285.006	151.74	235.178
pos_5360	2-Methylbutylamine	68.2351	179.619	90.2968	203.168	134.659	231.381	275.164	274.105	180.712	176.026	110.734	100.37	134.251	122.055	94.4338	105.564	93.7389	135.047	165.981	52.833	100.111	85.4135	138.761	74.8345	86.3907	98.9943	113.532	77.6374	101.17	86.319	408.599	589.43	651.451	578.83	693.425	772.124	46.494	48.8253	71.5939	65.5316	62.1383	59.5878	283.446	285.949	325.195	242.224	86.5174	189.696
pos_5414	N-octanoyl-L-Homoserine lactone	2320.04	1208.64	2016.43	1367.87	1130.44	1955.6	834.307	1180.96	1276.85	1122.2	1097.27	1339.71	1082.17	1074.16	1422.43	1347.39	1653.32	1114.94	1149.22	709.998	874.825	742.482	902.018	1015.36	871.612	1020.87	939.868	1192.98	1097.35	1079.91	550.361	635.903	352.963	489.811	387.027	386.933	1031.51	935.187	1098.83	960.297	329.992	861.271	458.267	485.119	620.337	646.401	344.775	497.932
pos_5465	Indolelactic acid	1364.99	1476.93	1384.09	1591.1	2031.2	1295.56	1515.81	1495.18	1325.23	1574.09	1317.2	1572.33	1655.83	1698.26	1749.81	1498.56	1625.3	1740.62	1336.92	1058.36	1143.96	1001.91	1410.97	1233.41	1079.32	1319.1	1101.25	1264.11	1355.93	1500.41	1379.12	1324.92	1306.72	1337.39	1419.29	1245.68	1915.08	1869.08	2113.84	1978.69	972.396	1610.26	1527.35	1450.8	1702.78	1456.66	1179.09	1398.19
pos_5503	gamma-Glutamyl-S-(1-propenyl)cysteine sulfoxide	13426.9	13181.7	12709.7	14390.1	14270.5	16349.9	22725	20801.8	13199.3	12053	15383.5	13313.4	17917.8	18055.5	15128.1	14301.9	17076.2	21429	23240.9	11889	14461.1	12395.1	21306	13297.8	11125.9	11171	11677.5	12518.3	14659.3	13458.3	45204.6	34951.5	33089.3	35796.1	28050.8	31532	27135.4	20490	20535.6	17255.1	17072.6	18420.8	21917.1	24676	28380.2	25686.8	21865.8	23361.8
pos_5515	Haematopodin	498.818	613.709	364.914	708.342	817.552	713.754	1831.43	1604.98	576.544	594.199	1085.02	599.816	1179.01	1153.16	827.412	762.413	1094.6	1606.61	1804.98	988.333	1121.67	969.696	1936.86	924.225	506.685	482.913	600.778	404.11	691.365	665.728	5001.93	3558.74	3536.81	3854.13	2924.26	3557.67	2512.98	1905.89	1559.26	1301.7	1592.19	1576.18	2220.08	2548.9	2966.84	2569.35	2258.95	2374.55
pos_5542	2,6-Dihydroxynaphthalene	793.933	872.148	822.772	1554	1152.27	1084.65	548.389	620.824	753.522	663.781	443.545	765.512	600.905	684.022	571.946	526.334	503.263	733.844	695.234	347.917	535.556	419.665	693.06	462.342	493.949	782.306	492.109	740.79	682.257	682.195	712.565	826.522	893.361	854.343	769.83	769.765	799.78	705.31	902.951	965.165	671.267	677.646	496.429	645.848	557.394	634.977	415.248	596.634
pos_5543	Sinapyl alcohol	1479.76	1687.93	1509.47	2688.71	2009.15	2015.73	822.164	1042.65	1158.73	1089.82	704.787	1288.32	1059.39	1159.37	993.964	979.339	974.173	1234.95	1085.59	656.45	994.191	742.565	1155.98	910.605	964.046	1293.07	888.491	1338.27	1144.13	1181.25	975.119	1159.26	1194.61	1155.3	1011.24	1023.92	1339.97	1098.97	1465.03	1516.25	1082.07	1160.63	732.444	946.72	831.373	952.577	637.72	889.104
pos_5545	(±)-Ibuprofen	2377.96	1770.02	2136.62	2272.86	2289.04	2682.43	1990.31	2360.19	2482.88	2046.65	1605.04	1911.95	2149.82	2465.99	1982.57	1978.05	1713.26	2514.59	2924.09	1508.52	2189.62	1875.59	3032.61	1897.77	1540.26	2126.18	1938.77	2507.86	2103.23	2020.58	2705.14	2745.48	3345.88	2678.94	2743.58	3512.66	3551.48	2515.26	3306.04	3755.83	2799.89	2973.22	3625.62	3911.99	3703.32	3684.21	2845.86	3562.82
pos_5552	Mitoxantrone	5857.45	4868.02	5161.1	5259.86	5570.96	5261.91	4659.08	4693.75	4745.93	4733.45	4404.08	4618	3719.91	4471.39	4276.27	4223.2	3790.49	4268.99	4037.16	2890.82	3828.61	2951.17	4294.81	3450.58	3541.35	4336.62	4016.42	4750.83	4472.24	4196.29	4594.38	4220.35	4558.46	3828.48	4286.03	4074.33	4868.49	4629.84	5114.31	5662.49	3612.34	4834.87	4595.16	4702.92	4295.44	4285.53	3348.56	3932
pos_5566	Lumichrome	760.986	830.821	771.433	837.984	877.991	863.282	931.28	929.566	760.462	775.248	877.891	746.766	818.695	754.64	824.619	738.895	832.923	945.42	917.17	579.607	737.174	629.767	966.05	721.015	782.217	746.607	772.806	772.07	904.447	883.486	1372.57	1104.34	1101.57	1206.25	1022.41	1124.13	1184.23	1037.35	1058.57	928.603	676.28	1055.34	874.842	996.264	1009.29	992.311	798.167	921.036
pos_5578	5-Deoxydiplosporin	249.381	248.931	285.25	334.827	360.198	320.852	294.895	279.093	259.148	298.778	389.981	310.834	226.022	160.99	292.443	248.341	347.655	218.495	278.748	189.728	256.339	168.32	202.309	241.483	240.105	222.724	172.941	194.442	249.57	261.703	155.448	174.391	164.174	121.426	160.184	139.433	482.2	588.924	382.702	410.114	135.587	467.797	164.29	198.681	178.76	196.99	123.101	132.307
pos_5587	(-)-Riboflavin	16421.8	20793.8	18683.4	18354.5	21917.6	21663.3	14737.6	11914	14966.6	15869.4	15742	11370.9	16849.9	16634.1	21519.6	17894.2	15734.3	19840.8	14679.8	10473.5	15748.4	10954.7	17152.5	16673.3	14296.1	14133.7	17091.7	18047	17349.7	14476.2	9783.17	8385.62	8131.91	10040.2	8678.08	7341.41	14082.3	12012.4	15989.5	15231.4	8790.87	15957.9	11493.4	10104.9	10691.4	12393.4	9559.2	12563.7
pos_5603	alpha-Hydrojuglone 4-O-b-D-glucoside	1616.31	1638.55	1564.91	1627.6	2830.75	1966.24	1714.78	2060.89	1678.77	1544.41	1588.35	1540.35	1443.53	1788.24	2090.67	1405.52	1643.68	1867.13	3835.63	2506.4	3455.66	3139.8	4425.57	3157.14	1819.92	2367.8	2512.67	2631.66	3006.27	1862.67	3310.98	2697.8	3797.36	3405.22	2920.08	2003.12	2444.5	1985.73	2323.18	3496.33	2310.36	5377.78	4235	4983.17	3649.79	5478.46	3035.53	4223.09
pos_5607	S-(p-Azidophenacyl)glutathione	868.703	1091.14	802.707	869.628	1385.79	1044.31	850.395	1074.3	798.327	772.754	794.532	756.073	826.544	1159.18	1256.74	843.041	831.937	1105.23	1760.93	1605.46	1732.47	1622.7	2287.86	1701.62	959.894	1288.75	1499.88	1457.89	1648.06	966.002	1243.81	1023.11	1077.99	1118.24	1000.7	818.661	1119.33	1061.71	1184.45	1646.86	1034.69	2144.22	1486.63	1624.89	1365.89	1814.2	1086.61	1538.49
pos_5616	Tropine	136.66	178.117	219.155	216.626	235.072	224.784	166.696	144.886	168.048	159.183	179.698	192.661	168.079	184.465	178.437	162.941	164.667	155.426	92.3072	96.2841	103.56	80.1008	98.2986	107.335	146.299	177.269	131.775	161.721	165.233	141.296	52.0234	38.1164	28.2377	31.9649	26.5884	25.5967	95.6072	106.718	107.024	112.69	57.3583	115.209	45.0609	42.6908	59.8374	43.6127	35.9769	44.3028
pos_5635	Allomaltol	274.999	286.695	316.806	315.641	315.739	325.16	213.444	224.177	226.56	206.28	201.966	217.018	216.804	260.538	228.915	216.313	207.806	240.559	180.903	128.431	170.844	123.32	177.796	158.234	201.403	226.202	199.522	250.889	232.265	224.876	194.262	204.07	214.082	184.821	176.208	211.201	202.347	205.924	235.015	233.806	128.743	209.583	156.035	168.005	163.836	167.395	108.046	156.169
pos_5647	4-Heptyloxyphenol	1125.21	991.064	1212.14	1204.14	1600.18	1313.86	1045.19	1041.7	1052.22	1120.58	861.969	1037.95	1252.43	1363.69	1111.59	1191.51	1102.85	1476.12	1229.97	675.755	915.752	821.947	940.024	858.645	949.897	896.97	1197.73	1613.42	1162.68	1193.69	1431.85	1496.43	1590.98	1587.15	1500.52	1716.19	2111.42	1641.63	1739.19	1968.27	1250.37	1456.35	1265.3	1447.46	1258.7	1416.64	1161.29	1373.8
pos_5651	Autumnolide	290.63	367.346	202.81	289.619	373.377	365.606	263.467	259.774	254.405	242.809	246.859	278.308	223.561	209.902	240.863	249.543	316.011	275.077	261.085	197.02	297.594	158.765	299.771	243.9	351.88	295.058	286.746	340.106	327.535	291.075	268.195	281.559	256.255	247.144	204.115	244.634	427.995	463.763	479.94	464.772	220.33	526.758	278.052	266.501	275.252	264.72	200.903	245.079
pos_5652	Methionyl-Leucine	2622.08	2625.71	2242.82	2272.47	2259.54	2151.69	1573.2	1535.63	1823.46	1839.02	1944.3	1551.32	2045.16	1699.37	2044.43	2027.76	2075.74	1674.36	1790.48	1402.21	1555.95	1045.61	1635.2	1514.11	1585.27	1595.89	1819.61	1810.62	1869.61	2014.58	1150.52	1117.45	1096.35	1148.77	1050.52	1194.89	1627.87	1476.86	1735.99	2053.82	1033.84	1673.37	1079.59	1081.87	1195.6	1180.78	849.31	1136.47
pos_5694	Quercetin 3-β-D-glucoside	617.943	569.185	957.158	412.09	641.098	958.834	551.188	332.832	242.845	382.793	1249.77	390.307	7.00877	32.4392	8.34697	8.56022	25.3321	26.9612	63.041	61.338	45.3834	54.0382	83.071	53.1778	321.081	441.397	62.818	68.3764	80.5968	200.297	264.752	244.654	787.228	450.868	541.939	858.281	16.3941	13.3489	23.3471	32.6001	13.0257	439.192	381.177	368.909	433.846	290.669	69.9642	177.251
pos_5715	Rutin	219.227	160.922	121.483	122.243	238.781	117.101	387.435	204.711	120.067	251.012	315.167	111.319	43.6457	30.9351	56.5041	27.5861	64.2351	43.1232	362.181	332.467	319.867	368.046	465.732	316.797	192.101	117.019	140.036	134.748	278.217	97.27	747.445	689.851	2354.34	1252.28	1585.99	2372.05	78.367	90.6003	96.0828	150.175	163.708	1727.88	1395.67	1344.61	655.887	909.451	413.526	707.406
pos_5718	Cinnamaldehyde	302.356	348.878	558.839	493.562	522.273	396.137	294.214	290.641	469.421	343.505	685.726	421.234	227.629	264.922	352.564	247.191	324.139	238.187	238.212	176.88	222.744	213.301	236.873	225.884	276.99	687.193	492.776	572.989	551.37	491.958	289.769	292.008	242.967	287.969	261.124	351.924	390.319	395.154	378.423	588.13	252.317	604.837	275.774	372.065	264.947	324.619	237.146	256.046
pos_5720	1,4-Naphthoquinone	137.746	211.296	451.381	367.253	376.241	262.648	147.964	151.156	411.177	203.853	597.92	285.29	109.287	163.851	253.105	138.218	234.465	151.436	123.247	96.2453	104.868	145.572	107.847	89.8942	81.9573	576.977	382.174	443.286	345.838	330.472	186.583	192.556	140.571	202.053	176.069	281.909	295.011	287.847	284.324	506.027	181.905	477.949	197.05	312.867	205.12	268.765	190.515	194.264
pos_5757	Heliotrine	10788.5	6927.35	10701.8	10207.2	8499.44	15059.1	3832.77	5364.61	10335.7	7218.88	5453.28	11174.2	5685.02	2989.45	4759.62	4002.28	5515.06	3613.87	8635.91	3194.99	5672.9	5642.83	5514.17	5664.75	7329.64	12729.7	8075.73	13567.6	8539.58	7471.91	2233.43	2619.02	1551.53	1947.01	1570.17	1433.77	8790.38	4265.13	7955.25	8124.52	2203	8066.89	2597.15	2278.56	2890.94	4483.1	1483.72	2791.53
pos_576	Pterolactam	62.6229	130.227	75.1228	132.907	122.332	126.276	118.706	140.806	65.9958	87.7971	129.254	81.367	161.948	528.44	263.332	170.1	136.279	357.032	241.747	115.987	218.98	138.103	287.625	139.726	54.7612	79.3354	68.6259	72.3406	66.048	61.7909	138.905	235.765	94.3749	130.817	60.2532	82.4719	55.2386	48.718	64.7997	68.6784	66.5883	71.972	137.207	197.799	188.154	106.916	94.8413	85.4301
pos_578	L-Glutamine	660.765	882.143	539.451	778.216	668.232	608.843	1093.81	1169.87	941.158	934.05	1037.8	806.984	2015.56	1446.1	1219.75	1089.06	860.06	1892.29	2684.03	670.892	1074.02	1399.57	1507.08	1075.26	374.992	573.194	569.466	546.978	525.621	528.193	863.735	649.44	444.177	453.404	302.6	457.745	524.654	457.081	606.285	462.04	470.319	658.048	832.886	864.634	972.258	945.132	643.707	932.24
pos_5809	Propyl 2,4-decadienoate	734.331	1083.36	1198.56	1289.31	1512.82	1632.51	672.398	874.537	731.192	629.767	803.796	666.902	576.162	688.131	908.812	597.477	924.335	727.765	937.379	603.501	854.39	693.393	882.755	791.993	833.98	1645.1	580.834	785.124	628.09	1069.09	1284.23	1146.46	1212.05	1173.17	786.009	1494.73	1389.16	1177.47	1369.51	1861.41	943.207	1613.19	1262.43	1397.37	1010.74	1538.23	1116.34	1372.31
pos_581	V-PYRRO/NO	2693.31	4899.12	2676.9	4308.12	4058.48	4484.66	3837.23	4231.82	1883.31	2695.09	3813.99	2303.05	5042.28	15603.9	7850.58	4991.51	4030.3	10312.4	6333.36	3090.22	5995.95	3607.91	7177.62	3698.05	1747.39	1678.54	1819.13	1952.92	1963.72	1761.07	3686.07	5900.16	2455.05	3223.69	1597.28	2107.76	1506.16	1545.68	1966.08	1619.17	1781.78	1921.35	3403.93	4715.3	4893.32	2741.86	2399.32	2201.11
pos_5841	Serratanidine	431.843	660.574	351.542	581.27	445.774	396.752	357.121	529.432	394.512	336.042	1124.94	539.759	400.142	224.93	371.072	346.51	374.524	282.374	260.902	172.926	296.867	216.612	234.03	292.54	922.194	1066.23	741.324	848.726	988.414	731.681	467.692	312.172	299.167	343.704	270.346	289.389	445.479	396.963	529.591	565.012	213.753	1166.06	359.971	332.386	439.215	345.554	187.267	254.448
pos_5876	4-Methylumbelliferyl β-D-glucuronide	1490.12	918.201	927.962	965.984	2684.87	1638.66	1353.25	1469.18	1637.99	1598.04	2562.84	885.127	472.169	726.361	812.253	440.106	618.859	783.201	2026.02	1325	1941.72	1719	2103.42	1739.46	1550.39	2451.99	1749.17	2525.17	2172.4	1280.12	2102.86	2285.48	2481.63	2825.04	2317.77	2591.33	1098.16	1082.99	1193.46	1978.89	1050.2	4650.36	2210.35	2487.16	2312.01	2627.11	1573.53	1995.96
pos_5926	Netilmicin	2797.26	2440.99	2258.5	2465.86	2126.65	1966.25	2470.58	2498.99	2221.89	2223.04	2517.46	2196.17	1489.47	1526.4	1713.31	1449.35	2072.39	1536.6	1673.45	1860.95	1842.52	1975.93	1755.24	1592.48	1624.86	1552.67	1420.82	1763.91	1735.64	1762.66	4010.72	3368.08	4408.99	3046.97	4290.93	3201.11	1601.98	1837.75	1472.24	1711.91	3514.95	1449	3622.06	3200.56	2302.44	2724.26	2067.69	2301.46
pos_5944	E-64	3821.63	2894.83	4351.87	3919.2	2802.62	6316.73	1841.74	2686.24	3044.08	1720.83	1946.59	2249.31	3145.49	2576.18	3807.05	5320.19	5310.72	2546.21	3036.92	2776.73	2564.41	2390.58	2585.04	3170.52	2447.96	3768.44	2682.11	4446.5	3158.04	3279.91	1084.69	963.362	497.571	703.897	502.69	485.043	3111.51	2270.41	2941.09	1898.11	1399.87	1970.58	844.656	731.322	999.817	1564.84	919.885	933.74
pos_5947	Astragalin	1333.45	1143.64	1140.66	902.882	1018.61	1486.33	809.438	890.412	1113.63	984.628	1733.09	879.929	488.688	447.381	712.276	492.089	634.05	579.158	447.866	470.016	513.451	534.489	593.491	599.809	964.202	938.043	918.23	971.172	1418.86	1124.65	716.163	772.675	887.256	751.525	829.288	1063.46	711.154	721.877	725.527	1093.05	459.754	1265.92	665.694	651.468	804.502	702.969	538.407	602.483
pos_5954	Kaempferol 3-rhamnosyl-(1->2)-galactoside	4006.9	3430.24	3180.6	2732.85	2744.21	3991.41	2386.88	2599.75	3253.07	2890.52	5019.84	2564.46	1319.28	1237.74	1825.58	1361.33	1808.31	1344.32	1383.35	1287.03	1551.55	1420.34	1628.25	1746.91	2846.74	2710.99	2747.48	2706.04	4068.53	3029.51	2125.2	2133.15	2488.88	2201.45	2269.68	2789.1	1829.53	1908.6	1986.39	2884.01	1163.58	3371.19	1893.76	1763.98	2125.25	1939.66	1437.37	1637.45
pos_5955	Abacavir	1457.47	1637.09	1221	2054.36	1537.76	1321.6	1331.09	1601.61	1644.85	1427.83	1878.92	1819.68	716.264	766.739	799.873	758.33	914.891	689.203	1373.67	838.014	980.271	1274.5	1019	926.533	1445.99	1570.44	1290.91	1394.62	2053.56	1621.9	5862.51	5293.83	5453.3	7665.47	6814.49	5998.35	1662.13	1173.7	1476.41	1653.87	1250.5	1692.59	3888.81	3277.83	3217.37	3456.45	2245.29	2591.42
pos_5963	6-Hydroxyindoramin	117033	47919.2	127216	47885.1	45306.8	117486	27509.5	39591	34693.2	20340.1	34124.1	26270.4	95949.1	80763.4	108299	96066.9	98797.7	76036.7	52695	43943.1	56520.8	35473.3	55893.2	67684	44587	65397	53811.7	77699.3	57461.7	67076	8868.85	8577.22	3996.93	6368.3	3921.43	3689.06	70468.3	50724.6	69704.3	53909.2	20590.4	46667.4	9276.69	8333.67	14695.7	17620.8	14981.4	13851.4
pos_5978	2-Hydroxy-6-oxo-6-(2-carboxyphenyl)-hexa-2,4-dienoate	586.236	507.459	733.572	620.17	2193.88	888.497	1355.6	922.043	1844.18	1509.14	3832.58	430.292	312.475	615.946	1069.55	355.617	411.23	566.557	1888.19	1268.83	2070.23	1980.98	2401.31	1908.54	551.557	2449.79	1636.85	2674.69	1908.44	934.009	1946.52	1525.3	1286.82	1723.84	1572.25	2438.9	573.954	490.4	816.101	1981.91	1330.2	4352.25	2900.63	3831.67	2399.19	2564.1	2177.94	2050.5
pos_6005	Safranal	26.0652	24.4446	32.2661	25.0128	56.1047	68.2676	55.1049	52.1104	66.6262	79.3252	23.3851	26.8028	56.3917	55.7378	27.3603	24.6715	15.2954	52.2949	72.7897	6.07839	40.1559	39.9842	79.8464	28.0619	46.7401	40.949	36.5563	79.959	32.8157	44.8308	122.949	102.042	108.554	130.813	103.187	109.311	94.9617	29.9455	81.6318	101.398	131.305	141.364	75.3508	82.0612	98.7456	82.9737	65.5966	81.1747
pos_6006	3-Hydroxy-beta-ionone	1660.79	1803.39	1666.44	2143.49	2632.5	2107.53	1723.91	1873.56	1942.51	2025.38	1183.55	1729.78	1788.74	2041.24	1498.11	1463.88	1465.88	2156.44	2303.94	1023.71	1464.97	1388.95	1701.23	1290.34	1657.04	1912.93	1832.42	2655.89	1900.13	1947.64	3586.66	3199	3477.36	4179.18	3259.11	3739.01	3337.44	1735.75	2671.64	2826.94	2174.95	2182	2371.51	2705.08	2738.45	2661.24	2125.73	2695.45
pos_6013	Tacrolimus	1320.11	1064.98	1045.75	958.688	1185.85	1032.75	1052.88	700.228	647.187	754.653	1306.58	469.732	518.399	295.934	1060.4	768.469	1792.63	342.877	529.206	550.615	853.031	283.068	659.958	916.174	1393.53	1287.77	3019.06	1868.28	1755.15	1540.31	1151.1	1144.48	1121.45	1162.9	865.512	1066.31	1757.61	1255	1997.97	1075.26	251.807	1322.37	1024.66	970.061	958.93	938.147	804.701	1153.92
pos_6035	Streptomycin	11779.6	12413.8	10543.5	13035.4	12317.5	12623.2	9449.16	10077.5	9829.53	10333	12090.1	10631.1	7382.41	6003.54	9499.4	7959.1	9446.83	6755.3	8149.89	6017.54	7972.08	5546.98	8290.5	8113.56	10317.4	11024.6	10455.1	11840.2	13189.7	11619.7	10302	9018.2	8752.02	9263.86	7599.3	7931.2	9684.72	9399.58	10378.1	11724.6	5425.97	11639	8200.72	8153.51	8515.89	8530.37	5799.19	7391.97
pos_6050	Tetracaine N-oxide	5973.03	4988.57	5659.6	3874.1	4837.24	6485.62	2547.59	4493.5	4265.71	3648.08	6799.11	6071.39	3970.73	3009.15	4539.23	4375.79	5462.39	4223.95	3504.02	2833.1	3891.53	2636.68	2632.78	3971.44	8077.99	9666.75	7944.11	8899.92	9282.14	8743.82	1589.51	1475.72	613.039	1241.01	551.814	339.818	6786.94	4955.91	5502.93	7021.23	1825.81	7310.46	2025.96	1511.55	2610.07	2037.05	1600.01	1285.77
pos_6055	Herbacetin 8-glucuronide	2180.26	3241.54	4912.59	5236.13	7383.94	9022.91	16510.6	4184.99	7908.16	4152.34	10454.7	2053.15	1311.59	1418.56	1927.86	1833.68	2627.57	1898.69	21062.9	20301.3	20411.3	16923.7	23432.3	13211.8	8509.83	4182.45	3333.39	10756.5	17620.2	4467.73	8176.51	18233.4	68555.2	23858.2	26326.5	74222.9	4228	5299.15	1695.17	7881.13	6844.32	156454	42483.9	46266.3	20894.7	41760.7	23507.2	32976.6
pos_6060	Urolithin A	4.23119	6.00796e-10	7.09625	21.174	6.41438	15.2384	44.5845	13.3758	5.91038	0.0815436	13.4345	4.82896	12.0537	6.00796e-10	10.4861	5.33226	7.00587	0.00126931	93.2491	58.531	76.1314	69.3867	72.9926	47.4048	11.6621	20.7425	8.68162	25.6575	56.8607	0.0435084	26.2959	71.127	402.841	109.753	119.03	434.643	14.5202	24.5068	9.27539	28.1932	18.4988	808.982	192.353	214.101	79.0995	194.569	112.881	152.52
pos_6065	Delphinidin	1588.63	2691.11	4218.39	7848.76	6421.89	8244.32	14326.6	3824.12	6935.74	4038.05	9457.12	1916.43	953.705	1034.13	1608.48	1484.05	2114.43	1319.69	18664.8	18136.3	18007.5	15381.6	21059.6	12353.4	7045.45	3312.27	2826.17	8948.77	14964.9	3628.8	8424.68	17015.3	66173.9	24309.5	27805.8	72037.2	3471.68	4340.47	1189.33	7003.5	6477.38	138589	41165.7	44329	19450.8	38737.5	21860.6	30778.1
pos_6082	Delphinidin 3-(6''-p-coumarylglucoside)	2649.57	3463.69	5088.43	9688.68	6293.72	8326.2	12744.2	3352.82	6380.91	3582.42	8330.73	1796.74	942.132	982.723	1425.23	1521.15	1889.2	1384.97	14317.1	14365.3	14180.8	11792.2	16015.2	9807.82	6144.38	2927.62	2409.7	7934.04	12791.4	3164.77	5521.12	11132.1	36550.6	12755.3	14518.8	37999	2771.74	3578.21	1064.68	5365.7	4885.92	90950.9	25305.1	26403	13232.6	24249.3	14309.1	19211.4
pos_6119	Verimol I	91.7595	79.3708	92.4722	114.288	146.659	134.853	129.119	154.054	127.563	81.4811	65.2969	71.4915	108.964	101.324	100.087	80.5613	130.01	93.2972	171.417	72.6689	122.953	104.396	158.494	100.117	107.918	142.539	130.74	148.384	135.581	116.24	152.033	189.674	240.263	210.595	182.87	217.346	162.151	135.521	159.526	162.986	112.543	183.09	180.392	208.051	237.965	179.743	102.758	154.167
pos_6139	Thr-Leu-OH	1675.18	1505.23	1561.41	1873.09	1959.72	1631.16	1220.99	1292.1	1351.19	1271.93	1839.5	1576.66	1296.12	1350.33	1883.93	1438.04	1902.22	1686.36	1261.44	1014.98	1391.28	937.6	1307.57	1471.1	1551.01	1769.27	1623.14	1742.5	1960.13	1690.18	997.227	900.657	923.569	999.35	842.993	869.116	2017.85	2445.61	2138.9	2668.48	1080.03	2997.63	1104.78	1083.63	1308.42	1145.83	860.829	998.915
pos_6196	5,6,7,8-tetrahydro-2-Naphthoic Acid	14.8019	78.1478	55.5143	72.8969	48.4648	59.601	35.681	41.8886	22.941	10.3648	74.6189	47.9406	37.8971	30.4029	47.5437	80.6247	89.6077	52.9669	35.0864	25.7251	36.7813	9.77037	23.9968	30.1898	22.1173	22.2454	8.97774	12.3496	16.9231	50.0747	41.2328	41.8145	24.656	3.8191	11.4926	25.4884	52.2822	75.9453	51.1044	58.4148	18.0028	11.9594	32.9005	29.2101	21.9024	15.9202	18.7547	9.8547
pos_6197	Ethyl (±)-2-ethyl-3-phenylpropanoate	1863.73	1845.75	1803.46	2518.72	2272.96	2432.85	2175.05	2987.61	3020.29	2301.69	1439.51	1648.22	1628.4	1635.63	1201.08	1150.27	1175.93	1696.26	2699.97	843.951	1322.49	1539.66	2458.16	1216.33	1465.54	2008.19	1148.07	1476	1443.24	1908.59	5203.36	5739.25	6496.95	6853.81	5653.29	7372.49	2225.05	1285.41	1918.11	1841.42	1776.96	1530.04	3227.29	4147.65	4746.97	3516.77	2057.79	3223.84
pos_6228	4-(4-Methoxyphenyl)-2-butanone	33.8695	29.0493	39.3002	68.1052	58.3034	66.129	73.8543	78.2451	61.0503	55.5393	45.7372	41.2802	66.2067	59.808	42.7098	60.2395	40.4962	70.7314	88.4614	29.4157	55.5126	48.1052	76.0644	31.8059	50.2019	38.9448	41.7021	44.7232	43.2237	61.5608	108.519	116.577	136.317	113.415	111.369	136.2	65.6055	70.9033	66.489	67.5688	55.6334	74.878	101.783	102.514	104.214	98.1633	70.9145	83.7346
pos_6229	4-Hydroxy-4-(3-pyridyl)-butanoic acid	878.523	1166.64	761.886	1371.1	1510.28	1225.87	1091.31	1422.4	1194.26	1187.5	682.886	1190.9	2518.74	2475.19	1654.28	1599.29	1614.22	2703.97	2947.88	936.984	1561.06	1569.17	2308.77	1332.69	972.198	1129.23	1440.48	1084.96	1370.71	1167.08	4047.62	2933.55	3015.07	3898.33	3460.9	3306.08	2768.21	1463.6	2087.2	1965.82	2305.02	1588.66	1954.6	1977.98	2133.59	2079.73	1420.85	2456.76
pos_6231	3-Dimethylallyl-4-hydroxybenzoate	145.054	159.709	164.87	183.9	147.274	173.91	250.018	276.456	258.243	184.612	145.65	175.972	156.834	165.864	170.51	141.645	161.368	176.924	297.957	131.005	193.101	188.741	283.469	166.229	139.878	186.095	159.831	150.782	174.895	176.95	316.007	320.226	356.398	301.229	337.48	392.977	215.825	206.248	204.709	257.794	168.212	200.923	319.071	372.739	441.472	315.776	229.871	292.002
pos_6235	Acyclovir	336.886	342.273	376.139	388.258	371.389	396.794	426.921	408.502	444.722	480.494	406.272	407.893	337.005	306.768	319.079	294.3	362.08	356.744	366.314	286.107	305.205	288.994	342.727	312.341	343.064	349.954	316.868	367.241	395.455	362.455	390.173	398.217	421.268	424.209	357.1	421.593	407.365	342.081	378.37	433.764	252.242	388.731	348.748	386.754	389.615	357.186	262.531	338.558
pos_6268	3-Dimethylallyl-4-hydroxybenzaldehyde	222.284	134.447	193.997	158.842	161.284	240.993	133.939	163.608	161.763	143.368	133.942	162.984	196.062	181.783	210.999	200.936	198.929	222.956	155.619	101.808	147.539	106.842	146.264	166.387	159.163	160.267	156.506	187.287	198.325	162.303	104.012	103.057	100.419	107.466	96.5796	119.671	181.686	169.966	187.607	173.424	81.4246	197.897	101.709	98.4864	154.065	109.132	84.8739	97.263
pos_6298	Hygromycin B	8213.62	7887.53	8771.01	8840.14	9299.46	8758.1	6072.47	7275.72	8109.27	6985.44	8165.96	8590.68	5943.14	5867.03	6350.66	5857.1	6751.53	5908.64	5985.57	4596.38	6254.16	4650.4	6235.28	6167.34	8190.94	8548.83	7770.8	9180.57	9805.99	9672	6765.43	6345.79	5989.88	6542.74	5567.56	5900.55	7140.62	7028.87	7838.95	9456.7	4467.82	10028.1	6094.2	6429.88	6249.01	6184.22	4470.08	5816.44
pos_6304	Jasmolone	1739.42	2580.18	1927.63	2158.5	2470.2	2541.95	1609.31	1309.31	1451.79	1633.2	1673.33	1442.37	2106.29	2396.35	2294.79	2350.24	1769.44	2606.3	1811.76	1552.55	2151.72	1327.94	2355.13	1833.23	1481.85	1607.13	1585.16	1712.83	1765.18	1660.43	935.906	942.768	879.981	823.469	839.457	889.865	1724.72	1429.75	1774.88	1813.12	1389.34	1815.37	1099.14	1086.66	971.81	1094.22	905.999	1233.83
pos_6306	Formylfusarochromanone	846.089	990.906	804.024	1114.01	941.042	912.072	721.547	886.715	847.117	762.949	734.969	914.802	1188.94	1194.79	971.154	963.593	1048.76	1225.76	1391.98	609.253	889.369	846.233	1149.53	789.043	820.598	850.868	956.494	935.77	1062.01	980.373	1908.57	1364.01	1346.85	1589.64	1493.23	1373.14	1173.23	914.253	1089.41	1010.6	979.061	922.556	989.846	1014.71	1033.49	1057.24	736.549	1105.61
pos_6320	3-Methyleneoxindole	131.012	162.589	115.628	197.602	160.714	182.688	274.778	538.812	202.085	171.717	152.349	145.405	310.65	266.015	162.949	138.9	170.138	334.596	825.574	106.421	197.2	669.549	781.341	151.051	122.401	127.804	130.898	125.323	157.273	151.828	2271.87	2278.26	3132.58	2943.76	1998.73	3322.68	177.92	155.053	180.147	165.509	286.711	166.254	848.071	1424.47	1248.37	1003.43	677.047	1449.5
pos_6329	N-Carboxyacetyl-D-phenylalanine	961.333	1166.16	860.305	1503.28	1540.41	1081.09	2184	4826.5	1628.8	1160.46	1155.32	1266.15	2494.19	1818.33	972.995	951.694	1000.62	3021.45	7352.44	700.231	1321.28	6252.31	7001.49	865.373	1565.23	1786.56	1103.58	1338.68	1495.5	1343.04	17960.8	16981	18805.4	17786.2	13263.2	20022.9	1556.85	1419.24	1471.76	1533.2	2366.05	1922.41	7664.96	11697.4	10590.8	8422.01	5820.72	12079.9
pos_6336	Glu Val Val	21730.7	9573.37	18991.1	9110.21	7737.31	17432.2	5460.86	7087.3	6248.84	3738.67	7393.4	4774.23	12792.9	9206.75	14940.4	11690.2	16732.1	9470.46	10388.5	7941.45	9439.15	6812.3	8967.7	10847.6	8693.95	12778.7	10634.3	14328.4	11655.2	12769.8	1845.2	1974.95	982.659	1534.34	1013.61	876.054	14996.9	10320	15172.2	10878	3695.32	10781.9	2314.34	2116.08	3205.14	3821.48	3109.59	3206.81
pos_6353	Nobiletin	1285.55	1758.05	1488.06	2073.32	1848.58	1195.5	1150.43	1260.85	1312.87	1259.41	1024.95	1755.95	969.952	1429.31	773.063	922.795	967.542	1251.82	971.282	654.88	820.247	740.669	932.442	753.497	1254.04	1548.42	1244.19	1583.52	1496.28	1651.48	1171.11	1132.12	970.316	1007.35	973.817	879.45	952.523	897.878	1190.24	1075.59	571.568	1227.88	864.695	985.783	924.121	947.147	613.059	903.285
pos_6367	beta-Nicotinamide D-ribonucleotide	2526.07	1683.5	2352.6	1463.2	1797.13	2109.22	1259.75	1146.58	1025.5	1106.73	1821.05	1272.85	764.969	806.094	1186.72	961.593	1132.63	758.607	672.882	753.736	966.981	668.22	738.907	871.127	1895.59	1466.3	1159.09	1242.36	1480.26	1457.38	627.583	571.833	779.939	404.316	432.466	631.665	1065.71	1457.37	1172.77	1610	603.557	2316.31	652.844	652.112	744.034	570.317	564.164	497.378
pos_6373	Pioglitazone	26199.6	37174.1	24599.5	42840.3	28781.6	25913.3	23816	25089.7	24291	21944.9	26037.5	30585.9	18110.4	23588.8	19289.7	19967.9	22444.9	20653.7	17980.6	12082.7	16701.1	14068	17498.6	15074	22547.9	23473.6	24647.6	24189.9	29213.2	26844.4	21318.9	19871.2	16655.7	16211.4	16572.1	15267.5	16320.2	19114.1	18875.7	20739.4	12254.9	19898.3	14970.3	16479.8	15268.1	15327.9	10483.1	14155.8
pos_6405	ALIZARIN	437.752	269.509	342.787	263.85	290.215	502.094	217.883	211.916	289.972	292.831	387.835	241.71	136.012	131.079	198.551	157.952	188.447	152.144	136.495	129.041	188.173	140.082	178.197	157.1	329.951	339.748	348.199	366.048	380.218	335.108	163.913	253.426	219.663	260.634	201.879	245.062	326.022	294.735	307.715	402.613	148.871	462.804	196.266	203.319	246.149	208.481	159.144	171.661
pos_6406	Kaempferol	181305	111498	151936	102778	116675	192161	89041.1	88040.5	114353	117577	161695	102109	56854.3	51617.5	76224.3	67125.9	79115	57264.2	43076.9	51067.7	62505.8	44655	57873.9	57889.8	125892	134467	129306	128307	148912	115225	52512.5	77968.2	71764	79549.6	64340.9	79393.7	111348	115364	98205.8	152028	42189.2	170869	64660.8	66484.8	86682.8	64988.1	50202.8	55223.6
pos_6414	Kaempferol 3-alpha-L-arabinopyranoside	972.395	702.826	770.206	755.643	774.183	1061.57	546.285	577.213	673.226	665.749	852.796	660.73	480.632	482.106	516.434	490.604	519.035	486.075	387.314	338.549	426.763	324.928	393.697	393.944	708.841	732.609	725.791	707.459	806.033	742.991	439.415	524.675	504.563	544.115	455.393	529.646	655.787	659.366	624.09	790.81	342.599	899.443	446.236	453.051	493.185	446.565	311.572	406.077
pos_6416	Kaempferol 3-glucuronide	227704	132388	183735	119279	138383	226304	99584.1	95214	127029	132622	183394	112269	63371.2	57187.4	84757	74763.9	88367.5	63947.6	47322.2	55502.7	67740.1	47503.9	61880.6	62388.9	139105	149998	142583	144209	160553	121677	54253.7	81727	73477.5	80593.2	62335	78683.1	115077	123483	103098	166094	43294.2	190180	67306.6	69179.8	93105.5	68274.6	51928.4	55568.8
pos_6421	Hyacinthin	126253	74642.2	97656.1	64630	71707.8	109290	50540.2	46201.4	61628.5	63866.2	85695.5	57368.8	34178.1	32762.1	45224.9	41027.8	46847.4	34405.9	23282.1	28089.4	33397.9	23088.9	30087.9	31351.3	64264.4	69930.2	66700.6	66857.5	75145.1	60093.3	22689.3	31505.7	25364.7	27314.4	21460.8	26097.3	50278.6	57197.6	49194.1	74824.5	20303	80274.9	28059.6	27804.2	38398.9	27828.9	22127.5	23067.1
pos_6440	Benzofuran	9024.97	9687.61	9581.65	9619.44	10205.8	9545.7	7176.35	7591.16	6996.9	7395.51	9730.53	9301.68	4255.1	5052.05	5934.28	4471.51	5832.26	4793.65	3282.08	2675.18	3585.58	3224.57	3351.1	3565.35	10226	9309.01	9720.98	8825.05	10291.3	8842.9	3681.63	4558.91	4104.78	3999.07	4130.48	4289.54	3344.17	2467.88	4145.6	4732.04	3067.69	5414.03	3240.04	3468.35	3743.43	3450.18	2439.29	2987.51
pos_6442	Tropinone	65.6163	61.9983	65.2254	63.7477	55.4755	72.9821	93.1897	88.007	103.148	85.9248	86.3094	78.0243	50.5428	45.0746	52.929	57.7131	72.0348	48.818	60.4801	62.6539	85.6263	45.6247	72.8211	76.8866	69.71	63.9371	59.4472	67.6599	87.527	95.7439	69.1884	43.4927	38.1164	53.4306	46.5903	72.5777	91.2669	80.7803	86.2856	66.2261	37.3629	79.554	77.6978	63.6566	63.3514	66.3787	66.2239	71.9949
pos_6504	7-keto DHEA	761.051	941.859	248.691	1651.88	361.699	209.913	1505.59	1105.19	355.585	445.707	2608.46	622.598	718.55	158.169	548.801	508.635	1038.02	258.424	494.219	471.767	617.165	349.686	519.391	529.905	1340.05	712.654	771.253	609.628	1979.97	1578.55	1587.83	2284.85	2746.08	2309.56	2387.87	3057.04	540.626	1083.07	584.071	514.851	362.388	1653.8	1294.14	1759.25	1350.68	986.343	571.436	853.045
pos_6508	17alpha-Hydroxyprogesterone	650.85	647.277	390.619	1066.4	407.603	495.468	912.912	726.448	570.96	532.162	1505.49	681.822	624.545	438.227	495.265	453.085	881.191	445.526	639.331	446.758	567.542	404.036	573.846	518.998	920.888	622.29	704.75	702.406	1424.03	1104.82	955.991	1075.29	1066.14	944.507	842.67	1130.67	749.411	843.962	836.897	845.232	407.29	1357.72	772.407	880.081	743.22	660.198	445.671	581.252
pos_6509	17-phenyl trinor-13,14-dihydro Prostaglandin A2	2513.8	3209.4	911.016	5457.9	1651.91	1094.81	4599.57	3033.08	1253.63	1542.5	8100.02	2047.55	2101.83	533.34	1618.01	1289.13	3223.12	799.72	1132.7	1472.46	1880.63	977.871	1381.41	1514.34	4032.5	2538.14	2521.26	1998.94	6550.08	5116.21	3116.79	4401.13	4707.93	3566.46	3455.45	5004.64	1598.72	3766.83	1731.11	1954.3	931.015	5828.7	2770.29	3629.45	2368.38	1937.88	1363.77	1750.57
pos_6515	Podecdysone B	15926.5	14618.7	8212.81	21496.8	8547.78	10232.9	18415.2	12145.5	6777.58	8545.31	35123.8	8656.49	7848.46	2596.77	6891.86	5391.05	11390.9	3709.96	3797.3	5331.25	6513.28	3461.95	4910.94	5733.6	17064	11552.3	11523.7	9618.91	25045.3	18445.4	11386.4	17859.7	20090.4	14855.2	13142.9	20467.8	7021.09	12915.9	7000.14	9842.49	3297.53	21879	10051.3	13299.3	9598.22	7122.54	5029.21	5861.85
pos_6517	CRUSTECDYSONE	9816.28	12457.6	2588.63	19882	5043.97	2873.05	16224.1	9680.51	3261.29	4831.7	28293.1	6122.92	7315.31	1397.4	5247.32	4129.31	10620.5	2387.03	3009.92	4553.16	5358.15	2435.52	3677.37	4812.14	13135.8	7352.21	7266.35	5389.32	20583.6	16098.9	9563.48	12243.2	12244.6	8870.7	8137.5	11794.9	4059.03	11006.6	4644.23	5121.25	2266.9	16793.5	7420.6	9734.36	6386.37	4859.81	3541.04	4179.22
pos_6540	Isorhamnetin	22169.9	16682.9	26909	9617.91	17283.4	27221.9	10170.5	7891.07	5950.17	7191.66	14180.4	6231.38	1685.4	2169.5	4377.77	2868.12	3316.58	3062.2	6320.67	3266.04	7494.19	5549.58	5778.98	5931.48	31244.3	9735.91	5103.07	11932.5	10098.4	6115.17	1723.19	8999.5	23267.5	6985.56	5142.87	12279.3	5261.83	13202.8	6983.48	8959.83	3841.34	24189	5841.38	6015.04	7665.09	7632.99	6517.37	5961.68
pos_6547	Petunidin 3-(6''-p-coumarylglucoside)	26873.6	19940.3	29452.2	10820.6	18995	27047.2	10951.1	8338.66	6200.26	7925.65	15307.6	6771.2	1486.85	1952.25	4290.77	2786.46	3338.58	2910.21	6158.28	3252.05	7159.33	5394.35	5293.22	5622.6	29665.6	9753.26	5232.46	11892.4	10192	6315.46	1201.21	6891.45	14606.7	4473.54	3272.45	7565.05	4343.99	11842.1	6122.83	8140.93	3369.14	20991.1	4712.95	4652.04	6368.23	6145.49	5349.16	4625
pos_6575	1,4,5-Naphthalenetriol	3398.14	2845.56	2566.78	3446.93	13682.9	7393.78	6457.97	8414.73	13052.4	12351.3	9867	2650.92	3032.37	5029.11	4764.9	2201.94	2453.62	5821.12	22558.9	11866.4	15940.3	23643.9	22894.6	13753	6624.46	17766.1	11498.5	20818.1	12371.6	6173.18	10177.3	13207	12763.3	19758.5	16570.1	15459.8	3394.3	4064.92	4066.71	9333.55	7580.29	18987.8	12309.6	16466.4	16221.6	17105.7	9641.94	16005.3
pos_6620	4-METHYLDAPHNETIN	99.3776	299.187	221.568	226.839	290.672	230.62	221.96	159.128	127.807	242.89	340.585	206.149	62.1304	78.3561	91.1651	82.8995	127.714	102.792	150.11	103.372	146.648	118.869	125.056	148.462	248.428	208.249	205.623	213.257	269.203	287.627	283.579	421.086	410.52	390.231	299.666	344.401	125.827	181.886	181.089	158.76	93.0504	186.916	241.855	299.699	258.922	217.065	130.006	213.045
pos_6733	Daunorubicin aglycone	8671.61	6059.19	12611.6	7021.63	10362.6	15508	4364.98	5226.08	6438.6	5307.97	8602.01	6408	6300.63	7803.3	10256.8	9023.17	6609.5	9284.06	8284.69	4216.62	9548.72	5391.22	7238.97	9365.27	9380.04	11095.4	8743.9	9841.34	10435.9	7373.36	2679.02	2741.82	2266.46	2556.18	2138.06	2352.31	7376.27	7983.8	7379.73	9289.27	2996.48	12012.8	3410.09	2981.83	3976.28	4954.14	3299.01	3882.37
pos_6745	Indole-3-Carbinol	1826.74	2225.8	1448.21	2455.33	2631.2	2352.38	4865.26	7393.24	2195.52	2689.65	2606.87	2201.09	4607.14	5677.67	2511.68	2075.64	2528.56	5402.75	9057.31	2371.33	4362.2	6178.38	9910.16	2978.23	1646.85	1776.58	1543.4	1794.68	2299.99	2145.79	16001.6	14596.4	17117.4	18488.2	14886.2	18131.6	6333.75	4268.58	5130.09	3361.97	6128.11	4527.37	10427.1	13046.5	12542.3	12186.5	7924.84	10619.7
pos_6754	D-Biotin	3858.7	5832.51	2422.89	6490.06	6183.56	5444.43	17964	30092.8	4628.78	7813.95	7511.53	6012.07	16232.5	20820.4	7478.72	5795.5	7960.04	20533.7	39765.3	7725.5	15859.9	26775.4	44411.2	9390.94	3520.26	2626.39	2340.31	1881.86	5193.44	5358.41	79653.8	72074.6	85496.9	92728.9	75643.6	91838.8	25628.6	16046	19811.8	9660.89	27384.9	14387.6	50868.3	64587.4	61906.6	60603	38664.4	51950
pos_6760	N2-Malonyl-D-tryptophan	7171.1	10347.3	4710.31	10995.7	11452.6	9396.94	30266.2	45535.2	8267.93	13685.9	13585.3	9700.49	23255.3	31328.9	11369.5	8559.35	11656.7	30264.1	52340.7	11859.9	23255.9	37630.2	59350.6	14487.8	6580.63	5647.77	4766.95	4370.22	9210.68	8559.96	83376.1	72585.8	72649.8	76585.4	65680.8	75148.3	30402.3	20818.5	25817.6	14120.3	34793.3	20943.3	56389.9	68059.7	69808.7	65245.8	44023.1	56338.7
pos_6785	3-Isochromanone	1296.68	1193.13	1061.47	1040.44	3189.41	2208.9	2211.47	1885.63	2286.67	2576.2	3362.94	944.203	449.618	719.549	997.533	484.871	549.222	719.522	1773.86	1549.73	2082.54	1825.22	2344.93	2303.84	1929.03	2509.61	2316.28	3211.96	2499.07	1173.84	1323.47	1563.14	1598.42	1628.63	1462.4	1564.84	515.266	410.972	744.738	1243.13	893.501	3093.82	1857.92	1794.74	2152.28	1728.83	1071.46	1395.87
pos_6786	3 Hydroxycoumarin	2987.44	2832.41	2354.95	2628.67	8204.22	5576.77	6061.17	4985.59	6700.74	6731.07	9531.25	2285.39	1101.81	1586.2	2467.4	1196.08	1219.79	1641.7	4423.69	4403.49	5635.07	4564.82	5777.08	6504.25	5591.48	7598.29	6472.51	9392.48	7095.65	3031.4	3014.87	3793.37	3644.82	3774.16	3600.23	3666.59	1306.01	1074.63	1774.99	3383.12	2162.96	9804.99	4940.54	4556.09	5556.21	4329.05	2534.18	3408.11
pos_6811	12-oxo-5E,8E,10Z-dodecatrienoic acid	238.873	174.155	284.324	206.465	233.094	314.576	154.085	179.235	226.901	170.794	167.897	246.635	220.674	260.923	247.314	233.048	233.921	251.431	174.646	146.054	181.408	122.853	154.406	189.142	225.039	260.479	230.205	269.456	253.803	259.002	104.918	109.803	80.9109	80.3229	75.2102	89.6919	260.97	232.939	255.402	283.536	113.39	267.389	107.396	99.0283	147.326	123.305	105.357	109.511
pos_6831	C12:5n-1,3,5,7,9	606.029	521.018	640.481	625.358	659.36	754.788	410.011	492.245	579.911	486.098	436.32	562.744	489.334	613.612	515.629	456.675	487.125	592.2	513.01	345.105	461.989	386.017	550.466	465.692	507.814	634.714	536.131	686.792	573.913	607.817	504.318	533.999	622.824	617.647	540.85	658.438	675.481	599.192	706.302	794.723	480.028	783.93	520.621	581.36	524.632	589.187	431.559	561.75
pos_6865	Isobutylphendienamide	73.9456	117.844	137.303	84.0319	41.7121	134.569	49.1001	63.4593	66.9223	46.1729	112.449	78.6002	141.949	96.2439	190.056	169.743	234.845	153.379	72.5147	105.331	116.913	58.8203	108.554	114.146	162.699	162.934	198.08	261.961	245.286	222.832	45.1296	32.3849	12.9723	11.2434	10.3747	8.3309	75.9199	70.9842	135.089	86.061	29.5947	236.131	70.2461	63.2709	71.3415	81.9708	60.2799	69.4142
pos_6868	Matairesinol	985.971	683.667	899.226	766.868	837.063	929.267	607.256	716.148	779.592	705.832	738.13	878.991	466.722	540.021	612.881	497.466	628.012	561.177	470.955	440.463	496.132	420.293	579.363	525.317	982.031	940.012	847.693	958.436	1102.26	1021.45	565.43	553.574	596.799	674.833	630.849	686.964	729.913	733.214	833.667	883.055	457.951	892.529	489.925	479.615	505.873	516.747	383.654	445.978
pos_6875	Benzenemethanol, 2-(2-hydroxypropoxy)-3-methyl-	1165.53	1098.63	1198.47	1188.51	1202.78	1200.33	869.179	1079.47	1032.68	1022.68	1011.32	1038.74	1144.4	1046.62	1120.9	1115.24	1147.29	1063.46	1004.12	652.35	866.261	662.34	918.774	885.585	1160.9	1198.22	1331.08	1217.79	1396.23	1337.52	1584.51	1379.99	1686.34	1483.85	1606.5	1799.63	1240.15	1177.82	1294.33	1364.01	630.532	1236.05	1368.35	1423.03	1129.79	1322.3	792.297	1347.64
pos_6887	4-Hydroxy-3-methoxycinnamic acid	9989.67	9722.35	7474.64	7081.34	25933.9	18171.5	17380.8	15634.9	15694.4	20638.6	26251.1	6606.73	3050.51	5492.74	8134.21	2992.44	3307.07	5356.2	16290.2	12903.2	17553.4	17199.7	23266.4	19044.1	13339.1	18066.2	16588.9	23900.3	17806.2	7191.64	12582.2	14441.2	14993.2	15741	13502.3	14924.9	3267.74	2153.64	5244.13	8606.83	7448.83	21480.4	17452.3	17071.1	19106.7	16444	10245.1	13418.5
pos_6890	Propoxycaine	835.338	350.067	701.322	412.489	433.028	532.633	289.931	568.122	668.686	406.107	586.293	886.122	457.667	402.627	376.174	349.209	481.602	494.317	528.769	298.253	321.385	309.826	252.046	341.103	911.693	1278.76	645.405	900.37	932.268	1038.43	246.891	306.847	71.3849	262.786	78.2522	28.7289	760.396	749.665	607.804	758.1	192.026	992.847	312.126	228.442	446.694	315.536	225.197	229.11
pos_6946	3-Acetylnerbowdine	1005.83	1078.75	1000.73	1313.61	1651.94	1564.74	1483.4	1658.88	1336.09	1261.26	1452.92	1074.41	1192.91	1381.35	1133.6	1063.37	1140.23	1481.63	3911.76	1529.47	1990.71	3738.64	3336.23	1617.13	1300.61	1758.99	1572.04	2254.59	1779.93	1342.88	4682.12	4325.94	6571.12	5482.2	4903.41	4540.13	1202.91	1139.74	1286.64	1490.35	1473.97	2100	3681.86	4700.69	3883.64	3926.83	2120.53	3637.5
pos_696	(R)-(+)-2-Pyrrolidone-5-carboxylic acid	11439.5	15767.8	13200.6	12881.2	13978.4	15825.6	10543.9	10360.4	8953.52	9797.71	10251.5	7461.87	12896.5	13649.8	13556.9	13159.5	9910.4	14799	14972.7	5248.64	11032	9094.07	13614.4	9842.38	8742.53	9851.86	10876.9	10455.2	7946.19	8412.44	4583.59	3790.03	2853.88	3209.77	2943.46	3945.38	6961.12	5530.01	7072.87	6559.32	5392.53	7543.17	4367.56	5063.43	5946.24	5201.46	3791.77	5648.03
pos_6974	Vildagliptin	136.186	157.698	174.987	197.14	187.398	310.564	282.352	469.149	404.131	168.23	336.146	487.469	118.508	95.1471	175.44	102.21	180.201	116.358	266.503	72.4545	197.953	215.473	323.881	203.964	547.872	618.412	251.918	453.235	374.522	279.041	695.179	967.557	462.516	1308.18	468.959	644.507	585.046	263.33	386.254	282.179	127.45	738.13	996.533	1124.25	1338.64	983.931	367.251	321.047
pos_6981	Ser Phe Ser Trp	2194.98	2658.42	2327.13	3845.41	3026.58	2789.81	2935.15	3774.32	2988.36	2472.02	2699.78	2589.65	2929.96	3696.91	2555.13	2202.6	3235.57	2943.8	4510.34	1861.2	2542.11	3460.46	5234.72	2587.76	2228.19	2701.73	1988.81	2794.22	3494.11	2281.2	18271.8	12690.8	13686.6	17305.5	15299.8	13512	3600.56	3059.29	3824.83	2624.21	3306.32	3265.87	7762.34	7757.48	9015.36	8917.93	5755.01	7301.53
pos_6990	1-Methyl-4-phenyl-1,2,3,6-tetrahydropyridine N-oxide	0.634823	32.7658	13.1894	14.3266	9.44592	15.9804	12.8428	13.6551	22.4723	28.0915	11.6825	13.5445	34.3901	19.0381	28.1522	18.0806	29.7304	29.4497	25.1957	31.8479	48.2798	26.1783	51.2026	24.2679	23.8247	26.1401	13.4476	23.3852	44.2635	20.9714	10.2603	34.4448	6.00796e-10	4.61971	6.46862	6.00796e-10	12.0095	14.4845	7.95815	26.8286	3.4456	29.2675	11.8214	25.2106	26.8746	21.9157	15.3158	20.5006
pos_6993	(2S,6R,7S,8S)-7-((E)-buta-1,3-dien-1-yl)-2-((E)-penta-2,4-dien-1-yl)-1-azaspiro[5.5]undecan-8-ol	5.51028	44.5884	6.00796e-10	6.00796e-10	26.6167	36.9658	76.8359	59.9257	63.6333	18.0189	16.0331	6.00796e-10	6.00796e-10	0.000938918	72.0948	10.5501	57.7171	6.00796e-10	12.504	43.0707	65.0106	13.8858	80.3765	83.6808	6.00796e-10	6.00796e-10	27.8874	0.461895	6.00796e-10	3.16733	91.2391	186.679	152.593	111.774	186.003	92.1556	30.8585	9.44532	32.4342	20.1388	6.00796e-10	17.7821	311.603	171.707	240.902	219.813	74.8534	266.806
pos_701	Pyroglutamic acid	7.58098	34.7717	22.1109	12.989	23.7256	27.7287	23.7962	10.1985	13.5128	2.74915	6.76329	0.300666	137.941	172.433	88.8733	80.5928	34.6508	186.324	179.229	48.7692	102.805	103.876	245.724	79.6521	10.1021	19.8249	17.1596	11.6238	5.7793	10.721	6.40914	2.49014	16.6479	7.15461	2.34564	12.0956	11.8646	3.99371	15.1802	11.1061	30.4739	2.71491	33.744	50.1268	19.8175	44.3647	30.8148	54.8197
pos_7018	Semilepidinoside A	5525.97	5395.82	5511.93	5834.07	5849.36	6028.49	4712.72	5595.81	5780.73	4639.47	5282.63	5455.52	5491.46	5746.8	5748.01	5472.5	5602.23	5229.11	6094.82	3580.35	5168.24	4394.91	6721.28	5067.42	5308.16	5751.23	5115.89	6156.28	6390.36	5767.16	14797.8	13889.1	15234.9	18229.2	11007.9	14215.3	5646.35	5318.56	5829.91	5769.12	3583.73	6602.35	8927.92	10267.8	9759.67	9545.59	6542.32	8200.09
pos_7031	1,5Z-Octadien-3-ol	116.846	109.29	144.909	103.506	109.007	106.07	77.0636	87.1562	84.3874	99.2625	83.5262	87.5352	140.975	122.938	140.075	147.194	143.341	116.411	74.1223	52.2385	86.2391	52.7648	82.1908	97.7505	109.369	99.2788	137.023	130.007	154.223	118.635	71.2904	75.142	66.2612	50.9879	77.4048	61.8366	99.3287	107.774	111.209	101.034	31.1282	87.5544	83.4276	82.6646	64.972	80.571	59.7782	84.8273
pos_7034	Quercetin 3-methyl ether	2095.79	1206.53	3531.91	1461.15	1210	2448.7	975.82	950.701	525.792	674.528	2794.77	538.905	356.125	297.233	605.8	403.868	493.849	484.156	780.736	285.404	605.764	553.715	483.856	745.33	27932.5	3772.19	3989	1539.13	11210.6	5297.67	955.868	1231.81	1282.18	681.09	589.45	1322.89	474.779	6276.24	1259.83	2096.19	550.565	15433.2	501.59	491.676	502.612	519.872	590.195	445.237
pos_7038	6-Methoxykaempferol 3-glucuronide	4077.25	2229.71	6350.08	2989.33	2528.97	3695.56	1870.8	1962.29	1162.3	1378.55	5334.57	1345.58	1050.97	849.711	1359.59	1047.77	1606.74	1178.94	1611.38	842.625	1351.96	1110.04	1174.83	1542.53	50305.8	6978.91	7285.35	3025.61	20100.4	9652.68	1781.15	1977.52	1805.16	1164.39	1073.87	1971.81	1568.56	11699.4	3001.74	4490.69	1202.21	25274.5	1109.82	1097.28	1180.56	1115.08	1129.69	1006.84
pos_704	7,8-Dihydroneopterin	234.032	290.615	316.879	275.797	276.059	279.663	127.199	93.4014	96.2683	99.0084	129.855	63.5761	143.961	164.466	147.836	122.793	179.825	182.924	106.501	57.2107	103.793	60.7597	60.679	81.8338	227.5	340.142	248.086	252.135	191.848	232.658	19.8524	9.45954	2.52394	3.43654	4.39726	6.00796e-10	215.739	173.461	191.517	228.981	135.847	183.748	22.473	15.2686	27.3557	30.4271	18.7242	18.6125
pos_7049	Glu Gly Asp Trp	651.075	536.943	651.406	653.552	678.698	750.814	453.551	614.138	653.167	503.261	538.58	552.405	496.058	570.384	502.512	508.55	527.747	482.741	604.882	394.789	546.417	508.96	690.078	512.001	585.992	707.534	575.027	704.873	760.766	641.783	3614.49	2988.33	7462.53	10971.6	6008.57	7878.72	735.446	672.091	703.997	695.902	501.615	830.025	1813.51	1937.35	1770.47	1503.57	716.271	1071.87
pos_7057	sabinol	8.41213	6.06901	19.5515	22.2458	13.9322	7.48699	18.6698	22.3666	14.1554	2.97051	14.0505	7.67494	9.82122	20.9445	17.1198	18.5974	87.6504	19.5784	15.6004	28.9707	20.1893	16.814	14.2658	22.4277	0.537502	13.3731	8.11639	3.63901	19.556	12.057	21.8337	17.0391	26.7823	6.98107	21.169	18.5505	176.527	277.503	178.889	201.415	32.3374	100.253	36.8106	80.4848	96.9811	33.4787	23.7128	29.0864
pos_7094	Thr Lys	344.225	438.48	298.84	351.179	199.464	268.384	395.921	456.137	424.411	341.165	416.787	424.669	299.091	457.763	318.998	256.77	383.385	286.622	579.291	362.921	596.303	315.899	773.199	322.609	421.834	443.028	370.945	462.355	531.521	482.15	753.93	456.64	251.454	282.378	201.433	240.383	285.498	310.98	366.869	311.178	159.635	457.794	642.06	864.302	816.468	671.134	544.025	579.668
pos_7126	Asn Tyr Tyr Cys	1582.34	1229.56	1390.18	1573.1	1705.83	1875.27	2017.27	1787.28	1832.15	1444.44	1414.94	1236.5	1267.38	1154.64	1236.8	1238.28	1381.52	1172.32	2029.88	1011.16	1571.9	1637.99	2278.04	1316.64	1341.42	1482.08	1293.21	1643.26	1683.12	1369.99	5395.42	7897.38	12382	10863.6	11821.5	5754.55	1521.06	1347.16	1487.24	1564.07	969.167	1864.62	7712.49	9218.18	15074.2	7542.7	2101.55	5466.99
pos_7156	3-Ethyl-4-methylphenol	305.347	155.417	258.278	220.146	179.871	301.725	146.83	191.73	237.963	182.014	147.669	203.192	249.288	317	190.132	242.759	184.02	311.081	219.205	115.151	153.316	146.079	204.455	156.619	202.836	177.86	226.336	254	196.437	232.098	331.362	152.871	168.646	192.975	160.362	172.403	356.056	176.718	280.6	287.154	189.544	217.385	229.156	224.625	230.134	274.041	218.285	271.283
pos_7158	3-(3-Methylbutylidene)-1(3H)-isobenzofuranone	352.015	370.561	339.188	355.957	815.825	547.972	702.326	589.289	709.356	672.607	717.566	252.347	242.794	334.888	319.67	269.465	261.165	360.52	691.467	395.959	535.925	535.435	794.988	581.761	452.794	624.896	394.259	786.421	535.752	406.66	873.2	1092.97	1350.66	1412.8	1217.5	1475.5	322.168	305.652	330.597	515.762	392.023	879.349	926.396	1058.21	1010.32	979.321	490.703	759.365
pos_7159	EUPATORIOCHROMENE	1745.98	1760.93	1724.77	1789.3	4115.61	2845.96	3190.77	2823.52	3529.25	3560.91	3586.98	1468.43	1507.35	1686.47	1813.06	1448.84	1344.11	1758.72	3520.06	2085.85	2619.99	2903.64	4143.38	2942.74	2484.83	3322.56	2173.6	3994.41	2724.36	2154.48	4897.78	5271.27	6657.35	7137.47	6303.6	7055.4	1741.97	1550.82	1874.7	2753.85	2178.41	4193.6	4780.41	5291.17	5236.14	4863.78	2583.01	3920.2
pos_7163	Deoxyadenosine monophosphate	29.0085	1.24534	2.39405	11.1594	313.702	13.4507	213.817	116.562	190.95	270.653	210.772	3.1441	1.14064	1.23925	4.68626	1.63113	0.112512	0.864193	184.586	99.7331	119.124	218.416	263.011	166.421	60.998	143.969	37.8802	249.725	53.9984	10.0416	91.2462	106.483	42.8475	68.544	90.9199	77.2932	1.62503	5.0418	6.34345	40.4108	65.7878	154.222	143.807	149.382	163.311	154.398	80.6238	100.845
pos_7181	Gly Val Thr His	3671.43	3289.37	3335.46	3675.08	3855.6	3600.77	2767.76	2964.39	3259.31	2909.59	3153.58	3144.58	2895.9	3151.88	3295.02	3132.79	2987.82	3041.17	2877.19	2126.35	2835.35	2190.32	2890.8	2819.13	2971.11	3473.03	3470.95	4042.75	3756.34	3511.01	2882.24	2577.72	2959.76	2884.73	2540.27	2867.15	3592.82	3204.89	3438.25	4187.34	2084.89	4281.19	2770.41	2644.34	2533.39	2740.05	2185.23	2502.64
pos_7193	pentyl-Benzene	112.018	86.9131	110.839	81.5659	90.1846	148.297	47.3172	64.0867	128.154	65.3104	89.8704	109.962	99.1122	110.196	76.5237	87.3075	63.9828	108.169	137.684	68.3172	106.331	69.4003	93.1391	84.5373	114.055	138.429	160.656	153.947	112.877	139.459	72.832	57.0974	34.471	38.2301	32.7879	33.495	147.077	79.8426	113.089	145.023	76.7514	114.211	101.736	97.2717	94.9658	108.564	89.9769	105.676
pos_7222	Benzeneacetonitrile, 4-hydroxy-3-methoxy-a-[3-(methylamino)propyl]-a-(1-methylethyl)-	817.332	586.318	700.401	499.765	726.684	974.445	352.981	621.953	954.209	511.671	1058.03	1080.84	490.258	388.061	474.006	469.529	511.566	376.901	727.544	387.75	542.594	433.512	435.973	474.082	2151.69	2000.52	1224.13	1308.58	1932.94	2147.77	408.791	391.286	147.508	248.55	145.793	126.231	1691.32	1119.37	1214.37	2459.72	616.791	1577.98	473.398	400.432	501.577	432.388	301.345	268.11
pos_7269	Ser Trp Glu Thr	1527.25	1266.75	1453.35	1571.03	1635.59	1756.34	1130.08	1463.11	1507.93	1340.25	1358.93	1377.38	1091.34	1115.72	1268.24	1146.48	1251.2	1156.62	1793.98	1040.08	1399.22	1408.16	1584.84	1368.31	1397.2	1673.67	1473.59	2011.08	1778.64	1558.3	3887.7	3884.26	7977.32	9400.27	5628.47	8400.76	1423.28	1384.41	1455.14	1724.04	1104.83	1840.15	2437.45	2585.78	2189.89	2228.23	1841.05	2167.23
pos_7293	2-Phenylbutyrolactone	242.812	315.668	182.881	281.543	306.913	240.624	323.656	315.364	219.987	218.849	528.996	228.363	239.816	184.926	273.943	231.843	257.754	195.15	242.9	209.585	288.263	187.112	322.406	257.1	304.125	289.832	244.529	270.315	358.815	276.659	368.93	395.285	460.941	368.161	402.047	412.797	207.903	244.203	269.752	307.105	193.812	432.003	414.579	397.223	334.419	332.314	193.475	262.799
pos_7305	Orientalone	260.563	512.132	229.519	440.983	389.399	301.369	544.445	416.167	319.249	402.763	493.412	433.01	333.788	247.839	284.559	353.657	391.624	277.656	230.676	222.948	303.016	188.112	299.705	247.941	394.419	211.853	273.329	278.203	390.12	399.834	243.29	254.911	259.396	227.401	239.733	242.938	267.788	362.731	228.725	278.982	128.605	315.366	295.72	255.558	246.26	253.813	130.229	190.444
pos_7326	(6E,8E)-4,6,8-Megastigmatriene	273.836	45.9998	235.493	119.719	40.3202	314.298	41.7322	54.2311	154.669	49.1053	24.4265	93.2082	172.765	241.305	100.429	115.633	71.9412	252.787	174.386	83.065	122.379	129.876	193.993	87.2676	94.9599	81.4805	143.459	194.742	133.989	122.254	134.106	146.662	159.62	186.732	170.847	180.334	282.683	67.0845	226.006	199.471	175.906	134.909	245.523	295.966	232.434	310.049	215.552	317.966
pos_7327	4-n-Heptylphenol	184.929	139.743	162.293	136.749	144.596	170.121	111.759	119.698	204.283	122.347	118.613	108.462	119.597	155.794	135.075	110.064	103.068	160.325	129.65	71.6812	92.9888	83.993	106.357	70.5629	90.4809	87.1169	104.029	162.722	114.869	102.485	272.711	236.667	225.974	252.241	180.225	206.111	226.041	159.922	194.791	277.266	181.415	212.934	201.812	262.75	200.345	204.309	155.617	200.656
pos_733	N-Methyl-D-aspartic acid	5038.39	6185.69	6462.89	4378.37	5568.76	7310.96	2921.73	3083.81	3709.09	3822.27	2693.77	3283.28	3905.17	5652.59	5705.58	5838.6	4313.72	5239.41	2014.15	2141.98	3197.91	1673.99	3182.34	3690.18	5322.13	5743.03	6255.51	6571.27	4485.7	4987.99	638.129	610.029	402.183	434.077	463.104	556.197	4129.82	3090.96	3705.32	4020.7	1478.53	3319.77	813.211	821.825	899.223	1003.78	835.573	1058.09
pos_7352	Isoelemicin	3183.28	2624.65	2876.79	2591.01	2299	2604.53	1661.28	2079.27	2077.42	2000.11	2053.22	2180.61	2105.52	2040.9	2198.2	2106.53	2104.7	2141.53	1566.55	1173.07	1578.75	1181.37	1450.67	1623.76	2493.73	2511.51	2592.98	2837.29	2626.89	2694.34	1083.04	1127.65	967.901	1082.99	862.159	1007.97	2110.89	1846.5	1997.66	1895.21	1108.63	2025.43	1028.73	1062.47	1130.59	1173.49	927.767	1027.63
pos_7353	DODEC-2-ENE-8,10-DIYNOIC ACID ISOBUTYLAMIDE	374.3	570.35	543.201	354.445	223.099	428.387	243.212	228.077	260.724	202.387	381.431	217.617	576.051	551.019	682.954	541.685	756.396	598.177	258.443	360.243	429.665	203.717	410.36	418.84	418.359	434.211	513.048	608.43	549.96	536.582	150.781	139.317	48.4323	47.8682	48.3248	29.5583	241.349	219.513	385.042	230.66	102.459	448.539	198.646	218.188	229.945	239.581	227.761	237.116
pos_7360	3,7-Dimethyl-2E,6-octadienyl acetate	950.894	752.225	1745.88	2339.84	1975.46	831.759	719.257	706.528	819.649	940.658	1155.59	1222.44	1046.24	1066.44	1356.07	1222.95	1267.03	1299.82	363.738	844.871	684.481	565.757	450.525	1283.78	1210.29	1724.51	1583.57	1549.02	2010.69	1844.38	354.775	364.187	193.747	158.683	193.91	146.02	1902.67	1930.83	2257.97	2302.99	1127.53	2591.84	460.531	448.262	366.062	550.234	378.288	456.783
pos_7361	Tapentadol	27.5781	96.1295	6.00796e-10	46.5525	77.4768	46.8444	9.13506	12.4702	37.2398	6.86753	26.8221	64.5389	32.8225	4.89025	8.36122	15.8663	6.00796e-10	9.5266	84.8201	72.9081	83.9665	32.9615	99.6617	48.1812	0.208171	6.00796e-10	6.00796e-10	7.72617	8.23026	6.00796e-10	25.8464	102.048	34.6875	27.4698	4.18278	12.4606	5.81179	2.96407	1.20807	6.48219	8.29201	37.0175	44.3802	68.4775	76.7616	58.6478	20.8195	22.6617
pos_7368	Asp Glu Ser Tyr	3676.15	2260.86	3646.35	3011.21	4203.48	4312.92	2071.59	2962.31	2739.47	2709.21	4483.08	2702.88	1906.98	2055.75	2504.94	2286.36	2138.23	2428.48	3211.25	2216.54	3306.55	2643.98	2929.66	3286.92	4365.61	5788.09	3264.17	4299.64	4830.04	3120.15	2666.4	2483.79	2661.8	2512.68	2360.79	2505.86	3140.98	3287.86	2968.47	4633.7	2231.93	7343.88	2646.37	2459.05	2583.87	3144.42	2171.35	2413.84
pos_7376	1-Benzyloxy-1-(2-methoxyethoxy)ethane	859.153	743.536	957.965	967.576	886.682	1089.76	449.992	539.94	765.507	557.524	652.947	762.958	693.976	619.609	607.001	686.777	700.543	677.848	520.104	476.051	532.864	389.171	541.222	578.254	870.139	785.485	824.15	878.904	967.172	983.43	536.557	436.174	421.273	405.544	402.941	422.777	835.508	665.149	708.112	821.967	382.986	906.633	443.652	458.732	439.79	483.377	327.598	400.044
pos_740	Glycerophosphocholine	245.844	527.493	245.928	440.078	462.668	343.899	830.495	1158.69	607.206	497.28	553.237	426.934	303.677	139.134	222.374	400.591	336.405	321.652	497.513	276.791	678.056	280.433	598.711	398.714	756.256	642.997	1099.35	628.826	514.943	531.138	771.274	505.969	564.984	479.719	658.686	1009.79	881.646	786.843	777.795	856.867	602.104	1433.01	1261.59	1427.08	609.093	1167.25	346.032	953.374
pos_7405	(17alpha,23S)-Epoxy-28,29-dihydroxy-27-norlanost-8-ene-3,24-dione	3829.02	3487.08	3839.1	4781.04	3195.77	3427.25	2852.99	3521.58	3293.06	3105.54	3662.26	3327.92	2081.46	1969.03	2035.64	2097.46	2544.92	2028.7	2567.48	1924.73	2259.03	1865.15	2541.76	2283.48	3117.48	3750.66	3120.28	3396.39	3700.56	3772.71	5428.65	6279.58	6559.06	5263.8	4494.69	4937.9	3036.53	2898.34	3243.49	3314.97	2002.96	3327.07	3198.58	3470.54	3220.15	3102.52	2192.27	2683.3
pos_7409	(S,E)-Lyratol propanoate	133.756	104.231	138.291	144.809	96.8188	148.999	88.3852	150.096	134.751	92.2078	88.5566	115.45	132.783	130.577	133.681	118.881	133.187	154.158	135.686	83.879	93.2513	75.1017	124.332	100.518	120.676	144.491	121.801	161.361	147.078	152.104	319.093	242.945	301.856	339.965	250.391	614.701	164.398	117.196	147.247	130.43	82.226	121.994	140.75	219.798	168.566	171.596	103.526	131.053
pos_7413	3alpha-Mannobiose	1502.27	1290.83	1643.91	1528.73	1452.7	1543.7	1016.71	988.326	1144.12	1066.57	1261.66	1369.18	878.03	1110.52	1050.92	1113.57	1130.58	1064.69	550.664	514.024	695.668	446.616	672.714	714.145	1375.37	1380.83	1167.53	1286.23	1559.36	1409.5	466.312	393.794	284.721	324.903	311.17	293.304	986.202	1144.7	990.663	1165.77	417.445	1049.57	456.686	516.758	616.708	545.285	381.687	417.786
pos_7425	Hv-NCC-1	639.799	631.76	728.241	685.214	708.381	664.547	679.781	778.53	715.077	589.593	631.129	556.138	563.192	545.481	611.702	513.336	694.851	560.389	709.858	543.551	623.531	527.716	717.531	615.82	669.15	859.359	706.607	893.358	1117.05	911.775	6579.57	4812.98	29958.6	44371.1	17090	29242	831.788	866.61	832.086	958.856	493.108	932.498	1942.62	2160.86	1779.11	1403.48	709.065	986.537
pos_7467	Pseudoionone	1019.22	1227.37	1189.23	1344.03	1347.86	1252.68	1085.21	1074.69	1213.2	1120.7	1035.37	1192.78	1510.34	1660.85	1367.88	1463.7	1207.94	1691.68	1340.32	874.495	1088.15	922.457	1051.84	1022.15	1321.97	1431.68	1437.1	1871.14	1679.74	1523.48	1282.63	1352.36	1153.2	1234.3	1034.23	1257.8	2201.88	1515.31	1789.19	2257.76	1291.88	2032.81	1251.17	1222.91	1495.78	1302.52	1111.96	1421.14
pos_7468	Benzyl (2R,3S)-2-methyl-3-hydroxybutanoate	1452.77	756.586	1329.19	813.792	724.413	1322.97	640.55	940.526	1151.35	870.488	865.655	1139.49	697.922	764.391	936.174	861.095	1153	859.198	684.667	593.751	677.928	515.211	655.34	713.444	989.791	1007.43	975.078	1268.95	1118.14	1061.29	426.263	461.272	296.746	393.32	283.682	325.671	1041.94	917.257	1099.29	839.999	298.85	921.131	418.299	404.997	524.576	556.007	402.583	366.593
pos_7512	dolichodial	935.794	923.625	1165.74	990.331	1011.95	1164.21	794.847	878.339	1023.53	954.429	925.49	909.866	1287.26	1218.61	1323.81	1334.64	1063.8	1315.34	865.73	709.149	945.461	594.661	894.972	1011.03	1077.26	1118.43	1354.18	1200.43	1333.53	1249.21	958.102	860.349	840.773	657.936	725.659	737.557	1196.36	1125.14	1182.89	1255.58	539.322	963.848	851.923	842.379	746.671	893.104	609.68	863.361
pos_7513	4-Hydroxy-4-methyl-7-decenoic acid gamma-lactone	1129.54	1199.01	1340.75	1144.26	1208.43	1289.38	956.852	953.095	1133.19	1080.01	1164.62	1111.63	1286.02	1177.82	1367.62	1490.7	1177.71	1369.04	825.405	801.714	1048.13	586.772	859.232	993.734	1311.8	1360.38	1600.54	1476.65	1723.18	1528.07	637.317	665.279	506.199	473.132	464.968	521.733	1371.57	1285.94	1378.28	1442.94	648.241	1259.48	761.327	648.268	777.933	725.662	629.425	750.643
pos_7515	Methyl jasmonate	4179.33	4322.03	4684.38	4072.79	4297.97	4358.6	3158.67	3371.25	3945.66	3660.26	3901.47	3732.73	3993.13	4030.6	4505.04	4595.67	4016.83	4175.56	2671.93	2538.5	3123.1	1878.46	2694.12	3233.61	4248.45	4607.15	5168.09	4675.41	5385.98	4926.35	1880.62	1929.39	1487.72	1391.77	1367.27	1562	4088.35	4008.21	4113.24	4497.97	2008.3	3843.48	2110.97	1943.81	2311.67	2172.26	1882.84	2215.82
pos_7516	alantolactone	551.257	617.462	671.017	626.079	650.496	724.65	471.64	499.742	565.612	573.979	494.286	548.504	807.997	901.706	781.384	901.672	645.914	966.938	582.813	412.546	567.231	389.394	606.548	595.728	603.231	615.847	665.187	673.822	677.097	677.709	613.07	496.189	498.65	518.833	444.709	554.29	720.806	625.354	716.137	799.164	380.679	689.137	466.494	491.431	460.657	516.828	365.428	527.976
pos_7568	Ser Asp Trp Tyr	1404.54	1189.68	1348.42	1332.87	1364.19	1650.49	923.608	1294.32	1347.15	1071.06	955.467	1134.13	1157.36	1170.53	1046.77	1049.74	1113.52	1200.12	1365.55	780.673	1152.89	930.367	1338.19	1059.19	915.595	1209.81	1016.77	1272.92	1197.45	1047.26	1674.35	1440.3	1863.01	1865.57	1572.03	1725.28	1230.85	922.652	1195.88	1215.28	761.354	1295.5	1251.29	1291.01	1290.49	1360.31	869.361	1298.99
pos_7579	soladulcidine	393.348	243.417	3490.01	1459.28	749.404	971.458	52.9511	111.523	153.868	226.541	132.584	114.591	0.321229	6.00796e-10	1.26489	0.642976	0.29229	45.1688	2.58269	7.85197	11.3948	0.317865	0.955488	5.15817	2.75021	0.212735	2.67152	3.5393	5.23376	4.21305	5710.89	19.6684	75.0277	42.492	31.4907	29.939	2847.46	1612.93	1156.87	2213.3	3651.9	4432.88	9.23036	17.1008	3.95197	40.4429	2.48689	8.39568
pos_7593	Asp Asp Thr Tyr	2485.96	2019.96	2170.75	2283.08	2294.69	2405.22	1600.88	1943.42	1751.81	1765.24	2906.08	1899.76	1417.12	1404.72	1486.92	1385.7	1653.88	1497.79	2027.56	1428.91	1898.94	1526.45	1844.52	2023	2459.09	3250.76	1926.28	2586.11	3283.38	2142.99	1660.39	1573.06	1545.68	1489.49	1334.94	1474.11	1871.69	2187.77	2040.19	2837.78	1164.29	4984.89	1596.5	1466.97	1622.51	1822.75	1245.48	1462.17
pos_7597	Gly Ser Gly Thr	741.139	856.942	810.715	715.535	729.621	997.774	635.942	784.466	821.935	758.992	561.225	733.384	686.537	930.975	699.91	676.359	700.006	747.263	1018.94	528.968	797.928	579.103	1021.49	645.789	804.435	918.399	749.064	855.469	863.652	845.725	1079.59	1127.9	1101.68	1196.56	904.041	1181.13	888.666	657.823	858.442	772.253	524.654	756.435	867.871	1262.9	1373.56	1193.71	1033.55	981.731
pos_7598	Ser Phe Met	5213.2	4212.76	5356.63	5133.53	3655.62	4694.64	2760.63	3253.9	3693.11	3969.65	2981.14	4225.6	2944.64	3780.41	3674.19	3366.07	4046.98	3110.76	1583.85	2002.67	2029.94	1361.62	1762.8	2359.04	4395.24	4000.97	4599.17	4506.96	4669.99	4815.67	1433.85	1206.32	1016.15	1045.34	961.667	963.921	3351.69	3473.72	3439.44	3240.23	1367.04	2693.59	1129.61	1084.51	1250.24	1314.4	1136.98	1099.79
pos_7635	Phytolaccoside A	22891.4	34994.3	22487.3	35784.3	10318	8703.87	33097.8	26916.9	11727.2	16706.7	53494.3	15733.2	15719.9	8564.57	15549.1	13193.9	31006.7	9205.31	6196.9	15146.7	8617.74	6348.82	9081.21	10312.2	14253.2	16911.7	12826.5	14536.3	36074.9	29850.7	29354	20459.8	14644	10441.4	15477.6	13623.7	13756.5	26226.6	18975.9	19126.4	4756.53	19625.2	11703.2	11844	16695.4	9176.33	7111.19	7238.37
pos_764	2-Pyrrolidinone	169.599	418.275	213.946	453.723	458.669	385.96	182.062	179.997	300.059	237.278	163.643	237.408	191.045	106.028	106.926	103.915	89.126	137.105	305.819	72.2515	165.576	185.336	144.108	128.187	251.361	413.752	269.276	355.318	202.906	220.69	75.1539	69.9467	62.5079	58.7947	63.9944	56.0684	171.202	108.578	143.857	246.404	218.367	220.017	79.627	66.6662	84.3522	100.104	42.0927	71.4825
pos_7648	1α,25-dihydroxy-26,27-dimethyl-20,21,22,22,23,23-hexadehydrovitamin D3 / 1α,25-dihydroxy-26,27-dimethyl-20,21,22,22,23,23-hexadehydrocholecalciferol	196.339	372.219	243.562	441.774	191.361	110.388	343.648	321.731	129.547	208.909	545.549	160.887	214.23	100.535	190.268	148.989	360.317	146.712	92.5854	190.418	122.697	87.4157	160.623	139.949	184.23	244.884	202.851	194.912	429.098	382.346	326.311	270.059	213.646	104.589	210.641	170.182	246.617	353.519	301.268	334.09	145.246	316.059	139.24	170.06	208.758	117.632	99.4362	96.9623
pos_7651	Pokeberrygenin	13134.7	20601.6	12875.6	21299.8	5799.04	4806.95	19723.2	16384.6	6712.8	9680.65	32805.6	9202.98	9006.22	4467.51	8854.04	7317.5	18303.4	5040.33	3357.83	9048.48	5146.07	3520.56	5055.52	5900.45	8384.01	10155.3	7646.45	8503.23	22387.9	17980	20540.4	14295	10755.3	7646.46	10766.8	9907.65	8136.83	15760.9	11278.7	11791.1	2496.27	11996.9	7400.38	7821.46	10636.6	5568.66	4220.38	4314.5
pos_7654	Azukisaponin IV	10095	14590.7	9173.14	13993.6	4528.63	4024.2	11835.9	9390.09	4804.93	6942.44	19122.1	6292.29	6897.6	4222.62	6998.65	6340.17	12365	4320.43	2723.65	5931.04	3739.09	2610.35	3776.85	4500.4	5915.86	6908.35	5768.69	5862.67	13252.7	11613.7	8648.8	6305.77	4719.67	3751.7	5260.36	4437.57	5667.35	9747.36	7454.5	7178.51	1708.76	7449.87	4113.08	3878.42	5470.68	3253.44	2464.18	2711.56
pos_7658	7-Tridecynoic acid	2487.02	2015.11	2323.81	3249.32	2213.16	4005.19	1205.56	1832.65	2543.01	1516.43	1027.15	1367.36	3090.05	3461.5	1577.75	1962.45	1364.41	3346	2738.82	1004.9	1583.56	1487.38	2387.13	1474.31	1689.63	2244.2	1384.63	2148.9	1588.09	1913.41	7350.19	6643.58	8794.91	7927.55	6865.95	9958.45	3631.89	1715.46	3188.76	2548.3	2708.77	1902.51	3953.86	6316.37	3751.53	4891.89	2794.48	4692.88
pos_7670	PD116740	2091.3	1938.46	1938.67	1432.23	2715.72	2614.26	1489.49	1799.66	1409.38	1284.67	2383.91	1837.64	795.169	1115.86	1413.56	868.301	1184.12	1191.36	1097.56	803.128	1078.31	824.48	1096.18	1307.24	2441.23	2630.68	2394.6	2781.42	2723.48	1803.5	855.749	714.015	874.284	898.699	688.501	928.874	876.215	787.634	1435.77	1436.63	798.17	1749.89	806.926	827.838	960.623	870.526	914.445	833.143
pos_768	Dimethylglycine	199.66	629.08	233.093	697.158	654.509	466.669	376.526	372.037	596.312	470.702	271.662	340.741	317.2	114.751	173.115	137.409	123.69	186.681	612.506	132.606	358.517	375.767	367.822	275.544	318.156	499.013	406.819	516.377	385.606	265.978	276.376	422.232	578.119	421.947	524.07	546.443	324.084	158.726	260.626	483.13	368.38	339.073	459.682	445.148	370.609	550.411	155.237	393.54
pos_7684	4-Propylphenol	392.401	350.988	387.237	409.331	321.765	393.442	236.588	276.963	298.858	323.864	312.418	317.144	355.101	395.546	313.427	354.547	308.671	384.71	252.277	182.069	228.569	146.513	210.973	214.014	353.362	309.33	391.753	311.09	412.824	372.8	442.105	324.965	406.279	394.739	311.683	392.868	390.782	348.076	383.324	347.867	188.031	266.194	218.233	247.967	231.172	265.114	160.997	243.414
pos_7686	(E)-4,8-Dimethyl-1,3,7-nonatriene	4.49953	6.00796e-10	4.94661	6.00796e-10	6.00796e-10	0.0777474	6.00796e-10	6.23255	6.00796e-10	0.0716798	0.0275712	6.00796e-10	5.59415	6.00796e-10	6.00796e-10	6.00796e-10	0.999685	14.1584	13.907	6.00796e-10	0.337635	3.30604	7.1082	6.00796e-10	6.00796e-10	6.00796e-10	6.00796e-10	6.00796e-10	0.00538795	6.00796e-10	45.0137	42.1373	53.1547	43.8731	37.0686	53.8998	13.9911	0.458887	2.62739	0.220005	15.8328	6.00796e-10	21.3501	38.8375	16.0521	29.961	15.5766	30.3202
pos_7687	Geijerone	103.538	151.652	191.998	324.161	243.454	260.667	187.029	91.4386	202.581	102.285	243.793	163.219	469.654	347.588	229.541	182.202	280.185	556.256	486.616	122.555	245.898	222.839	298.885	226.044	210.135	334.942	360.087	342.615	324.895	247.348	138.064	179.75	115.704	84.4253	82.0496	54.6658	426.779	401.668	458.349	588.258	246.298	484.961	239.212	275.617	267.63	257.093	172.026	236.118
pos_7688	Longifolenaldehyde	238.02	191.189	652.143	455.568	300.408	226.47	194.674	295.566	140.682	178.47	407.107	93.823	173.393	134.423	190.902	200.198	394.72	139.418	237.705	184.429	326.368	69.242	118.441	230.062	77.0874	221.892	42.5627	145.106	223.568	201.365	322.039	314.29	113.79	60.5652	93.2028	175.086	371.505	538.188	217.1	308.667	77.5482	310.937	116.571	239.288	108.027	210.928	125.3	82.2142
pos_7694	1-Methyl-1,3-cyclohexadiene	150.316	123.436	143.603	188.321	148.67	166.016	98.5259	106.658	127.498	99.5498	125.871	119.764	129.788	121.383	117.187	106.535	125.88	149.934	98.1669	80.5365	93.8238	65.1362	95.0657	91.9835	138.2	150.519	128.902	140.606	153.17	162.375	105.409	106.813	93.5825	93.3394	82.0885	103.54	181.988	181.917	186.349	203.732	90.1049	187.775	96.9422	124.374	99.0174	108.27	62.6562	96.048
pos_7699	2,5-Dimethoxy-4-(2-propenyl)phenol	406.786	397.217	413.208	283.668	389.804	414.518	307.322	306.548	288.13	325.431	329.911	268.641	330.962	380.325	384.519	387.371	260.871	331.797	139.283	138.518	209.564	121.65	168.178	200.072	213.045	175.023	233.822	233.438	261.905	209.586	168.413	117.357	146.031	147.829	150.275	174.829	94.621	154.6	142.932	148.138	45.5371	80.879	83.4216	91.6989	87.9564	85.1155	78.2856	115.025
pos_770	Betaine	240245	270930	180881	269362	251605	178953	213952	196041	183648	192393	320165	220685	150910	100990	153526	153037	172360	114922	109300	106554	144853	81407.9	132040	126895	221880	246200	214182	229734	265544	269652	158943	166202	143803	147842	123178	136633	205900	239593	225970	249777	104586	288215	181538	190878	201492	165158	134000	152428
pos_7723	5,7alpha-Dihydro-1,4,4,7a-tetramethyl-4H-indene	1015.89	841.514	912.117	994.18	899.876	1226.53	571.341	698.849	804.049	658.184	596.876	709.067	844.329	1051.89	752.795	744.653	683.843	1051.23	749.279	480.943	624.315	491.711	725.658	613.896	693.199	850.05	717.834	903.593	821.317	863.117	1120.71	1058.77	1146.61	1087.58	919.581	1206.27	1139.71	769.942	992.378	1073.85	658.218	897.781	857.435	1135.43	941.87	1022.15	699.941	953.3
pos_7727	Deacetylipecoside	3273.32	2635.83	3247.02	3747.37	3948.86	4712.92	2384.33	2936.59	2606.42	2653.96	2868.74	2637.55	2758.27	3051.37	2290.63	2514.39	2697.4	2750.38	3258.17	2049.37	2582.27	2111.48	3267.49	2351.34	2135.98	2878.43	1875.96	2427.41	2545.22	2750.41	7536.17	5470.85	7773.83	8962.87	6467.38	8737.34	2974.86	3278.64	3001.86	2852.75	2195	2770.33	3171.98	3825.02	3225.46	4082.09	2375.01	3553.43
pos_7730	(2,2-Diethoxyethyl)benzene	732.7	1031.31	908.582	1154.06	951.297	711.732	621.955	691.583	836.496	708.765	868.492	820.268	477.285	484.325	657.325	594.699	1010.31	629.885	372.507	462.809	554.367	299.021	406.855	634.559	1140.4	1336.48	1154.34	1354.1	1396.61	1424.24	352.209	351.448	240.731	213.501	203.669	217.28	1655.93	1523.53	1681.97	2010.22	607.109	2052.95	426.723	448.308	466.077	446.507	292.93	349.348
pos_7744	VULPINIC ACID	2946.93	3037	2466.3	2381.49	3973.87	3463.08	2222.67	2911.72	1920.92	1755.96	4536.45	2583.36	1829.4	2083.87	2957	2042.42	2457.1	2550.88	1827.6	1104.16	1950.32	1392.77	1839.09	2252.63	4464.99	5259.62	4642.71	5107.64	5216.63	3209.5	932.919	865.045	828.879	834.515	770.09	907.412	1165.43	1513.01	2673.54	2642.96	1111.72	2266.16	926.217	928.367	1084.38	832.154	951.471	915.93
pos_7769	formyl 2E,4E,6Z-decatrienoate	552.079	604.185	658.829	617.637	663.159	692.148	338.313	438.68	586.33	484.169	528.866	626.346	510.266	460.344	514.273	534.013	507.799	554.555	398.779	370.472	479.252	292.162	402.733	514.925	498.056	623.413	577.206	551.454	624.531	594.241	305.75	306.513	214.776	233.849	191.181	219.18	643.397	422.178	532.123	617.692	323.593	559.016	322.084	345.903	311.848	350.553	248.744	282.239
pos_780	N2-Succinylglutamic acid	608.64	1418.85	626.104	1439.57	819.276	483.069	680.077	760.001	1082.47	601.216	649.068	946.73	189.269	156.456	225.412	186.145	390.978	168.182	313.59	214.95	288.213	224.946	225.195	243.625	789.209	2105.96	807.895	959.041	928.385	1001.89	420.624	495.72	284.902	260.299	213.282	134.797	927.595	764.5	770.133	1455.52	400.732	1003.23	483.792	357.279	574.452	472.867	238.467	311.985
pos_7815	4-[5]-ladderane-butanoic acid	1667.49	1667.31	1788.91	1836.63	1836.42	1965.18	1269.5	1479.32	1658.08	1487.03	1838.91	1657.85	1562.32	1578.64	1866.52	1732.02	1725.88	1760.48	1312.95	1070.1	1442.47	957.537	1437.17	1530.37	2001.68	2032.78	2156.77	2238.58	2295.27	2228.81	1213.81	1115.57	1111.23	1205.69	973.598	1080	1855.89	1552.3	1882.14	2113.28	927.047	2491.36	1176.32	1266.5	1199.58	1272.27	894.479	1120.11
pos_7816	(Z)-11beta,21-Dihydroxypregna-1,4,17(20)-trien-3-one	413.322	416.545	337.85	593.057	377.845	366.844	485.784	431.728	332.046	309.646	691.168	347.247	437.127	283.248	428.756	389.831	591.487	371.292	311.836	316.18	365.774	263.375	345.979	342.514	443.432	442.485	406.931	439.358	569.681	581.993	391.063	409.923	427.959	388.967	353.61	385.491	383.932	507.264	473.614	487.83	241.092	689.979	372.436	401.458	362.696	343.004	234.635	294.809
pos_7918	3-Methoxy-4,5-methylenedioxycinnamaldehyde	168.763	186.471	189.575	258.331	351.184	289.534	256.262	291.212	295.723	208.617	208.312	211.646	94.538	74.0746	119.984	127.088	89.8293	133.575	292.818	76.6769	149.708	200.95	336.622	158.056	215.072	211.519	172.704	288.987	251.502	271.075	622.928	1215.58	4617.55	2495.21	3903.55	1499.96	273.68	333.232	229.785	354.188	246.699	378.336	1466.61	1003.56	1837.56	1321.23	356.772	559.488
pos_7952	2,3-dihydrobenzofuran	67.8755	86.7665	67.9226	125.616	99.5979	98.0453	120.954	102.768	79.3288	121.535	91.1827	76.9875	67.301	69.9855	94.6894	75.7621	75.9644	66.271	158.986	44.7141	71.6488	79.6117	141.168	64.074	87.7847	113.547	69.9595	91.3387	97.1261	115.991	281.826	263.965	344.15	366.549	329.816	270.021	90.5656	126.13	68.6293	64.0869	56.1992	57.1746	199.22	233.2	275.079	243.068	112.408	172.515
pos_7957	4-Methylumbelliferyl acetate	74.5946	85.7784	108.828	99.9474	119.758	135.925	101.659	81.0355	116.517	81.0053	156.225	140.985	85.1661	111.227	109.288	92.2377	88.605	101.123	51.1086	52.7216	82.8284	53.0353	75.3677	74.2691	152.147	132.486	128.176	141.594	210.808	133.461	47.9654	33.8624	29.8452	42.7798	22.8794	27.6171	67.9805	99.6929	97.3894	102.974	43.5224	109.828	41.4102	41.6424	68.1006	50.8421	44.736	41.6403
pos_7959	N-Feruloyltyramine	2006.91	1827.74	1928	21627.5	8088.68	5801.81	35290.4	21296.4	7169.52	11831.9	16298	3150.9	10489.1	5834.06	2381.71	14136.1	4928.19	2670.47	53479.6	6176.02	14743.4	21568.6	43169.8	12498.7	4176.12	2344.54	1798.38	2400.9	2185.68	1934.43	102317	141775	158835	168491	144454	78628.7	8283.33	29131.1	3485.91	2631.92	6105.16	6209.03	104349	123704	162788	125896	39318.1	83027.5
pos_8007	Dihydroscoparin	2451.1	2929.04	2661.88	2721.3	3886.83	3049.12	1659.19	2050.7	2048.78	1770.22	2093.89	2602.23	1723.79	1862.26	2095.89	1960.18	2352.47	1932.69	1781.91	1267.25	2212.64	1283.59	1668.11	2158.88	2705.99	2792.31	2660.95	2500.65	3132.79	2704.81	1155.65	939.115	759.243	934.826	877.572	966.34	8069.52	6918.29	4387.92	5521.81	1139.46	3980.83	1026.89	1524.63	1667.73	1405.17	1025.95	1154.03
pos_8023	alpha-Sanshool	6.00796e-10	167.346	23.3747	80.7164	6.00796e-10	6.00796e-10	23.9872	35.538	0.00848786	17.3529	190.504	6.00796e-10	101.727	89.7638	129.13	113.549	146.972	116.129	17.1608	48.3507	82.4329	23.7598	89.7368	50.966	117.911	108.188	59.5554	152.38	300.008	91.9845	25.9109	18.0915	2.01348	2.01176	0.207573	6.00796e-10	15.5405	27.8391	90.5334	62.7348	44.7565	301.369	23.5094	52.4711	42.9746	27.2864	15.9336	36.1997
pos_8037	Trifenmorph	1866.81	2089.91	3173.83	2928.05	2571.21	2515.99	1773.29	2176.44	2244.32	1972.87	4274.74	2598.74	4140.84	3611.15	4943.7	4181.05	4581.55	4677.11	2881.27	2169.16	2893.48	1977.07	2247.53	3438.41	2440.67	4181.01	4373.68	3725.8	4015.15	3722.98	1857.38	1730.48	1477.4	1624.04	1416.51	1531.34	4510.4	5651.54	5795.65	5295.59	1789.73	5769.59	1734.12	1838.76	1790.44	2161.22	1405.41	1914.18
pos_8044	Priverogenin A	8189.17	26966.8	8839.78	18697.2	4354.16	2468.32	11381.4	12429.5	3818.27	6343.66	37321.6	6345.51	8882.54	3515.62	7189.06	6588.26	17161.8	3296.88	1946.45	6307.16	2734.4	2247.75	3584.78	4032.6	7941.21	5630.89	3163.8	5797.53	13329.1	11783.2	22364.2	10182.8	7818.41	5178.48	8146.07	8801.48	4849.09	10924.1	7736.5	9357.49	1568.61	10814.9	4594.32	5459.2	5388.57	3872.14	2850.83	2823.49
pos_8055	Hederagenin 3-O-arabinoside	10706	34298	11298.3	22932.2	5537.38	3388.18	13992.6	15011.2	4991.92	7895.02	44001.5	8088.48	10825.3	4659.22	9034.98	8443.42	20984.7	4236.97	2518.47	7708.61	3446.08	2893.72	4372.76	5099.81	9737.24	6606.63	4051.94	7010.7	15744.4	13778.4	23371.6	10638.7	7602.12	5299.46	8246.63	8664.78	5644.04	12442.2	8837.62	10448	1836.28	12076.7	5541.3	6393.02	6375.71	4587.95	3574.86	3677.21
pos_8063	8E-Hydroxy-4,8-dimethyl-4,9-decadienal	2763.72	2477.65	2796.99	5431.14	2916.69	2735.07	1545.84	2007.5	1778.52	2080.99	2407.35	2610.71	2226.24	1964.08	3075.98	2426.34	2508.15	2373.93	1562.55	1178	1579.63	1023.69	1369.78	1956.7	3714.78	4583.9	5757.48	5988.9	5774.31	5216.94	1404.34	1515.26	1060.95	916.093	1006.44	879.651	5977.14	7422.08	7667.05	8696	3342.21	7636.3	1393.67	1563.36	1475.09	1650.95	1149.62	1459.34
pos_8066	3R-hydroxy-5Z-dodecenoic acid	623.498	595.249	565.439	983.077	551.619	571.211	326.576	379.177	344.184	395.356	479.501	379.952	466.293	390.096	622.184	463.972	533.094	454.206	346.361	243.036	309.306	205.249	352.223	415.327	681.666	771.912	950.737	1026.75	986.46	951.668	320.221	300.944	231.909	238.111	214.682	226.171	1019.8	1201.05	1267.49	1484.55	578.405	1266.54	262.088	300.532	279.684	322.082	208.516	294.021
pos_8137	Wanepimedoside A	637.869	525.343	410.482	741.191	514.112	467.482	219.898	258.625	452.084	418.696	370.665	292.417	314.812	193.052	339.092	269.354	412.093	262.702	392.448	287.812	179.164	140.05	139.677	241.777	363.225	376.59	373.831	367.508	512.082	352.598	637.46	353.093	497.047	281.434	261.704	368.2	282.783	327.181	340.06	405.193	67.2986	410.139	90.0382	111.746	260.726	144.289	53.8134	132.958
pos_8176	N-trans-Feruloyl-4-O-methyldopamine	870.581	1084.06	822.892	1715.56	1757.47	1871.34	1521.31	1958.04	2222.13	1357.89	1361.41	887.877	1573.94	1300.31	1158.76	1930.06	1225.02	1175.95	10753.2	1975.94	3332.71	7590.66	12735.1	2532.29	1095.1	1611.5	1344.81	2052.39	1629.61	939.619	9821.59	16700.3	21097.3	22096.5	10104.1	12300.3	1174.1	2862.81	1124.53	1357.78	1253.36	2384.97	14908.8	23304.3	18139.8	21086	6339.47	16355.1
pos_8222	(R)-Pterosin B	721.251	723.473	654.9	984.092	832.826	814.694	992.514	1010.69	1192.11	951.578	973.956	864.513	732.809	659.666	887.374	736.784	700.287	790.635	1121.94	632.272	838.578	795.333	937.452	844.037	898.696	982.392	915.21	977.209	1024.41	1084.55	1857.85	1220.89	1506.13	1300.96	1460.79	1924.65	1069.1	1050.06	1083.88	1084.62	735.238	1302.86	1136.78	1174.67	979.931	1165.34	760.769	1107.05
pos_8269	Ubiquinone-1	1466.16	953.617	1653.23	935.073	1118.22	2192.57	659.135	772.018	1122.64	882.796	763.693	1240.33	2018.72	2872.51	1745.13	2316	1497.78	2845.5	885.179	628.879	1007.43	562.882	1102.91	1275.47	1260.69	1605.12	1163.29	1443.89	1149.85	1215.38	460.143	404.967	345.501	384.855	334.38	358.83	1281.88	912.087	1203.95	1133.01	439.353	1102.53	434.856	435.925	474.817	510.448	348.742	409.514
pos_8300	3-Amino-3-(4-hydroxyphenyl)propanoate	264.292	201.148	300.068	209.053	122.397	209.915	210.561	160.323	193.186	177.172	159.663	165.363	290.145	289.217	346.8	406.532	255.613	321.503	184.792	161.529	177.878	129.962	145.897	222.63	199.714	166.509	282.878	215.279	211.089	206.565	254.712	190.029	173.998	147.297	173.072	199.796	177.84	229.896	207.488	192.984	87.6417	158.977	161.825	157.885	122.007	166.498	108.39	156.202
pos_8307	Trp Arg His Cys	606.945	453.629	531.374	454.705	460.516	535.628	412.879	584.075	519.292	443.568	481.136	538.298	533.146	600.535	505.361	541.215	520.287	556.852	1172.19	472.934	592.643	1104.8	1619.85	544.782	521.322	564.296	560.782	580.556	648.773	622.341	2054.69	1425.71	2111.22	2565.59	1647.8	2529.68	689.345	709.797	644.352	651.809	546.703	720.691	1081.2	1091.66	853.572	1289.79	858.694	1318.98
pos_8313	CITROPTEN	115.515	106.225	141.38	181.626	181.029	201.747	134.472	125.135	111.387	112.85	127.085	94.9868	127.562	188.473	121.46	159.609	90.5959	185.337	291.952	108.543	162.088	199.218	317.019	166.627	79.7099	116.636	110.659	136.399	106.955	134.491	359.298	474.533	1722.01	1072.57	1696.78	899.751	138.291	191.289	183.818	221.929	213.485	204.414	364.46	379.773	501.289	375.29	203.052	348.994
pos_8340	Ethyl vanillin isobutyrate	444.557	280.363	449.289	303.607	361.004	732.62	197.031	187.406	246.517	330.726	237.597	260.464	263.006	249.002	330.841	355.493	527.346	274.86	250.453	606.097	376.571	409.129	213.031	462.425	282.27	348.923	366.988	526.838	324.254	268.548	115.072	121.29	74.1509	138.303	126.834	121.418	616.91	266.298	603.437	397.656	162.487	441.152	128.84	99.9087	181.343	249.755	225.127	194.775
pos_8374	Neocnidilide	2480.79	3740.82	4096.35	2776.46	3335.52	3874.73	1744.12	2221.46	3467.23	2323.89	2715.6	3859.55	2091.68	2221.19	2571.5	2993.45	2540.28	2537.08	1965.33	2050.88	2312.07	1485.1	1861.08	2693.05	3596.55	3780.18	3262.75	3272.19	4320.04	4265.07	1375.83	1332.85	997.757	1010.37	968.177	950.128	2755.76	2097.44	2311.03	3215.62	1206.32	3229.85	1582.49	1595.27	1470.56	1573.03	953.45	1229.16
pos_841	Trigonelline	97.5853	62.8371	63.2387	90.3668	101.713	61.9382	84.5131	90.8934	41.1622	109.855	233.627	105.96	111.458	85.1114	120.162	98.0578	102.547	107.047	62.5793	72.6778	81.2599	51.6032	41.8613	88.0966	97.7632	34.0241	66.0126	74.191	102.427	100.359	143.425	148.818	161.277	191.447	159.297	197.139	79.89	152.215	106.272	187.68	74.372	189.186	165.608	142.97	147.396	90.065	70.1654	67.481
pos_8430	CANTHARIDIN	443.655	452.754	501.807	481.919	439.467	512.675	324.59	302.442	352.722	512.059	328.037	240.815	346.198	416.457	415.216	423.22	332.854	411.336	236.665	186.087	260.957	163.285	258.677	306.509	323.136	339.59	397.034	382.615	351.242	269.949	144.802	110.926	69.4788	78.7441	97.0534	78.3382	251.341	222.67	266.917	228.548	157.316	264.372	143.421	163.167	149.423	153.676	124.583	143.868
pos_847	Ammonium benzoate	330.581	579.732	432.686	483.924	483.547	556.52	507.202	497.063	418.301	352.38	613.787	456.619	517.511	427.516	556.624	630.214	562.215	493.862	504.5	376.529	572.999	319.719	518.661	602.089	590.113	524.568	584.241	491.628	712.467	568.863	379.021	365.673	432.077	363.386	303.889	327.523	697.415	700.655	608.733	711.38	383.689	792.022	597.33	608.462	487.049	531.386	386.614	402.511
pos_849	ADMA	164.304	220.55	170.789	268.268	191.188	246.942	174.126	216.338	212.117	182.45	149.376	168.492	199.151	287.093	200.632	229.228	152.01	249.443	269.582	132.823	189.377	174.13	253.489	185.411	127.359	154.259	106.75	141.111	118.542	142.481	262.99	205.854	188.082	244.728	205.77	188.884	167.619	164.531	180.455	220.639	206.211	185.349	173.511	196.385	177.975	180.348	121.71	155.379
pos_8498	Dinor-PGE2	1576.16	1790.39	1538.65	1551.62	1774.57	1576.46	1399.91	1526.48	1586.64	1577.98	1660.74	1386.47	942.548	843.121	1227.69	1025.83	1467.85	1026.5	936.583	788.62	919.512	685.785	818.758	1056.49	1793.54	1605.27	1727.57	1633.87	1678.47	1790.23	1040.48	882.612	670.28	679.554	533.321	487.751	1526.78	1735.26	1622.42	1905.8	747.995	1818.34	1059.5	1023.6	927.715	905.679	856.707	818.805
pos_851	2-Hydroxy-4,7-dimethoxy-2H-1,4-benzoxazin-3(4H)-one	238.568	330.779	269.252	303.574	238.45	183.026	236.192	272.579	197.939	153.049	308.241	174.791	32.3873	16.1073	114.276	62.1071	233.317	43.5233	124.743	94.8464	133.758	68.2506	114.657	98.664	276.244	415.008	292.626	348.449	346.922	393.37	115.911	90.3483	39.9286	65.6402	41.0645	35.5663	346.57	368.569	301.94	477.837	99.7674	398.702	94.0286	87.1899	145.544	89.4908	95.0407	98.7691
pos_8545	Oxytocin	160.911	328.865	165.508	227.935	104.12	110.419	151.723	188.263	89.4597	120.332	418.381	82.9991	142.036	54.263	146.33	144.337	272.134	80.3897	227.774	160.179	165.742	147.074	131.679	156.858	161.371	174.508	97.1557	219.428	260.278	181.055	441.401	385.205	330.796	385.518	369.533	361.612	147.539	203.593	207.265	213.87	74.2036	319.54	279.204	267.351	268.41	276.269	156.216	261.66
pos_8548	Tricetanidin	18.6329	4.94412	8.37723	6.00796e-10	12.2038	28.6435	13.56	25.2513	19.8682	15.0459	6.00796e-10	13.5534	0.642557	6.57227	6.00796e-10	6.00796e-10	6.71135	4.07801	9.15738	6.00796e-10	9.39597	0.0606283	1.65467	6.00796e-10	18.8635	16.2659	4.2052	14.9642	4.94244	14.8219	82.4619	126.811	62.1285	65.807	57.3601	188.328	16.8666	19.6302	9.18826	26.3345	2.50973	14.1973	36.7883	65.0578	45.8557	31.2952	11.4497	15.5865
pos_8549	Ingol	2960.42	3643.7	2561.06	2817.07	2862.75	2074.09	2798.17	2957.36	3363.02	2743.32	3309.15	2517.61	2082.09	1745.64	2869.41	2148.69	2612.04	2522.97	1809.38	1190.4	1564.95	1198.04	1487.94	1999.68	3916.18	3647.99	3327.56	3183.86	3135.94	3921.07	1366.88	1167.49	943.464	1028.58	845.678	829.514	3048.54	3648.07	3287.44	3689.47	1139.44	3936.01	1424.26	1562.81	1496.69	1193.54	1107.29	1158.51
pos_859	Aniline	237.02	312.021	280.04	318.298	321.098	348.292	278.348	298.645	200.654	274.601	389.943	280.332	186.291	152.332	277.682	261.514	244.916	189.475	163.172	163.446	203.738	117.656	143.834	201.289	279.066	223.79	201.051	221.352	273.107	278.643	155.824	174.352	162.798	138.772	136.791	173.836	202.246	262.793	246.093	336.192	181.541	294.927	197.142	178.604	189.648	145.99	102.894	112.471
pos_8600	4'-Methyl-α-pyrrolidinohexanophenone	88.1022	338.705	143.382	165.599	49.1382	122.304	100.574	68.6542	54.9549	68.4449	175.961	55.0789	218.687	114.318	257.673	200.167	371.694	292.407	82.8815	158.668	169.835	70.379	171.861	142.626	104.299	96.6792	129.977	221.126	177.223	156.055	45.8789	25.5444	2.69001	2.54078	7.43373	0.211883	33.193	59.2398	109.303	69.1642	53.0746	186.698	87.2313	99.3548	101.653	112.264	85.3942	176.028
pos_8601	Wogonin	44.0904	30.1369	29.0768	177.965	13.8188	122.921	11.272	78.7385	98.0025	15.5901	35.1829	50.2482	21.1223	118.748	25.004	106.566	63.5473	70.6723	180.733	47.1964	57.7224	57.0481	33.2229	68.6903	153.16	138.036	52.1305	57.1872	56.5264	33.2929	379.936	212.573	408.142	270.041	178.283	336.226	18.9755	12.4728	72.9654	56.7253	14.5249	58.8818	127.085	168.918	160.482	154.223	101.929	148.87
pos_861	L-Proline	1794.8	2530.79	1856.65	2373.22	2430.66	2225.06	4939.36	5939.71	6249.46	3329.7	2453.6	2156.88	1825.29	1463.79	2024.8	1708.85	1729.13	1615.1	2925.81	1537.04	2698.71	1607.48	3510.61	2305.24	1637.83	1817.21	1769.77	1943.9	1967.55	1885.49	10343.1	11171.5	12197.3	10303.6	11161.9	10730	1848.45	1751.44	1850.83	2233.95	1431.46	2100.3	11240.8	12588.9	12771.2	8835.06	3834.83	6931.74
pos_865	1-AMINO-3,3-DIETHOXYPROPANE	6.00796e-10	6.00796e-10	4.14323	6.00796e-10	6.00796e-10	5.93753	6.00796e-10	2.77703	6.00796e-10	6.00796e-10	6.00796e-10	6.00796e-10	6.00796e-10	4.61144	6.00796e-10	3.32288	5.26886	5.15118	6.00796e-10	6.00796e-10	244.311	6.00796e-10	6.00796e-10	6.00796e-10	6.00796e-10	3.63377	6.00796e-10	6.00796e-10	6.00796e-10	6.00796e-10	6.00796e-10	6.00796e-10	6.00796e-10	6.00796e-10	6.00796e-10	6.00796e-10	3.50954	9.12509	6.00796e-10	6.84688	6.00796e-10	6.00796e-10	6.00796e-10	6.00796e-10	6.00796e-10	6.00796e-10	6.00796e-10	6.00796e-10
pos_8650	8,8-Dimethyl-2-phenyl-4H,8H-benzo[1,2-b:3,4-b']dipyran-4-one	236.21	278.988	243.175	307.433	287.837	234.126	244.805	315.035	311.32	277.261	268.715	230.83	396.08	407.253	331.887	352.387	382.405	361.322	462.352	238.471	300.978	228.907	373.95	308.121	249.246	266.996	323.72	253.388	394.018	361.38	856.563	646.492	538.667	673.521	522.938	566.502	418.06	294.778	351.812	362.774	216.732	327.782	394.473	413.549	530.085	436.322	292.714	498.561
pos_867	DL-2-Aminoadipic acid	59.2879	159.684	43.9373	60.6203	73.3861	85.1238	479.888	946.027	614.971	622.395	89.21	138.567	100.217	127.666	41.9386	51.6601	43.7765	123.063	807.524	156.609	410.101	441.726	782.197	239.185	36.8563	63.1337	48.1061	21.3867	40.4319	34.1983	844.002	688.596	638.988	718.491	935.225	1039.96	57.5043	35.6343	46.441	61.685	121.061	39.2028	648.791	717.448	462.275	828.974	295.678	729.212
pos_874	Val Arg	131.835	97.71	195.733	91.5716	110.595	136.004	114.607	139.235	122.742	126.324	126.51	156.7	146.65	88.7255	148.541	133.058	182.159	68.0305	61.5439	60.0579	104.623	38.3885	81.3095	94.689	149.098	80.7067	113.999	77.6268	284.495	137.08	97.0011	53.9877	12.7211	50.5215	30.705	28.6957	146.212	112.43	472.964	989.804	69.6782	123.226	48.2173	79.5101	57.6348	53.2546	51.0268	152.364
pos_8761	Benzyl alcohol	594.447	485.573	642.634	477.254	476.204	548.21	420.679	473.691	483.274	444.572	452.692	401.586	598.091	536.348	667.321	681.897	529.002	627.559	396.315	346.129	441.027	243.281	380.495	520.818	544.47	491.993	653.704	546.471	639.542	572.511	335.462	398.164	325.442	354.684	377.581	358.156	450.357	514.195	519.583	515.265	172.722	444.764	376.398	382.188	347.493	371.743	279.943	376.642
pos_8801	2,4,6-Trimethylbenzaldehyde	493.611	485.404	541.973	515.443	477.475	551.751	449.422	497.718	537.29	482.941	486.262	460.043	589.602	551.474	711.578	641.221	555.627	597.631	461.813	397.876	541.909	328.723	491.779	556.787	567.591	504.62	604.845	580.886	630.093	625.912	510.956	473.383	511.762	508.419	515.159	526.552	538.696	553.122	598.355	551.275	279.843	533.987	428.333	457.486	391.776	427.957	328.229	426.939
pos_8802	Eremopetasinorol	5328.75	4647.63	5654.69	4274.98	4099.3	4964.3	3695.79	4203.35	4323.63	4144.03	4186.2	3766.12	5431.55	4974.11	6050.6	5955.06	5026.8	5567.43	3567.75	3128.47	3957.5	2197.19	3418.42	4656.61	5039.02	4980.15	5894.09	5241.54	6023.59	5629.23	3118.51	3368.67	2785.98	2974.65	3029.37	2937.16	4310.56	4786.02	4913.52	4805.64	1544.23	4241.07	3154.56	3244.12	3077.37	3203.35	2485.13	3150.78
pos_8822	Sorbaldehyde	36.7943	26.5419	47.0056	22.0286	20.3468	23.8069	17.8978	25.5543	21.5986	18.9593	23.5099	20.7952	41.2316	28.6462	49.3581	49.2925	42.7887	52.2895	39.8356	26.3655	44.251	13.8704	73.0489	74.8446	23.4947	28.6741	43.6713	40.4286	34.9918	25.7277	21.5596	19.4338	7.87961	13.9265	13.3419	8.35893	26.0851	31.0091	29.2498	26.2222	10.2929	44.784	23.4978	30.2802	20.766	28.4015	18.1841	20.2778
pos_8824	exo-5,6-Dimethylbicyclo[2.2.1]hept-5-en-2-ol	716.595	590.57	701.43	558.789	558.746	696.935	459.758	512.633	519.441	489.12	518.621	502.545	610.891	542.84	708.292	645.604	562.109	659.885	397.068	346.255	468.907	255.527	401.686	515.955	578.86	593.624	678.916	630.611	649.603	685.146	359.066	347.23	255.145	287.456	299.706	265.61	518.244	537.213	568.64	533.01	196.482	520.082	316.259	339.571	324.794	339.13	278.3	290.155
pos_8850	DEHYDROABIETAMIDE	123.636	639.863	175.635	209.338	94.4423	223.114	113.544	136.605	195.521	108.462	180.984	157.921	328.466	229.849	379.357	281.588	418.719	228.841	254.531	244.044	362.112	248.757	350.37	261.308	62.585	68.1862	67.1688	135.635	191.868	141.464	50.9938	52.0245	28.5296	58.5256	20.406	6.70135	63.204	64.1741	108.551	81.0844	37.1871	107.819	62.5806	78.8057	114.795	79.0856	60.2782	88.0705
pos_8905	12-hydroxyjasmonic acid	18316.2	11115.9	17774.5	10851.4	10891.4	19474.8	7832.23	9305.26	12664.4	10026.9	9767.12	11691.1	14660.5	14013.4	15946.9	15931.6	15455.9	15215.5	9282.92	8319.27	10976.1	6094.15	9988.7	12518	11172.1	11855.3	11250.4	13780.8	12023.8	11611.8	3405.39	3983.78	2103.63	2777.48	2083.63	2058.1	12328.5	8859.22	11957	10118.8	2954.46	11022.5	4193.26	4418.37	5722.02	5278.71	3737.39	4031.8
pos_892	Stachyose	2047.76	1003.52	974.125	962.405	904.882	808.994	3616.11	3566.26	7466.07	2478.61	883.973	1158.6	1237.68	1155.65	1449.41	1124.41	1754.36	1190.52	8820.61	698.525	1231.75	5746.78	3591.63	1179.56	862.122	1493.55	855.184	1192.74	1238.29	1422.39	2035.42	2934.14	3600.18	2345.12	2966.03	2775.8	1747.29	5990.96	2279.65	5231.15	880.926	2171.06	2870	3493.42	2208.88	3137.4	1049.94	2457.55
pos_8924	Brassica napus non-fluorescent chlorophyll catabolite 3	640.015	369.963	708.017	480.736	379.046	764.661	377.202	514.303	587.251	473.333	360.144	529.568	585.685	657.904	629.171	595.725	554.836	669.775	728.327	438.379	656.21	515.721	789.468	661.528	763.753	736.114	690.334	883.486	695.225	868.065	3605.72	1713.78	12335.8	17094.8	7279.9	19030.2	805.006	595.538	757.781	708.031	395.393	645.861	766.114	814.919	695.608	720.401	482.38	637.75
pos_8976	2,6,6-Trimethyl-1,4-cyclohexadiene-1-carboxaldehyde	81.5475	140.767	110.366	154.78	126.487	98.2629	81.9446	99.7374	113.836	105.342	108.415	112.948	70.5959	81.7095	82.3034	80.2585	83.9298	93.9619	55.833	48.726	58.0489	38.5646	56.8642	72.8005	93.1368	94.576	95.7428	90.7978	111.464	124.926	52.3774	39.4997	31.7538	24.0594	23.767	25.3641	75.3499	78.3199	82.357	92.1025	48.6366	102.064	46.3477	52.7245	45.6554	42.5577	32.3138	36.8739
pos_8978	His Phe	1717.8	1481.42	1651.77	1704.11	1454.35	2061.76	1330.18	1655.68	1983.34	1634.5	1293.96	1501.22	1935.33	2038.03	2285.12	2273.53	1892.1	2340.98	2130.96	1107.6	1633.41	1354.52	1891.78	1691.82	1811.79	1778.18	2131.01	2059.95	1950.68	2005.88	3115.54	2173.72	2278.91	2887.22	2809.08	2929.95	1869.82	2071.84	1943.63	1863.21	819.587	1851.79	1623.59	1753.97	1677.2	1941.29	1266.19	1557.57
pos_8989	Trp Met Trp His	2696.01	1978.65	2279.79	2855.42	2723.25	3067.3	2412.83	3947	7466.62	3900.32	2038.46	2547.54	2791.96	3332.86	2364.03	2191.59	2278.38	3492.96	12394	2261.8	3544.45	7234.4	10621.8	3250.08	2506.24	2803	2136.14	3106.87	3102.6	2524.49	23922.7	14349.8	16034.3	26225.4	25121.5	19863.6	3008.29	2206.39	2964.02	2818.08	2852.22	5006.38	8354.74	8285.75	9339.87	9692.76	6339.14	6392.79
pos_899	4,5-Dimethyloxazole	75.6753	144.912	78.8444	116.015	90.6507	103.446	240.67	369.284	285.231	327.014	117.238	118.439	95.2429	108.74	71.1887	82.35	73.4773	107.169	334.176	106.603	234.695	203.639	383.109	139.282	99.1948	107.239	69.0091	105.058	100.923	93.1598	260.757	205.451	164.362	197.821	217.573	218.774	118.526	101.319	95.9564	150.367	98.7649	119.382	204.752	217.188	184.35	228.373	130.496	203.678
pos_900	Raffinose	6.00796e-10	6.00796e-10	9.28177	6.00796e-10	6.00796e-10	15.8126	186.538	153.609	1503.92	5.39455	6.00796e-10	6.00796e-10	36.1975	50.29	15.2597	44.9567	25.1825	95.1638	1056.04	41.5667	72.1283	356.609	245.993	51.7327	5.48287	7.31143	6.00796e-10	9.32998	6.85855	11.7696	169.604	414.856	529.637	316.295	400.772	392.315	6.00796e-10	21.5426	6.00796e-10	56.3916	26.4808	6.00796e-10	390.968	484.795	225.044	432.011	67.1192	324.951
pos_9022	3-Ethyl-5-methylphenol	77.8106	66.5547	93.2327	65.6232	57.6905	97.1477	50.4546	60.8203	61.6914	54.9527	58.4786	69.6836	111.657	110.739	130.774	120.095	85.8385	136.361	60.9185	39.8701	55.5785	33.6777	66.8202	71.5098	68.8982	83.5419	82.441	81.846	72.6767	85.9564	34.0696	34.8673	17.3446	25.5374	25.4974	18.002	64.9926	74.799	67.0406	74.5195	27.6421	58.7051	35.1448	32.6547	35.2965	41.8328	35.2619	38.949
pos_9023	2-Methyl-3-phenyl-2-propenal	84.8512	71.3759	88.9519	62.7332	80.2511	74.6539	58.8795	66.3746	57.6488	59.9091	71.7709	75.5157	118.432	97.0223	121.087	135.681	83.1619	140.998	81.5031	46.541	75.7615	45.3046	94.0381	87.3645	80.6331	73.858	106.874	92.9291	82.4616	90.7479	59.6059	71.1513	86.8593	81.2281	80.1715	96.3346	71.4347	79.8812	68.856	83.6655	30.1752	64.9924	58.6866	59.4921	55.4557	63.3903	43.4929	71.2119
pos_9025	Heliannuol D	2023.35	1866.86	2437.05	1783.34	1881.61	2387.46	1486.41	1623.07	1875.28	1703.43	1808.42	1870.56	3524.27	3683.78	3638.57	3939.03	2364.36	4353.22	2066.63	1386.95	2138.28	1193.22	2340.84	2624.4	2101.3	2157.14	2607.16	2422.9	2362.46	2364.49	1395.92	1272.68	1114.74	1211.46	1144.21	1164.72	2230.86	2170.78	2184.85	2220.54	931.123	2097.82	1230.54	1211.95	1246.57	1374.51	1038.99	1380.44
pos_904	3-Hydroxyadipic acid	4895.2	5486.28	4462.34	5326.72	4614.63	5066.67	4929.78	4795.81	4401.77	4621.75	7393.62	4969.3	3446.37	2938.84	3742.61	3910.51	4330.3	3153.2	3393.68	2557.26	3189.49	2405.95	2810.27	3028.1	4813.66	4487.17	4172.62	4196.59	6041.12	5766.91	3598.95	3430.14	3250.37	2841.56	2874.51	3055.78	4136.52	6340.4	4509.39	5369.62	2287.4	5670.54	3231.92	3427.62	3247.15	3257.81	2260.48	3018.68
pos_9057	cis-2-Thujen-4-ol	208.387	230.241	204.091	156.386	181.294	200.659	170.185	147.367	127.193	133.036	222.529	91.206	200.345	188.559	209.585	225.208	161.776	195.329	92.7874	50.233	118.967	43.7178	102.279	119.837	174.139	124.27	209.206	175.516	223.974	183.315	59.2949	53.6178	22.1996	24.7335	30.0419	27.5239	87.3128	142.747	160.116	112.494	22.9315	101.833	51.7875	61.3659	64.8658	59.2386	47.147	54.2993
pos_906	Calystegine B5	697.26	1294.46	910.8	1040.55	920.022	1305.64	1066.21	1042.45	688.503	681.58	1195.67	698.416	1071.07	1128.17	934.936	1024.37	1077.91	1150.96	1158.32	712.553	1038.59	611.317	1015.36	827.269	987.114	863.064	862.222	791.028	1046.05	961.003	1257.3	1160.77	1028.45	1047.66	794.61	543.856	1342.1	1504.27	1295.24	1433.76	829.189	1431.77	1206.92	1294.28	1250.83	1093.83	770.31	897.437
pos_908	5-L-Glutamyl-L-alanine	400.33	744.762	349.526	676.746	630.833	407.599	507.091	417.806	328.397	455.617	642.558	419.555	309.915	196.654	424.088	353.665	405.221	287.703	249.524	229.616	322.169	189.46	239.169	369.886	471.023	470.269	552.212	527.878	566.522	525.457	208.84	187.214	123.007	144.47	124.355	126.629	431.065	462.982	453.79	647.178	327.533	491.142	219.644	189.324	255.169	203.252	150.172	165.17
pos_909	N2-Acetyl-L-aminoadipate	3740.29	5683.02	3876.57	5906.25	5225.5	5072.89	4189.71	4013.15	4000.13	3447.51	5395.07	3665.92	3417.89	3010.22	3868.1	3566.72	3708.61	3509.74	3348.24	2249.2	3483.11	2273.13	3239.01	3133.84	5554.68	5780.73	5685.93	5576.08	6017.73	5871.8	2728.77	2761.95	2570.71	2307.21	2207.53	2455.49	5574.18	5789.39	4954	6808.65	3732.9	6240.04	3480.35	3299.68	3092.58	3154.7	2266.08	2789.4
pos_9158	2-(1-Pentenyl)furan	109.044	132.416	124.681	121.355	101.162	133.09	91.0988	122.717	107.11	122.303	93.5737	94.8627	120.134	106.549	121.904	136.266	105.944	109.988	99.392	49.8978	84.1556	67.2992	72.7211	85.0721	141.281	129.394	159.477	157.062	129.631	126.996	195.681	194.859	224.914	184.148	199.435	181.943	122.504	108.789	106.234	107.996	38.2906	104.961	169.486	230.293	105.93	156.804	63.8948	170.271
pos_9159	4-n-Pentylphenol	587.843	651.826	678.73	593.045	655.364	717.282	495.005	521.284	522.422	555.308	496.321	567.481	581.846	635.166	668.207	582.336	557.093	689.313	440.155	326.152	437.67	256.318	352.818	510.177	656.03	577.674	741.698	629.451	671.19	720.788	384.553	346.843	266.018	224.449	226.202	217.441	557.507	563.865	583.937	557.214	268.113	562.263	306.569	370.619	294.158	347.774	235.225	293.897
pos_9160	Methyl 4-tert-butylphenylacetate	273.156	325.954	295.721	251.29	229.218	264.885	221.813	283.125	258.99	277.486	219.703	232.818	259.156	223.593	272.237	288.544	229.228	277.544	220.38	119.115	184.813	119.659	162.398	185.993	354.441	296.582	365.192	377.178	266.811	300.978	401.783	386.786	433.57	350.942	371.736	324.046	253.09	242.106	218.959	229.382	79.1689	231.215	371.059	458.385	250.731	347.695	148.147	329.438
pos_918	ALPHA,BETA-TREHALOSE	7500.56	48270.4	6649.41	11652.5	6826.31	6579.16	28413	47002.8	29138.3	7651.88	5914.53	6521.56	16815.5	5201.31	6163.29	5569.64	5851.7	5660.38	16360.2	3957.59	4845.79	11483.5	8296.74	5384.36	6922.6	38329.8	7998.88	9308.86	8941.3	9685.38	82752.5	88319.8	81783.7	87820.1	87565.6	85977	7738.06	10183	7192.99	12322.7	4792.44	8001.75	70082.8	80506	82562.2	74234.8	28927.7	65901
pos_9345	8,11,14-Octadecatriynoic acid	5951.59	6190.56	6001.38	5828.03	5757.19	5529.03	5198.04	5650.15	5441.07	5870.82	5739.35	5177.48	5693.9	5402.26	6920.47	6278.12	6170.97	6250.85	4246.71	3296.17	4330.25	3001.58	4022.2	5036.28	6947.33	6051.65	8147.1	6864.23	7015.52	7461.91	4821.25	4227.14	4046.46	3767.28	3845.48	3445.78	6036.03	6345.91	6569.44	6458.09	2735.58	6135.69	4355.48	4361.64	3691.97	3980.91	3155.12	3756.71
pos_9377	Gemcitabine	280.666	26.6878	199.976	69.975	70.6622	302.818	114.009	113.061	235.847	211.408	18.3783	139.734	64.7476	131.762	111.82	121.153	131.719	48.4848	60.5326	286.771	154.255	129.677	100.727	112.46	77.4385	115.765	110.662	158.766	72.9722	124.112	23.0652	8.43313	6.00796e-10	0.0169532	3.00786	3.6977	108.578	41.0175	98.0091	56.8957	62.9778	38.588	18.4948	6.00796e-10	44.4084	59.4653	63.3312	25.5129
pos_9400	alpha-curcumene	54.3221	61.9971	101.869	118.646	55.0175	76.4997	32.1381	34.8524	38.4464	44.7537	96.408	14.9878	20.3522	4.45997	7.48585	29.0451	59.2229	13.795	53.9679	18.8342	47.9606	10.1554	9.71932	33.3677	20.8864	55.9885	10.0908	20.1249	15.9084	33.8659	82.3855	77.7505	32.6834	18.2545	17.7865	56.9872	77.3546	153.366	47.7755	72.6916	23.4166	49.4496	24.0238	94.1286	22.6892	69.5198	21.4676	11.298
pos_9464	Nomilin	2246.33	1996.37	2154.58	2395.34	2385.99	2112.08	1795.22	1841.59	1813.94	1842.93	2472.07	1742.91	1878.95	1762.88	2900.62	2169.68	2434.85	2010.54	2077	1789.62	2367.24	1499.85	1563.81	2133.03	1884.14	2184.95	2184.38	1942.07	2123.42	2235.87	1722.78	1514.39	1290.62	1211.68	1190.92	1232.07	4837.29	7708.18	3413.04	5320.32	1738.5	5174.49	1622.3	1836.17	1692.37	1821.54	1444.37	1446.05
pos_9504	3,4,5-Trimethylbenzaldehyde	904.667	1577.74	770.259	1471.48	1544.74	703.383	1129.91	1081.1	948.339	1089.15	1256.79	1163.53	531.569	475.767	882.884	627.099	653.673	602.997	487.066	369.917	517.287	391.258	497.162	615.983	1146.15	1130.03	1057.59	1047.22	1128.63	1275.52	670.192	538.405	539.116	579.151	501.197	436.577	882.003	1050.46	846.377	1142.1	492.232	1325.56	599.165	569.999	555.059	473.681	405.713	412.092
pos_9506	1-methoxy-4-propyl-Benzene	134.437	269.342	98.8728	240.097	251.273	93.45	188.79	156.192	145.703	175.447	193.762	187.467	65.8483	63.6221	121.371	93.5233	80.8325	86.3892	64.7063	45.5357	75.8934	47.7824	62.5008	99.2857	188.399	169.105	155.922	177.878	172.276	216.793	99.6885	81.5512	67.9401	74.4788	59.8406	57.8035	120.84	185.748	126.742	203.269	66.6966	204.915	100.096	89.9902	82.2154	66.3732	47.4684	55.3996
pos_9509	4-methyl-octanoic acid	1568.18	2898.87	1375.27	2713.37	2833.68	1179.38	1953.62	1813.4	1588.86	1805.43	2072.6	1948.13	879.308	812.131	1379.95	998.149	1071.95	971.136	727.211	554.793	767.186	571.415	733.473	999.247	1915.18	1886.53	1738.02	1689.93	1847.48	2115.83	955.608	781.794	690.068	769.395	607.811	507.816	1371.76	1755.55	1335.52	2078.13	785.417	2255.06	894.232	832.689	881.262	695.734	561.1	587.122
pos_9510	p-tert-Amylphenol	153.07	305.263	191.462	306.067	275.078	123.741	207.841	200.541	202.311	203.431	250.164	258.808	111.738	109.66	175.146	136.267	141.12	143.553	80.7309	78.1216	102.639	59.4782	74.71	129.773	225.326	224.368	219.562	203.884	234.351	285.628	82.655	71.5524	52.7884	45.2209	40.7316	36.2097	182.026	187.59	170.857	225.064	77.8111	266.524	85.6881	92.6101	78.3249	71.8551	44.2506	49.0814
pos_9511	Norecasantalol	2018.41	4339.06	1566.84	3959.89	4253.18	1193.09	2787.19	2447.06	2095.67	2491.07	3006.5	2737.63	831.966	605.611	1695.05	983.038	1126.63	909.515	717.447	544.224	827.58	639.112	699.328	1115	2577.7	2463.63	2167.68	2138.96	2459.59	2854.51	983.53	782.243	529.572	672.65	455.056	329.905	1628.63	2242.83	1554.95	2631.79	973.605	3026.48	980.229	842.068	979.226	632.442	570.148	489.481
pos_9520	7,10-Hexadecadiynoic acid	222.864	350.514	202.841	310.319	298.351	151.838	239.434	240.421	234.624	231.398	281.837	256.941	121.121	96.5834	152.088	116.798	106.214	114.883	98.3236	49.8224	80.5397	66.9361	66.7493	109.141	249.457	232.336	221.026	224.875	260.453	307.254	105.74	97.1447	93.9851	103.9	67.0449	49.563	145.227	201.205	155.591	246.775	102.327	253.117	88.2324	96.1225	89.9503	91.168	73.6155	70.0138
pos_9522	Methyl 7,10,13-hexadecatrienoate	2102.53	5193.91	1722.76	4607.23	4744.65	1367.49	3457.85	2940.71	2425.29	3039.09	3856.12	3499.05	995.307	772.266	2121.26	1350.26	1543.1	1179.87	849.284	655.382	968.937	661.885	874.581	1373.07	3277.73	3099.22	2826.12	2832.35	3135.07	3961.24	1298.11	1007.27	819.258	1048.63	665.759	424.856	2174.88	2931.14	2132.8	3404.6	1222.78	4285.99	1207.97	1066	1230.62	797.591	673.748	570.05
pos_9524	alpha-Phellandrene dimer	6.00796e-10	6.00796e-10	6.00796e-10	6.00796e-10	6.00796e-10	6.00796e-10	6.00796e-10	6.00796e-10	6.00796e-10	6.00796e-10	6.00796e-10	6.00796e-10	4.58461	6.00796e-10	19.9622	6.00796e-10	56.2575	6.71876	0.00405992	21.4387	19.6104	6.00796e-10	6.00796e-10	32.0567	6.00796e-10	6.00796e-10	6.00796e-10	6.00796e-10	6.00796e-10	6.00796e-10	6.00796e-10	6.00796e-10	6.00796e-10	6.00796e-10	6.00796e-10	6.00796e-10	316.943	734.267	281.368	323.973	6.00796e-10	79.6512	6.00796e-10	31.3207	72.567	2.84793	6.00796e-10	2.47929
pos_9526	13-epi-12-oxo Phytodienoic Acid	63565.7	132575	54108	119794	123383	44912.6	91250.4	81591.2	71443.4	82122.5	100276	93451.6	34114.9	28417.2	58973.2	39155.6	44854.8	35319.5	29076.4	23112.4	31224.5	22901.3	29035.4	41364.8	86247.3	83773	78096.1	76228.5	85198.4	101443	39275	31433.8	27366.7	32002.1	23466.3	17643.6	59056.9	75944.6	59363.7	89072.5	36422.3	104172	37362.2	34508.7	37529.9	26786.8	23342.8	21289
pos_9534	6-Ketoprostaglandin E1	74953.8	138096	65893.4	127761	136571	56180.8	88810	78224.8	73627.8	88538	100952	98087.6	38332.9	34851.7	65682.6	44910.3	49889.6	41456.5	27232.3	21707.6	30580.9	21092.2	28374.9	40712.1	92981	90042	85442.9	82605	90535.4	106121	24725.7	20615.4	16924.7	19562.4	15936.1	14090.2	51085.4	58083.8	53980	71626.9	27012.9	86289	25236.8	23194.7	26300.7	20174.1	17252.9	16931.9
pos_9538	Cortisone acetate	18437.9	25359.9	16619.7	24421.3	22350.3	13352.4	18590.7	20950.1	16219.4	14335.3	23513.5	18765.2	24807.9	18202.7	34531	21961.5	38085.8	22827	14009.7	16876.7	21852.4	11881.6	15039.9	27834.8	18619.9	18612.6	17492.4	17669.8	20600.5	22116.5	12763.8	8569.24	7923.79	6876.19	8021.38	7641.09	69260	119023	66754.8	87927.1	14626.7	56138.4	14159	18819.7	27334	12149	10829.7	10718
pos_955	Betaine aldehyde	67.6297	88.8705	73.731	76.3187	70.1873	95.8575	70.8599	64.31	46.4514	57.1222	81.4111	50.8157	72.5966	60.7056	70.5659	70.2735	70.7276	69.4539	54.9952	47.7991	65.696	35.1531	50.9639	51.6096	57.8336	59.1332	59.6774	55.9333	71.9186	60.4654	73.9976	67.994	69.7146	65.7306	58.8385	48.9535	86.0521	86.6165	78.0564	77.7813	38.6963	78.7906	63.4968	69.874	55.5123	53.6703	33.6292	43.2252
pos_957	5-Acetyl-3,4-dihydro-2H-pyrrole	53.476	66.3976	53.0817	87.2746	82.5745	37.9165	53.1453	62.1783	70.7315	47.0908	82.8081	83.3702	1.68161	6.1347	4.166	6.00796e-10	12.3713	6.00796e-10	12.534	21.1443	6.00052	2.60449	4.14552	5.79015	108.053	61.6275	63.5001	53.7557	93.0799	92.6937	22.6223	43.978	28.4753	25.437	23.8752	21.7874	60.2343	57.4566	44.4116	72.4587	12.7778	75.0661	32.0281	30.1306	26.1091	26.683	23.4894	19.0509
pos_959	L-Carnitine	676.076	1302.84	838.614	833.959	757.13	1235.64	1035.15	936.668	393.391	566.079	1228.59	543.097	760.898	617.691	786.813	827.357	952.249	764.857	737.196	557.025	749.409	380.006	589.98	592.998	823.023	654.649	755.301	570.898	833.113	740.367	1053.15	832.074	746.223	640.475	517.737	281.553	1111.54	1555.44	1103.91	1235.7	522.158	1295.29	922.66	900.514	968.695	664.991	482.912	500.906
pos_965	His Gly Val	0.620886	8.43196	0.203389	20.2172	2.95356	1.86075	10.4078	32.0011	22.2027	11.7825	28.841	20.8863	4.26944	3.69095	6.11112	5.58635	326.34	41.5897	224.589	90.1147	165.06	105.163	263.699	132.385	24.7897	29.6727	11.6758	105.612	37.1497	40.9121	193.336	207.999	60.0148	153.994	146.456	79.3995	533.666	433.305	616.891	301.623	96.4739	591.999	390.078	357.94	701.876	740.531	559.141	620.819
pos_9659	Latanoprost Lactone Diol	631.177	691.688	578.972	599.266	717.058	667.826	473.264	498.194	538.462	568.273	579.988	474.155	575.652	609.352	719.891	687.135	594.971	695.327	420.392	293.679	424.385	276.619	439.932	521.249	706.052	609.511	685.159	702.187	639.749	704.677	402.285	367.639	338.477	333.918	316.428	336.572	648.154	804.842	646.948	864.417	302.876	723.95	390.563	374.73	348.492	340.043	308.022	342.899
pos_974	Pro Pro Gly	1646.86	1234.46	1987.44	1646.52	1338.05	2712.04	1957.85	2208.91	2024.8	1414.3	1495.03	2213.6	2352.06	2940.49	3073.89	2203.19	2113.44	2194.74	5234.87	1503.15	2780.02	3272.13	5056.88	2700.35	1233.22	2025.91	1459.5	2732.56	1446.06	1480.43	2026.99	3002.69	1347.92	2245.1	1400.91	1384.73	1886.48	1501.08	2181.5	1307.89	504.335	2160.47	2009.34	2236.47	3501.23	3479.65	1375.01	2450.68
pos_9818	Ikarisoside B	5043	6772.63	4181.76	6786.07	5611.46	4298.95	3067.87	2668.25	4084.39	4944.3	2265.79	2283.68	5518	3994.37	4001.05	2501.94	4128.23	3986.99	5300.67	3489.49	3221.67	2712.23	2577.8	3144.13	2164.55	1760.19	3297.7	2239.83	2641.45	3293.05	1220.99	1245.83	898.964	681.938	1006.69	1029.4	2987.45	1974.99	3609.09	4212.27	1496.71	2144.45	939.511	793.342	1675.33	1226.78	1251.86	1302.5
pos_982	Proline betaine	209.804	283.372	248.572	242.187	303.935	331.988	231.806	223.001	182.505	225.465	314.122	261.226	234.138	398.081	347.77	361.611	363.804	271.761	201.273	196.643	325.258	114.211	290.911	256.741	308.931	249.365	196.009	225.123	222.011	371.296	187.583	179.106	169.627	152.847	148.796	95.2117	430.326	590.715	487.025	510.547	225.481	403.839	269.413	229.953	300.934	223.25	166.244	191.326
pos_9841	Corey PG-Lactone Diol	215.021	179.724	263.269	189.931	178.931	248.881	185.538	285.22	329.095	202.874	280.763	208.593	215.609	216.376	221.393	247.588	216.418	260.454	231.669	139.578	231.837	167.999	232.076	199.206	369.161	431.993	477.714	436	374.673	391.759	199.333	267.343	343.983	375.192	265.74	253.325	302.509	362.554	339.524	372.185	70.8027	383.055	309.283	344.563	277.585	246.572	225.263	287.307
pos_9872	Ile Pro Ile	2038.77	3330.66	2215.6	3126.32	1935.22	3569.39	1134.57	1446.61	1235.83	1459.92	4462.87	2271.82	1666.74	840.299	2000.82	1752.35	2803.12	1609.21	1343.69	1526.77	1939.2	1276.75	1602.81	2014.56	2816.92	3175.62	2220.44	3829.6	3946.65	2772.75	1231.29	864.264	1040.19	951.672	870.119	964.501	1158.03	1119.37	1920.1	1878.83	802.453	7115.1	1491.06	1257.45	1261.59	1437.16	787.915	782.794
pos_999	Isocrotonic acid	108.458	179.123	130.305	204.243	206.855	182.078	127.947	135.937	143.681	128.611	147.384	160.789	142.24	106.281	106.289	109.719	96.1255	137.022	142.216	67.7205	112.21	100.673	121.418	105.781	159.82	207.236	155.966	180.089	198.425	171.26	120.888	124.572	123.602	108.18	108.186	108.64	158.407	125.838	145.509	187.596	110.096	170.545	119.628	124.884	117.786	132.923	78.2977	112.787
[truncated: 16 more columns]

## Sheet: Sheet2
Zeatin biosynthesis(ko00908);;Biosynthesis of secondary metabolites(ko01110)
Vitamin B6 metabolism(ko00750);;Metabolic pathways(ko01100)
Tyrosine metabolism(ko00350);;Metabolic pathways(ko01100)
Tyrosine metabolism(ko00350)
Tryptophan metabolism(ko00380);;Metabolic pathways(ko01100)
Tryptophan metabolism(ko00380)
Tropane, piperidine and pyridine alkaloid biosynthesis(ko00960);;Biosynthesis of secondary metabolites(ko01110);;Metabolic pathways(ko01100)
Tropane, piperidine and pyridine alkaloid biosynthesis(ko00960);;Biosynthesis of secondary metabolites(ko01110)
Tropane, piperidine and pyridine alkaloid biosynthesis(ko00960)
Sesquiterpenoid and triterpenoid biosynthesis(ko00909)
Riboflavin metabolism(ko00740)
Pyrimidine metabolism(ko00240);;Metabolic pathways(ko01100)
Purine metabolism(ko00230);;Metabolic pathways(ko01100)
Porphyrin and chlorophyll metabolism(ko00860);;Biosynthesis of secondary metabolites(ko01110);;Metabolic pathways(ko01100)
Porphyrin and chlorophyll metabolism(ko00860);;Biosynthesis of secondary metabolites(ko01110);;Metabolic pathways(ko01100)
Phosphonate and phosphinate metabolism(ko00440);;Biosynthesis of secondary metabolites(ko01110);;Biosynthesis of amino acids(ko01230);;Biosynthesis of various secondary metabolites - part 2(ko00998);;Metabolic pathways(ko01100);;Phenylalanine, tyrosine and tryptophan biosynthesis(ko00400)
Phenylpropanoid biosynthesis(ko00940);;Biosynthesis of secondary metabolites(ko01110);;Metabolic pathways(ko01100)
Phenylpropanoid biosynthesis(ko00940)
Phenylalanine metabolism(ko00360);;Metabolic pathways(ko01100)
Phenylalanine metabolism(ko00360);;Metabolic pathways(ko01100)
Phenylalanine metabolism(ko00360)
Nicotinate and nicotinamide metabolism(ko00760);;Metabolic pathways(ko01100)
Nicotinate and nicotinamide metabolism(ko00760)
Metabolic pathways(ko01100);;Tyrosine metabolism(ko00350)
Metabolic pathways(ko01100);;Tryptophan metabolism(ko00380)
Metabolic pathways(ko01100);;Steroid biosynthesis(ko00100)
Metabolic pathways(ko01100);;Purine metabolism(ko00230)
Metabolic pathways(ko01100);;Propanoate metabolism(ko00640);;C5-Branched dibasic acid metabolism(ko00660)
Metabolic pathways(ko01100);;Phenylalanine, tyrosine and tryptophan biosynthesis(ko00400);;Phenylalanine metabolism(ko00360);;2-Oxocarboxylic acid metabolism(ko01210);;Biosynthesis of amino acids(ko01230);;Tropane, piperidine and pyridine alkaloid biosynthesis(ko00960);;Biosynthesis of secondary metabolites(ko01110)
Metabolic pathways(ko01100);;Phenylalanine metabolism(ko00360)
Metabolic pathways(ko01100);;Phenylalanine metabolism(ko00360)
Metabolic pathways(ko01100);;Oxidative phosphorylation(ko00190)
Metabolic pathways(ko01100);;Nicotinate and nicotinamide metabolism(ko00760)
Metabolic pathways(ko01100);;Lysine degradation(ko00310);;Tropane, piperidine and pyridine alkaloid biosynthesis(ko00960);;Biosynthesis of secondary metabolites(ko01110)
Metabolic pathways(ko01100);;Lysine degradation(ko00310);;Biosynthesis of secondary metabolites(ko01110);;Tropane, piperidine and pyridine alkaloid biosynthesis(ko00960)
Metabolic pathways(ko01100);;Histidine metabolism(ko00340);;Biosynthesis of secondary metabolites(ko01110);;Biosynthesis of amino acids(ko01230)
Metabolic pathways(ko01100);;Glycine, serine and threonine metabolism(ko00260)
Metabolic pathways(ko01100);;Glutathione metabolism(ko00480)
Metabolic pathways(ko01100);;Glutathione metabolism(ko00480)
Metabolic pathways(ko01100);;Glucosinolate biosynthesis(ko00966);;Tryptophan metabolism(ko00380);;2-Oxocarboxylic acid metabolism(ko01210);;Biosynthesis of secondary metabolites(ko01110)
Metabolic pathways(ko01100);;Galactose metabolism(ko00052)
Metabolic pathways(ko01100);;Cysteine and methionine metabolism(ko00270);;Zeatin biosynthesis(ko00908)
Metabolic pathways(ko01100);;Biosynthesis of various secondary metabolites - part 2(ko00998);;Ubiquinone and other terpenoid-quinone biosynthesis(ko00130);;Phenylalanine metabolism(ko00360);;Phenylpropanoid biosynthesis(ko00940);;Biosynthesis of secondary metabolites(ko01110)
Metabolic pathways(ko01100);;Biosynthesis of various secondary metabolites - part 2(ko00998);;Biosynthesis of secondary metabolites(ko01110)
Metabolic pathways(ko01100);;Biosynthesis of unsaturated fatty acids(ko01040);;alpha-Linolenic acid metabolism(ko00592);;Biosynthesis of secondary metabolites(ko01110)
Metabolic pathways(ko01100);;Biosynthesis of secondary metabolites(ko01110);;Phenylpropanoid biosynthesis(ko00940)
Metabolic pathways(ko01100);;Biosynthesis of secondary metabolites(ko01110);;Phenylpropanoid biosynthesis(ko00940)
Metabolic pathways(ko01100);;Biosynthesis of secondary metabolites(ko01110)
Metabolic pathways(ko01100);;Benzoxazinoid biosynthesis(ko00402);;Phenylalanine, tyrosine and tryptophan biosynthesis(ko00400);;Tryptophan metabolism(ko00380);;Biosynthesis of secondary metabolites(ko01110)
Metabolic pathways(ko01100);;Arachidonic acid metabolism(ko00590)
Metabolic pathways(ko01100);;Arachidonic acid metabolism(ko00590)
Metabolic pathways(ko01100);;Arachidonic acid metabolism(ko00590)
Metabolic pathways(ko01100);;alpha-Linolenic acid metabolism(ko00592);;Biosynthesis of secondary metabolites(ko01110)
Metabolic pathways(ko01100);;alpha-Linolenic acid metabolism(ko00592);;Biosynthesis of secondary metabolites(ko01110)
Metabolic pathways(ko01100);;ABC transporters(ko02010);;Riboflavin metabolism(ko00740);;Biosynthesis of secondary metabolites(ko01110)
Metabolic pathways(ko01100);;ABC transporters(ko02010);;Glycine, serine and threonine metabolism(ko00260)
Metabolic pathways(ko01100)
Metabolic pathways(ko01100)
Metabolic pathways(ko01100)
Metabolic pathways(ko01100)
Metabolic pathways(ko01100)
Metabolic pathways(ko01100)
Metabolic pathways(ko01100)
Metabolic pathways(ko01100)
Metabolic pathways(ko01100)
Metabolic pathways(ko01100)
Metabolic pathways(ko01100)
Metabolic pathways(ko01100)
Metabolic pathways(ko01100)
Metabolic pathways(ko01100)
Metabolic pathways(ko01100)
Linoleic acid metabolism(ko00591)
Linoleic acid metabolism(ko00591)
Limonene and pinene degradation(ko00903)
Limonene and pinene degradation(ko00903)
KEGG_pathway_annotation
Isoquinoline alkaloid biosynthesis(ko00950)
Isoquinoline alkaloid biosynthesis(ko00950)
Glycine, serine and threonine metabolism(ko00260);;Metabolic pathways(ko01100)
Glycerophospholipid metabolism(ko00564);;Metabolic pathways(ko01100)
Glycerophospholipid metabolism(ko00564);;Ether lipid metabolism(ko00565)
Glycerophospholipid metabolism(ko00564)
Glucosinolate biosynthesis(ko00966);;2-Oxocarboxylic acid metabolism(ko01210);;Biosynthesis of secondary metabolites(ko01110)
Folate biosynthesis(ko00790);;Metabolic pathways(ko01100)
Flavonoid biosynthesis(ko00941)
Flavone and flavonol biosynthesis(ko00944);;Biosynthesis of secondary metabolites(ko01110)
Flavone and flavonol biosynthesis(ko00944)
Diterpenoid biosynthesis(ko00904);;Biosynthesis of secondary metabolites(ko01110)
Biotin metabolism(ko00780);;ABC transporters(ko02010);;Metabolic pathways(ko01100)
Biosynthesis of unsaturated fatty acids(ko01040);;Metabolic pathways(ko01100);;Linoleic acid metabolism(ko00591)
Biosynthesis of unsaturated fatty acids(ko01040)
Biosynthesis of unsaturated fatty acids(ko01040)
Biosynthesis of secondary metabolites(ko01110);;Tryptophan metabolism(ko00380);;Indole alkaloid biosynthesis(ko00901);;Metabolic pathways(ko01100)
Biosynthesis of secondary metabolites(ko01110);;Tropane, piperidine and pyridine alkaloid biosynthesis(ko00960);;Metabolic pathways(ko01100)
Biosynthesis of secondary metabolites(ko01110);;Terpenoid backbone biosynthesis(ko00900);;N-Glycan biosynthesis(ko00510)
Biosynthesis of secondary metabolites(ko01110);;Pantothenate and CoA biosynthesis(ko00770);;beta-Alanine metabolism(ko00410);;Metabolic pathways(ko01100)
Biosynthesis of secondary metabolites(ko01110);;Monoterpenoid biosynthesis(ko00902)
Biosynthesis of secondary metabolites(ko01110);;Metabolic pathways(ko01100);;Flavone and flavonol biosynthesis(ko00944)
Biosynthesis of secondary metabolites(ko01110);;Metabolic pathways(ko01100)
Biosynthesis of secondary metabolites(ko01110);;Limonene and pinene degradation(ko00903);;Monoterpenoid biosynthesis(ko00902)
Biosynthesis of secondary metabolites(ko01110);;Flavonoid biosynthesis(ko00941);;Metabolic pathways(ko01100);;Flavone and flavonol biosynthesis(ko00944)
Biosynthesis of secondary metabolites(ko01110);;Biosynthesis of amino acids(ko01230);;Arginine and proline metabolism(ko00330);;Carbapenem biosynthesis(ko00332);;ABC transporters(ko02010);;Metabolic pathways(ko01100);;Aminoacyl-tRNA biosynthesis(ko00970)
Biosynthesis of secondary metabolites(ko01110);;Anthocyanin biosynthesis(ko00942);;Flavonoid biosynthesis(ko00941)
Biosynthesis of secondary metabolites(ko01110);;alpha-Linolenic acid metabolism(ko00592)
Biosynthesis of secondary metabolites(ko01110);;2-Oxocarboxylic acid metabolism(ko01210);;Glucosinolate biosynthesis(ko00966)
Biosynthesis of secondary metabolites(ko01110)
Biosynthesis of secondary metabolites(ko01110)
Biosynthesis of secondary metabolites(ko01110)
Arachidonic acid metabolism(ko00590)
alpha-Linolenic acid metabolism(ko00592);;Biosynthesis of secondary metabolites(ko01110)
alpha-Linolenic acid metabolism(ko00592)
ABC transporters(ko02010);;Purine metabolism(ko00230);;Nitrogen metabolism(ko00910);;Vitamin B6 metabolism(ko00750);;Metabolic pathways(ko01100);;Aminoacyl-tRNA biosynthesis(ko00970);;Glyoxylate and dicarboxylate metabolism(ko00630);;Alanine, aspartate and glutamate metabolism(ko00250);;Biosynthesis of amino acids(ko01230);;Pyrimidine metabolism(ko00240);;Arginine biosynthesis(ko00220)
ABC transporters(ko02010);;Metabolic pathways(ko01100);;Glycerophospholipid metabolism(ko00564);;Glycine, serine and threonine metabolism(ko00260)
ABC transporters(ko02010);;Metabolic pathways(ko01100);;Galactose metabolism(ko00052)
--
--
--
--
--
--
--
--
--
--
--
--
--
--
--
--
--
--
--
--
--
--
--
--
--
--
--
--
--
--
--
--
--
--
--
--
--
--
--
--
--
--
--
--
--
--
--
--
--
--
--
--
--
--
--
--
--
--
--
--
--
--
--
--
--
--
--
--
--
--
--
--
--
--
--
--
--
--
--
--
--
--
--
--
--
--
--
--
--
--
--
--
--
--
--
--
--
--
--
--
--
--
--
--
--
--
--
--
--
--
--
--
--
--
--
--
--
--
--
--
--
--
--
--
--
--
--
--
--
--
--
--
--
--
--
--
--
--
--
--
--
--
--
--
--
--
--
--
--
--
--
--
--
--
--
--
--
--
--
--
--
--
--
--
--
--
--
--
--
--
--
--
--
--
--
--
--
--
--
--
--
--
--
--
--
--
--
--
--
--
--
--
--
--
--
--
--
--
--
--
--
--
--
--
--
--
--
--
--
--
--
--
--
--
--
--
--
--
--
--
--
--
--
--
--
--
--
--
--
--
--
--
--
--
--
--
--
--
--
--
--
--
--
--
--
--
--
--
--
--
--
--
--
--
--
--
--
--
--
--
--
--
--
--
--
--
--
--
--
--
--
--
--
--
--
--
--
--
--
--
--
--
--
--
--
--
--
--
--
--
--
--
--
--
--
--
--
--
--
--
--
--
--
--
--
--
--
--
--
--
--
--
--
--
--
--
--
--
--
--
--
--
--
--
--
--
--
--
--
--
--
--
--
--
--
--
--
--
--
--
--
--
--
--
--
--
--
--
--
--
--
--
--
--
--
--
--
--
--
--
--
--
--
--
--
--
--
--
--
--
--
--
--
--
--
--
--
--
--
--
--
--
--
--
--
--
--
--
--
--
--
--
--
--
--
--
--
--
--
--
--
--
--
--
--
--
--
--
--
--
--
--
--
--
--
--
--
--
--
--
--
--
--
--
--
--
--
--
--
--
--
--
--
--
--
--
--
--
--
--
--
--
--
--
--
--
--
--
--
--
--
--
--
--
--
--
--
--
--
--
--
--
--
--
--
--
--
--
--
--
--
--
--
--
--
--
--
--
--
--
--
--
--
--
--
--
--
--
--
--
--
--
--
--
--
--
--
--
--
--
--
--
--
--
--
--
--
--
--
--
--
--
--
--
--
--
--
--
--
--
--
--
--
--
--
--
--
--
--
--
--
--
--
--
--
--
--
--
--
--
--
--
--
--
--
--
--
--
--
--
--
--
--
--
--
--
--
--
--
--
--
--
--
--
--
--
--
--
--
--
--
--
--
--
--
--
--
--
--
--
--
--
--
--
--
--
--
--
--
--
--
--
--
--
--
--
--
--
--
--
--
--
--
--
--
--
--
--
--
--
--
--
--
--
--
--
--
--
--
--
--
--
--
--
--
--
--
--
--
--
--
--
--
--
--
--
--
--
--
--
--
--
--
--
--
--
--
--
--
--
--
--
--
--
--
--
--
--
--
--
--
--
--
--
--
--
--
--
--
--
--
--
--
--
--
--
--
--
--
--
--
--
--
--
--
--
--
--
--
--
--
--
--
--
--
--
--
--
--
--
--
--
--
--
--
--
--
--
--
--
--
--
--
--
--
--
--
--
--
--
--
--
--
--
--
--
--
--
--
--
--
--
--
