# Supplementary material for: Non-targeted metabolomics analysis of metabolite changes in two quinoa genotypes under drought stress
Source: BMC Plant Biol. 2023 Oct 20;23:503. doi: 10.1186/s12870-023-04467-6 (PMC10588040; doi:10.1186/s12870-023-04467-6)
Supplement: Supplementary file 5 — Supplementary Material 5 [file 12870_2023_4467_MOESM5_ESM.xlsx]

## Sheet: HZ1-C3-vs-T3
Table S2 All differential metabolites in HZ1-C3-VS-T3
	#ID	name	HZ1-C3_Mean	HZ1-T3_Mean	Fold_change	log2FC	Pvalue	VIP	regulated
HZ-C3-T3	pos_965	His Gly Val	5.71462	41.6354	7.28577	2.86508	0.0438606	1.14281	up
HZ-C3-T3	pos_17066	Aspartyl-Arginine	26.3193	130.867	4.97229	2.31391	5.27726e-05	1.68871	up
HZ-C3-T3	pos_16142	Pro Asp Tyr	694.845	2319.99	3.33886	1.73936	0.0203257	1.21209	up
HZ-C3-T3	pos_2763	Pro Glu His His	38.048	83.0616	2.18307	1.12636	0.0215733	1.25472	up
HZ-C3-T3	pos_2853	Thr Asn Tyr Arg	246.9	503.717	2.04016	1.02869	1.15603e-06	1.74654	up
HZ-C3-T3	pos_16359	Trp Tyr	183.273	308.181	1.68154	0.749783	0.0264232	1.25656	up
HZ-C3-T3	pos_13629	Asp Ile Val Leu	3708.9	5741.26	1.54797	0.630379	0.0228938	1.29626	up
HZ-C3-T3	pos_18668	Arg Pro Arg Val	5476.44	8425.54	1.5385	0.621529	0.00865552	1.27562	up
HZ-C3-T3	pos_7094	Thr Lys	316.762	451.972	1.42685	0.512834	0.00851161	1.30953	up
HZ-C3-T3	pos_8978	His Phe	1678.53	1956.25	1.16545	0.220888	0.0288957	1.14594	up
HZ-C3-T3	pos_8307	Trp Arg His Cys	507.133	583.012	1.14962	0.201161	0.0384592	1.05913	up
HZ-C3-T3	pos_861	L-Proline	2201.86	1836.96	0.834276	-0.261404	0.0329723	1.17229	down
HZ-C3-T3	pos_5058	Arg Phe Met	4735.04	3947.39	0.833656	-0.262477	0.0174559	1.25362	down
HZ-C3-T3	pos_7568	Ser Asp Trp Tyr	1381.7	1109.97	0.803335	-0.315926	0.00861708	1.36011	down
HZ-C3-T3	pos_2893	Tyr His Tyr Tyr	183827	141238	0.768318	-0.380224	0.00965606	1.36517	down
HZ-C3-T3	pos_5652	Methionyl-Leucine	2362.39	1782.6	0.754575	-0.406264	0.000375714	1.58167	down
HZ-C3-T3	pos_578	L-Glutamine	689.608	519.741	0.753675	-0.407985	0.0191841	1.23032	down
HZ-C3-T3	pos_18522	Gln Lys Cys Phe	268.358	201.135	0.749502	-0.415997	0.0275121	1.19756	down
HZ-C3-T3	pos_16055	Glutamyl-Threonine	768.324	529.175	0.68874	-0.537969	0.00230486	1.47949	down
HZ-C3-T3	pos_1474	DL-Leucine	3726.78	2235.19	0.599766	-0.737528	0.00192073	1.56512	down
HZ-C3-T3	pos_2496	Arginyl-Methionine	9049.07	4759.91	0.526012	-0.926833	0.0239096	1.25816	down
HZ-C3-T3	pos_18765	Met His Phe His	381.101	200.356	0.525729	-0.92761	0.0260961	1.19631	down
HZ-C3-T3	pos_5163	Met Trp Ser Tyr	19129.2	9340.94	0.488308	-1.03414	0.0375394	1.22615	down
HZ-C3-T3	pos_18834	Met Phe Trp Trp	7111.08	3172.47	0.446131	-1.16446	0.0266663	1.2676	down
HZ-C3-T3	pos_18560	Tyr Phe Tyr Phe	37291.6	16618.8	0.445644	-1.16604	0.000312316	1.58908	down
HZ-C3-T3	pos_18315	Tyr His Leu Cys	342.496	134.606	0.393015	-1.34734	0.00120757	1.5103	down
HZ-C3-T3	pos_1908	Phenylalanylphenylalanine	7812.69	2007.94	0.25701	-1.9601	0.00169001	1.55411	down
HZ-C3-T3	pos_17776	15(R)-Pinane Thromboxane A2	0.112917	7.86565	69.6586	6.12223	0.0199577	1.27667	up
HZ-C3-T3	pos_16935	5(S)-HpETE	2.9769	21.5798	7.24907	2.8578	0.0273803	1.27406	up
HZ-C3-T3	pos_3673	PI(16:0/22:4(10Z,13Z,16Z,19Z))	9594.73	58563.3	6.10369	2.60968	0.000462081	1.65599	up
HZ-C3-T3	pos_1648	Zidovudine	166.802	688.271	4.12628	2.04484	0.012511	1.33277	up
HZ-C3-T3	pos_12071	PI(17:1(9Z)/22:6(4Z,7Z,10Z,13Z,16Z,19Z))	184.374	756.62	4.10373	2.03694	0.0105769	1.41758	up
HZ-C3-T3	pos_17061	Phosphocholine	236.643	937.085	3.95991	1.98547	0.00503529	1.543	up
HZ-C3-T3	pos_15445	PC(16:1(9Z)/2:0)	503.866	1755.9	3.48486	1.8011	0.00891554	1.46033	up
HZ-C3-T3	pos_18435	8(R)-HETE	102.013	343.666	3.36884	1.75225	7.03561e-07	1.78577	up
HZ-C3-T3	pos_17259	PC(18:1(9E)/0:0)[U]	26714.2	84902.5	3.17818	1.6682	2.19953e-06	1.77509	up
HZ-C3-T3	pos_16072	8,11,14-Eicosatetraynoic acid	25.6554	80.3932	3.13358	1.64781	0.00577953	1.37637	up
HZ-C3-T3	pos_13618	Simvastatin	7923.29	23982.1	3.02679	1.59779	0.0166454	1.34592	up
HZ-C3-T3	pos_4616	2,3,6,7-Tetrahydrocyclopent[b]azepin-8(1H)-one	119.59	349.454	2.92211	1.54701	0.000241316	1.65558	up
HZ-C3-T3	pos_16597	PC(16:1(9E)/0:0)	553.22	1542.87	2.78889	1.47969	0.00242947	1.57657	up
HZ-C3-T3	pos_2358	PI(22:3(10Z,13Z,16Z)/16:2(9Z,12Z))	93293.4	242226	2.59639	1.37651	0.0157627	1.28629	up
HZ-C3-T3	pos_16939	Choline	108.21	271.859	2.51233	1.32902	3.65992e-06	1.76295	up
HZ-C3-T3	pos_17179	17beta-Methoxyandrost-5-ene-3beta,16beta-diol	2246.82	5637.06	2.50891	1.32706	7.02564e-05	1.71483	up
HZ-C3-T3	pos_17010	5-Ethyl-3-methyl-2E,4E,6E-nonatriene	47.1051	117.904	2.50301	1.32366	0.0014428	1.51864	up
HZ-C3-T3	pos_7222	Benzeneacetonitrile, 4-hydroxy-3-methoxy-a-[3-(methylamino)propyl]-a-(1-methylethyl)-	717.491	1794.27	2.50076	1.32237	0.000795305	1.56356	up
HZ-C3-T3	pos_15302	PS(17:2(9Z,12Z)/0:0)	1029.32	2556.93	2.48409	1.31272	0.000821571	1.62826	up
HZ-C3-T3	pos_2841	4Z,15E-Bilirubin IXa	1552.48	3814.79	2.45722	1.29703	7.31242e-05	1.68806	up
HZ-C3-T3	pos_17272	ENOXOLONE	324.771	767.372	2.36281	1.2405	4.51327e-05	1.67111	up
HZ-C3-T3	pos_17502	DG(18:4(6Z,9Z,12Z,15Z)/18:4(6Z,9Z,12Z,15Z)/0:0)	26374.9	61579.9	2.33479	1.2233	0.0183029	1.29169	up
HZ-C3-T3	pos_1577	2-(5-Methyl-2-furanyl)-3-piperidinol	1293.76	2980.65	2.30386	1.20405	0.001853	1.5666	up
HZ-C3-T3	pos_11495	3-Phenyl-1-propanol	130.668	300.185	2.29732	1.19995	0.000298027	1.55801	up
HZ-C3-T3	pos_6575	1,4,5-Naphthalenetriol	5555.69	12542	2.2575	1.17473	0.0433357	1.08464	up
HZ-C3-T3	pos_1352	H-GLU-ALA-ALA-OH	85.5515	192.092	2.24534	1.16693	0.0130647	1.31016	up
HZ-C3-T3	pos_16677	1-Linoleoylglycerophosphocholine	16175.4	36214.6	2.23887	1.16277	0.0179096	1.22202	up
HZ-C3-T3	pos_3784	Trimethylaminoacetone	45.8743	100.434	2.18934	1.1305	3.40053e-06	1.76705	up
HZ-C3-T3	pos_17062	2,3-bis (4-Hydroxyphenyl) Propionitrile	105.33	229.984	2.18346	1.12662	0.00257868	1.51181	up
HZ-C3-T3	pos_6974	Vildagliptin	193.995	420.833	2.1693	1.11723	0.0106761	1.31583	up
HZ-C3-T3	pos_16496	PC(14:0/O-1:0)	439.946	940.732	2.13829	1.09646	4.24209e-06	1.78267	up
HZ-C3-T3	pos_15523	4-Methyl-1-phenyl-2-pentanol	83.351	177.822	2.13341	1.09316	0.000301427	1.62934	up
HZ-C3-T3	pos_6865	Isobutylphendienamide	98.2343	208.965	2.12721	1.08896	0.000733157	1.51501	up
HZ-C3-T3	pos_13965	Ethyl acetate	6872.19	14437.9	2.10091	1.07102	0.0446956	1.16904	up
HZ-C3-T3	pos_16950	1-Palmitoyl-sn-glycero-3-phosphocholine	4375.42	9135.37	2.08789	1.06204	1.82231e-05	1.71629	up
HZ-C3-T3	pos_15877	4-[3]-ladderane-butanoic acid	1752.76	3598.26	2.05291	1.03767	0.000624241	1.60921	up
HZ-C3-T3	pos_11493	p-cresol	53.4418	108.282	2.02616	1.01875	0.000423638	1.55677	up
HZ-C3-T3	pos_16926	Majonoside R2	7523.82	15095.4	2.00635	1.00458	0.0191588	1.29405	up
HZ-C3-T3	pos_1593	3'-O-methylguanosine	421.998	836.466	1.98216	0.98707	0.000655567	1.59589	up
HZ-C3-T3	pos_2391	Desmethylfluoxetine	91790.5	181486	1.97718	0.983445	0.00100886	1.58176	up
HZ-C3-T3	pos_9841	Corey PG-Lactone Diol	212.626	413.55	1.94497	0.959745	5.69842e-06	1.71995	up
HZ-C3-T3	pos_15906	(1beta,2alpha,3alpha)-1,2,3,24-Tetrahydroxy-12-oleanen-28-oic acid	2260.45	4395.23	1.94441	0.959332	0.0235166	1.25776	up
HZ-C3-T3	pos_17196	PE(18:1(9Z)/0:0)	11273.3	21807.9	1.93448	0.951943	0.00185723	1.50845	up
HZ-C3-T3	pos_13850	(+/-)-Ethyl 2-hydroxy-3-methylvalerate	438.137	838.299	1.91333	0.936085	0.00231708	1.53592	up
HZ-C3-T3	pos_16876	Ricinoleic Acid methyl ester	12994.6	24853.8	1.91263	0.935556	0.000166549	1.68403	up
HZ-C3-T3	pos_15546	Convallatoxin	1510.81	2887.62	1.91131	0.934564	0.00244054	1.55149	up
HZ-C3-T3	pos_17386	8Z,11Z,14Z-heptadecatrienal	387.708	737.065	1.90108	0.926822	0.0153284	1.27365	up
HZ-C3-T3	pos_16653	7Z,11E-Hexadecadien-1-ol	208.039	394.74	1.89743	0.924046	0.00273916	1.50596	up
HZ-C3-T3	pos_16430	PGF2α Alcohol methyl ether	2554.27	4841.35	1.89539	0.922498	0.00959434	1.31764	up
HZ-C3-T3	pos_1620	Alanyl-Isoleucine	2262.74	4244.29	1.87573	0.907453	2.91726e-06	1.72525	up
HZ-C3-T3	pos_5841	Serratanidine	477.959	883.095	1.84764	0.885681	0.000260669	1.58415	up
HZ-C3-T3	pos_740	Glycerophosphocholine	377.652	695.584	1.84187	0.881169	0.0139265	1.35374	up
HZ-C3-T3	pos_17932	6-pentadecyl Salicylic Acid	11999.9	21793.4	1.81614	0.860872	0.000253813	1.61582	up
HZ-C3-T3	pos_2856	Pyrophaeophorbide a	2365.87	4287.86	1.81238	0.857885	0.0483041	1.03599	up
HZ-C3-T3	pos_18445	(±)14(15)-EET methyl ester	7161.92	12953.7	1.80869	0.854946	2.50424e-05	1.6744	up
HZ-C3-T3	pos_16249	6,15-diketo-13,14-dihydro Prostaglandin F1α	6876.15	12428	1.80741	0.853922	3.49285e-05	1.74366	up
HZ-C3-T3	pos_15415	7,8-Dihydro-.alpha.-ionone	197.046	355.78	1.80557	0.852452	6.92112e-05	1.67079	up
HZ-C3-T3	pos_17645	6Z,11Z-hexadecadien-1-ol	151.957	267.399	1.7597	0.815329	2.45629e-05	1.72378	up
HZ-C3-T3	pos_6890	Propoxycaine	544.146	951.154	1.74798	0.805686	0.00516245	1.30201	up
HZ-C3-T3	pos_16159	(±)9-HpODE	17781.5	30695.6	1.72626	0.787653	1.56739e-05	1.73283	up
HZ-C3-T3	pos_17847	PG(16:1(9Z)/0:0)	39788.8	67658.5	1.70044	0.765908	0.0407705	1.1798	up
HZ-C3-T3	pos_17022	Pinolenic Acid	34762.8	58964.1	1.69618	0.762291	0.00814893	1.3634	up
HZ-C3-T3	pos_17767	2-N-Undecyltetrahydrothiophene	293.353	496.775	1.69344	0.759956	0.00096334	1.53298	up
HZ-C3-T3	pos_10646	8,11-Octadecadiynoic acid	9200.17	15488.6	1.68351	0.751475	0.0194813	1.23866	up
HZ-C3-T3	pos_16741	Misoprostol (free acid)	5235.87	8788.51	1.67852	0.747191	0.000657485	1.65883	up
HZ-C3-T3	pos_15717	Bisacurone epoxide	280.975	471.034	1.67643	0.745389	0.00111913	1.51388	up
HZ-C3-T3	pos_17158	Theasapogenol A	2157.11	3597.81	1.66789	0.738021	0.000683877	1.6595	up
HZ-C3-T3	pos_18459	MGDG(16:3(7Z,10Z,13Z)/20:5(5Z,8Z,11Z,14Z,17Z))	27563.9	45582.6	1.6537	0.7257	0.00185541	1.50781	up
HZ-C3-T3	pos_6050	Tetracaine N-oxide	5303.03	8769.12	1.65361	0.725616	3.89129e-05	1.63664	up
HZ-C3-T3	pos_16868	2-hexadecenal	60.268	99.5298	1.65145	0.723737	0.00935788	1.36862	up
HZ-C3-T3	pos_16042	17-trans PGF3α	2847.92	4701.43	1.65083	0.723193	0.00115693	1.54547	up
HZ-C3-T3	pos_4456	Succinoadenosine	1337.77	2202.7	1.64655	0.719446	0.000127492	1.63278	up
HZ-C3-T3	pos_15165	Methyl acetoxy-6-gingerol	1511.91	2488.53	1.64595	0.718923	6.11581e-05	1.6243	up
HZ-C3-T3	pos_6013	Tacrolimus	1101.35	1810.68	1.64405	0.717257	0.0393954	1.24993	up
HZ-C3-T3	pos_8063	8E-Hydroxy-4,8-dimethyl-4,9-decadienal	3186.88	5172.72	1.62313	0.698779	0.00681794	1.38866	up
HZ-C3-T3	pos_17385	2-tert-Butylphenol	67.2942	109.093	1.62114	0.697008	0.0203116	1.23587	up
HZ-C3-T3	pos_18882	Thr Trp Tyr Gln	4340.69	6990.94	1.61056	0.687561	0.0135344	1.31687	up
HZ-C3-T3	pos_4277	8Z,10E,12Z-octadecatrienoic acid	32.5414	52.0501	1.5995	0.677624	0.0040121	1.40818	up
HZ-C3-T3	pos_10634	Perillyl aldehyde	376.543	592.034	1.57229	0.652866	0.0253343	1.19659	up
HZ-C3-T3	pos_3645	DG(20:4(5Z,8Z,11Z,14Z)/0:0/20:4(5Z,8Z,11Z,14Z)) (d5)	6570.99	10258.6	1.56119	0.642649	0.0150456	1.22862	up
HZ-C3-T3	pos_16156	hexylresorcinol	1009.76	1568.13	1.55298	0.635036	0.000114861	1.65746	up
HZ-C3-T3	pos_16593	Bicyclo Prostaglandin E1	4074.33	6279.42	1.54122	0.624069	0.0101068	1.32338	up
HZ-C3-T3	pos_15163	(-)-Epinephrine	130.436	200.672	1.53847	0.621498	0.00901735	1.33012	up
HZ-C3-T3	pos_7744	VULPINIC ACID	3044.78	4650.18	1.52726	0.610949	0.00283457	1.43966	up
HZ-C3-T3	pos_4429	2-Hepten-4-yn-1-amine, N,6,6-trimethyl-, (E)- Metabolite	5727.48	8705.42	1.51994	0.604012	0.0386103	1.17401	up
HZ-C3-T3	pos_1797	Oleamide	356.7	540.966	1.51658	0.600825	0.00505177	1.38288	up
HZ-C3-T3	pos_16342	8,12-iso-iPF2α-VI 1,5- lactone	1382.03	2094.83	1.51577	0.600049	6.57624e-05	1.67491	up
HZ-C3-T3	pos_17458	1-heptadecanoyl-sn-glycero-3-phosphocholine	1615.32	2445.84	1.51415	0.598512	3.01533e-06	1.75892	up
HZ-C3-T3	pos_5022	Sodium (±)-2-(4-methoxyphenoxy)propionate	124.79	187.915	1.50585	0.590578	0.00535368	1.41871	up
HZ-C3-T3	pos_16789	17beta-Hydroxy-4-oxa-5alpha-androst-1-en-3-one acetate	4838.17	7276.06	1.50389	0.588696	1.39839e-05	1.71907	up
HZ-C3-T3	pos_17554	PA(18:4(6Z,9Z,12Z,15Z)/18:4(6Z,9Z,12Z,15Z))	7639.92	11466.6	1.50087	0.585803	0.0129879	1.26826	up
HZ-C3-T3	pos_17877	21-hydroxyallopregnanolone	1367.72	2051.04	1.4996	0.584577	1.27607e-05	1.7623	up
HZ-C3-T3	pos_15267	xi-8,9-Dehydrotheaspirone	947.408	1415.08	1.49364	0.57883	0.000240438	1.63905	up
HZ-C3-T3	pos_17296	3-(4-Isopropylphenyl)propanal	214.945	319.226	1.48516	0.570614	1.98205e-05	1.72158	up
HZ-C3-T3	pos_8037	Trifenmorph	2524.3	3743.22	1.48287	0.568394	0.0063106	1.39098	up
HZ-C3-T3	pos_2761	SILDENAFIL	252.35	372.697	1.47691	0.562579	0.0348833	1.16926	up
HZ-C3-T3	pos_15270	Ecklonialactone A	21666	31793	1.46742	0.553277	0.000169051	1.68719	up
HZ-C3-T3	pos_2071	3alpha,6alpha-Dihydroxy-5beta-pregnan-20-one	3968.95	5818.68	1.46605	0.551934	0.00112247	1.49253	up
HZ-C3-T3	pos_18596	3-Methyl-5-pentyl-2-furannonanoic acid	2888.54	4209.68	1.45738	0.543373	0.000592658	1.52524	up
HZ-C3-T3	pos_10127	2,4-Undecadienal	283.188	409.592	1.44636	0.532428	0.00448102	1.40627	up
HZ-C3-T3	pos_16093	(S)-gamma-Calacorene	33.4466	48.3143	1.44452	0.530591	0.04903	1.14731	up
HZ-C3-T3	pos_7957	4-Methylumbelliferyl acetate	104.139	149.779	1.43826	0.524327	0.0168862	1.25441	up
HZ-C3-T3	pos_18268	9(Z),11(E),13(E)-Octadecatrienoic Acid methyl ester	4017.43	5761.24	1.43406	0.520104	0.00362721	1.41115	up
HZ-C3-T3	pos_2457	4-Pyridoxic acid	202.986	289.929	1.42832	0.514323	0.0206082	1.28198	up
HZ-C3-T3	pos_7730	(2,2-Diethoxyethyl)benzene	914.948	1301.03	1.42197	0.507893	0.00148911	1.50771	up
HZ-C3-T3	pos_15421	Yucalexin P15	3182.01	4519.39	1.42029	0.506188	0.000309621	1.60313	up
HZ-C3-T3	pos_15499	3-oxo-13,17-secoandrost-4-ene-17,13α-lactone	370.21	524.064	1.41559	0.501401	0.000718606	1.52283	up
HZ-C3-T3	pos_17956	Mosesin 4	6048.14	8550.65	1.41377	0.499544	0.0100602	1.33732	up
HZ-C3-T3	pos_16148	13,14-dihydro-15-keto-PGF2alpha	3408.75	4809.91	1.41105	0.496769	0.00847981	1.30355	up
HZ-C3-T3	pos_16244	Ethyl (2E,4E,7Z)-Decatrienoate	756.517	1064.67	1.40733	0.492963	0.000430836	1.601	up
HZ-C3-T3	pos_16627	13(S)-HODE	1455.09	2045.71	1.4059	0.491497	0.0201569	1.27658	up
HZ-C3-T3	pos_15295	Trandolapril	88.2042	123.898	1.40467	0.490235	0.00705704	1.35188	up
HZ-C3-T3	pos_15040	Cyclohex-2-enone	95.6167	133.786	1.39919	0.484591	0.000714412	1.48978	up
HZ-C3-T3	pos_17020	capsidiol	597.998	836.534	1.39889	0.484283	0.00470909	1.43041	up
HZ-C3-T3	pos_17708	(8)-Gingerol	2606.58	3633.58	1.394	0.479234	0.00633515	1.33202	up
HZ-C3-T3	pos_8924	Brassica napus non-fluorescent chlorophyll catabolite 3	557.073	772.829	1.3873	0.472283	0.0261858	1.1442	up
HZ-C3-T3	pos_18612	Deserpidine	5464.88	7552.08	1.38193	0.466686	7.97599e-06	1.71569	up
HZ-C3-T3	pos_8066	3R-hydroxy-5Z-dodecenoic acid	648.349	894.866	1.38022	0.464901	0.0190168	1.25	up
HZ-C3-T3	pos_4442	Plantagonine	141.973	195.732	1.37866	0.463262	0.00984893	1.31377	up
HZ-C3-T3	pos_4120	CL(1'-[18:2(9Z,12Z)/0:0],3'-[18:2(9Z,12Z)/0:0])	911.036	1234.24	1.35476	0.438041	0.0308889	1.07196	up
HZ-C3-T3	pos_15847	alpha-Amylcinnamaldehyde	183.153	248.073	1.35446	0.437716	0.00209377	1.52076	up
HZ-C3-T3	pos_15714	preclavulone lactone I	3266.05	4405.51	1.34888	0.431764	0.00939309	1.36732	up
HZ-C3-T3	pos_15419	Cymathere lactone	16211.8	21791.7	1.34419	0.426735	7.02689e-05	1.67131	up
HZ-C3-T3	pos_851	2-Hydroxy-4,7-dimethoxy-2H-1,4-benzoxazin-3(4H)-one	260.608	345.437	1.3255	0.406539	0.0205299	1.17785	up
HZ-C3-T3	pos_16040	Androstendione	543.861	717.594	1.31944	0.399929	0.0200317	1.29923	up
HZ-C3-T3	pos_15701	2-(2-Methylpropoxy)naphthalene	1012.26	1328.28	1.31219	0.391981	0.000323765	1.62301	up
HZ-C3-T3	pos_15691	1-Methoxy-2,4-dimethylbenzene	279.429	365.074	1.3065	0.385706	0.00390994	1.51306	up
HZ-C3-T3	pos_18236	2,5-Furandicarboxylic acid	137.573	179.661	1.30594	0.385085	0.0359611	1.105	up
HZ-C3-T3	pos_15702	3α-HYDROXY-4,4-BISNOR-8,11,13-PODOCARPATRIENE	221.754	289.522	1.3056	0.384709	0.00643224	1.41263	up
HZ-C3-T3	pos_7193	pentyl-Benzene	104.97	136.571	1.30105	0.379675	0.0356814	1.07149	up
HZ-C3-T3	pos_4717	S-Methyl-5'-thioadenosine	8338.4	10786.4	1.29358	0.371372	0.0316859	1.16208	up
HZ-C3-T3	pos_7425	Hv-NCC-1	676.323	859.549	1.27091	0.345866	0.0378942	1.17984	up
HZ-C3-T3	pos_17480	Decylubiquinone	5517.42	6992.11	1.26728	0.341733	0.0468459	1.03975	up
HZ-C3-T3	pos_16594	13,14-dihydro-15-keto-PGF2α	2945.13	3722.9	1.26409	0.338096	0.00196035	1.50999	up
HZ-C3-T3	pos_7467	Pseudoionone	1230.07	1544.19	1.25537	0.328112	0.0104916	1.33457	up
HZ-C3-T3	pos_17923	(±)16-HETE	267.825	336.094	1.2549	0.327574	0.00528924	1.37032	up
HZ-C3-T3	pos_16378	PGA1	311.389	390.747	1.25485	0.327515	0.0471815	1.11066	up
HZ-C3-T3	pos_8549	Ingol	2819.85	3522.1	1.24904	0.320818	0.0227044	1.1907	up
HZ-C3-T3	pos_8222	(R)-Pterosin B	788.539	980.41	1.24332	0.314203	0.00812443	1.34721	up
HZ-C3-T3	pos_18609	Glaucarubin	986.285	1216.71	1.23363	0.302905	0.0460302	1.15595	up
HZ-C3-T3	pos_3419	Caprylic Acid (Octanoic Acid)	88.2438	108.811	1.23307	0.302256	0.00529293	1.38856	up
HZ-C3-T3	pos_7513	4-Hydroxy-4-methyl-7-decenoic acid gamma-lactone	1218.56	1500.1	1.23104	0.299882	0.00439611	1.45637	up
HZ-C3-T3	pos_1885	5α-dihydrodeoxycorticosterone	2129.55	2612.49	1.22678	0.294879	0.00266861	1.45495	up
HZ-C3-T3	pos_18610	Biliverdin	1583.92	1940.35	1.22503	0.29282	0.0218314	1.26365	up
HZ-C3-T3	pos_17292	m-Xylene	1185.96	1452.35	1.22462	0.292333	0.000214933	1.66328	up
HZ-C3-T3	pos_15704	17-octadecene-9,11-diynoic acid	47634.1	58268.6	1.22325	0.290723	0.00175053	1.53679	up
HZ-C3-T3	pos_17269	3,11,12-Trihydroxy-1(10)-spirovetiven-2-one	945.222	1155.1	1.22205	0.289298	0.00849975	1.30624	up
HZ-C3-T3	pos_9345	8,11,14-Octadecatriynoic acid	5876.3	7081.29	1.20506	0.269105	0.00666702	1.48729	up
HZ-C3-T3	pos_17005	1,2,4-Trimethylbenzene	528.531	636.385	1.20406	0.267912	0.00318235	1.46497	up
HZ-C3-T3	pos_7815	4-[5]-ladderane-butanoic acid	1793.66	2158.98	1.20368	0.267448	0.000287821	1.58164	up
HZ-C3-T3	pos_5194	Epicatechin 3-O-(3-O-methylgallate)	3211.08	3859.98	1.20208	0.265535	0.0177429	1.23995	up
HZ-C3-T3	pos_9160	Methyl 4-tert-butylphenylacetate	273.371	326.864	1.19568	0.257832	0.0433091	1.10002	up
HZ-C3-T3	pos_7512	dolichodial	1031.94	1222.17	1.18435	0.24409	0.0135507	1.28116	up
HZ-C3-T3	pos_16294	17-keto-4(Z),7(Z),10(Z),13(Z),15(E),19(Z)-Docosahexaenoic Acid	9033.45	10563.5	1.16938	0.225744	0.0348749	1.18075	up
HZ-C3-T3	pos_9158	2-(1-Pentenyl)furan	120.291	140.64	1.16916	0.225477	0.0282632	1.17499	up
HZ-C3-T3	pos_15700	Lactarofulvene	644.575	753.287	1.16866	0.224852	0.00246085	1.46773	up
HZ-C3-T3	pos_17012	Aethusin	257.307	298.158	1.15876	0.212586	0.0238756	1.23789	up
HZ-C3-T3	pos_8801	2,4,6-Trimethylbenzaldehyde	510.943	585.658	1.14623	0.196896	0.0101069	1.32892	up
HZ-C3-T3	pos_15680	Lipoxin A5	23276.9	26621.5	1.14369	0.193697	0.0483826	1.14975	up
HZ-C3-T3	pos_18778	5-Androstene-3b,16b,17a-triol	289.29	330.676	1.14306	0.192904	0.0333168	1.1818	up
HZ-C3-T3	pos_15487	Ingenol	6103.98	6966.94	1.14138	0.190773	0.0206771	1.19892	up
HZ-C3-T3	pos_17031	PA(18:3(6Z,9Z,12Z)/0:0)	4782.48	5370.25	1.1229	0.167229	0.049165	1.13893	up
HZ-C3-T3	pos_7515	Methyl jasmonate	4319.18	4835.24	1.11948	0.162829	0.0271887	1.22878	up
HZ-C3-T3	pos_17017	1,3-Diphenylpropane	391.162	437.03	1.11726	0.159965	0.0242846	1.22873	up
HZ-C3-T3	pos_15694	2-(4-Methylphenyl)propanal	202.746	225.647	1.11296	0.154396	0.029869	1.22621	up
HZ-C3-T3	pos_16427	4-Isopropyl-3-methylphenol	333.378	369.999	1.10985	0.150363	0.0182955	1.23869	up
HZ-C3-T3	pos_3285	Arachidic acid	2188.8	1955.6	0.893458	-0.162529	0.0406739	1.15323	down
HZ-C3-T3	pos_15386	12-amino-octadecanoic acid	5504.03	4889.68	0.888383	-0.170747	0.0256263	1.18631	down
HZ-C3-T3	pos_16337	o-Xylene	1201.61	1067.18	0.88812	-0.171174	0.0189482	1.23004	down
HZ-C3-T3	pos_2166	3a,7a,12a,19-Tetrahydroxy-5b-cholanoic acid	429.25	380.887	0.887331	-0.172456	0.0414746	1.10412	down
HZ-C3-T3	pos_18071	Pilocarpic acid	2342.98	2075.23	0.885721	-0.175075	0.00227839	1.45893	down
HZ-C3-T3	pos_3527	17beta-Hydroxy-2alpha-(hydroxymethyl)-17-methyl-5alpha-androstan-3-one	3065.66	2692.78	0.878369	-0.187101	0.0487451	1.07317	down
HZ-C3-T3	pos_3055	Phosphatidylethanolamine lyso 16_0	897.327	780.917	0.87027	-0.200465	0.0183832	1.20089	down
HZ-C3-T3	pos_15345	Palmitic amide	12993.6	11286.4	0.868613	-0.203215	0.0166847	1.25769	down
HZ-C3-T3	pos_17415	8-iso-16-cyclohexyl-tetranor Prostaglandin E2	1166.27	1001.78	0.858968	-0.219323	0.0438851	1.219	down
HZ-C3-T3	pos_3077	Leukotriene D4	3802.25	3259.21	0.857179	-0.222332	0.00897371	1.28637	down
HZ-C3-T3	pos_3317	2,4-Diphenyl-1-butene	444.613	380.309	0.855369	-0.225381	0.0110236	1.36709	down
HZ-C3-T3	pos_17154	Saussurea lactone	2601.16	2214.11	0.851201	-0.232428	0.000102166	1.70253	down
HZ-C3-T3	pos_15836	2-Oxo-8-methylthiooctanoic acid	137.496	116.426	0.846762	-0.239972	0.00935726	1.34931	down
HZ-C3-T3	pos_16711	Bisacumol	233.28	196.975	0.844374	-0.244047	0.0208555	1.3659	down
HZ-C3-T3	pos_17838	4'-Isopropylacetophenone	659.951	556.529	0.843288	-0.245902	0.00375129	1.50856	down
HZ-C3-T3	pos_18064	3-Phenyl-4-pentenal	986.764	823.639	0.834687	-0.260693	5.94656e-05	1.69816	down
HZ-C3-T3	pos_15627	3,3',4,5'-Tetrahydroxy-trans-stilbene	513.539	428.395	0.834201	-0.261533	0.00979088	1.45657	down
HZ-C3-T3	pos_2640	5-Phenyl-1-pentanol	389.282	321.4	0.825622	-0.276447	0.0156438	1.35418	down
HZ-C3-T3	pos_3461	Cryptoxanthin diepoxide	39021.6	32178.9	0.824643	-0.278158	0.00107129	1.57491	down
HZ-C3-T3	pos_1158	Triacanthine	5109.31	4211.51	0.824282	-0.278791	0.00916646	1.28729	down
HZ-C3-T3	pos_7723	5,7alpha-Dihydro-1,4,4,7a-tetramethyl-4H-indene	981.684	808.185	0.823264	-0.280573	0.027896	1.2507	down
HZ-C3-T3	pos_3533	MGDG(20:5(5Z,8Z,11Z,14Z,17Z)/18:4(6Z,9Z,12Z,15Z))	338594	277945	0.820879	-0.284758	0.0217432	1.22232	down
HZ-C3-T3	pos_4599	Xanthurenic acid	1047.49	858.949	0.820008	-0.28629	0.0219407	1.16214	down
HZ-C3-T3	pos_1866	3-Methylbutyraldehyde oxime	343.663	280.288	0.81559	-0.294085	0.0216488	1.18735	down
HZ-C3-T3	pos_859	Aniline	302.795	246.168	0.812987	-0.298696	0.0241256	1.19252	down
HZ-C3-T3	pos_3078	Morellinol	19321.8	15697.3	0.812414	-0.299713	0.00067143	1.52319	down
HZ-C3-T3	pos_17153	6,8,10,12-pentadecatetraenal	207.925	168.893	0.812279	-0.299953	0.00161905	1.56221	down
HZ-C3-T3	pos_5587	(-)-Riboflavin	19639	15899.1	0.809564	-0.304782	0.00893934	1.28465	down
HZ-C3-T3	pos_1431	Salicylaldehyde	2010	1626.45	0.809179	-0.305469	0.0217443	1.25418	down
HZ-C3-T3	pos_1617	Conhydrinone	268.027	213.969	0.79831	-0.324979	0.0115549	1.2632	down
HZ-C3-T3	pos_4561	2-Hydroxyethylclavam	1056.05	839.016	0.794482	-0.331914	0.0276336	1.1437	down
HZ-C3-T3	pos_5552	Mitoxantrone	5329.88	4218.96	0.791566	-0.337218	0.000552783	1.56507	down
HZ-C3-T3	pos_18106	Rhubafuran	511.357	404.204	0.790454	-0.339247	0.0014842	1.60539	down
HZ-C3-T3	pos_18557	2,3,5-Trimethacarb	6932.73	5472.5	0.789371	-0.341224	0.01025	1.35148	down
HZ-C3-T3	pos_35	2-Thiocytidine	3069.58	2403	0.782843	-0.353205	8.8088e-05	1.70905	down
HZ-C3-T3	pos_2835	Cholesterol	536.984	420.054	0.782246	-0.354305	0.0124876	1.29646	down
HZ-C3-T3	pos_18500	Tetralin	855.836	667.808	0.780299	-0.357901	0.0420456	1.12833	down
HZ-C3-T3	pos_18169	(S)-Oleuropeic acid	414.347	322.604	0.778584	-0.361075	4.59344e-05	1.69974	down
HZ-C3-T3	pos_4857	4-Hydroxyindole	452.198	350.485	0.775069	-0.367603	3.19987e-05	1.68017	down
HZ-C3-T3	pos_3170	DG(18:3(9Z,12Z,15Z)/18:3(9Z,12Z,15Z)/0:0)	65716.7	50865.5	0.774013	-0.369571	0.00110518	1.5546	down
HZ-C3-T3	pos_955	Betaine aldehyde	78.7658	60.8269	0.77225	-0.372859	0.00898715	1.38208	down
HZ-C3-T3	pos_3808	2-Methylpyridine	9536.92	7359.74	0.77171	-0.37387	2.38626e-05	1.76092	down
HZ-C3-T3	pos_2096	8,11,14-Nonadecatriynoic acid	656.401	506.05	0.770947	-0.375296	0.043059	1.09222	down
HZ-C3-T3	pos_3113	Paroxetine	2098.53	1614.09	0.769151	-0.378662	0.00208214	1.50253	down
HZ-C3-T3	pos_1684	trans-Cinnamic acid	30610.8	23365.6	0.763314	-0.389652	0.00776582	1.39981	down
HZ-C3-T3	pos_5616	Tropine	201.736	153.932	0.763038	-0.390172	0.0245133	1.21291	down
HZ-C3-T3	pos_1694	Indole	1843	1404.03	0.761817	-0.392483	0.0211821	1.2626	down
HZ-C3-T3	pos_2883	9-octadecenal	325.208	246.854	0.759065	-0.397705	0.00212976	1.51691	down
HZ-C3-T3	pos_5578	5-Deoxydiplosporin	299.907	223.581	0.745501	-0.423718	0.00959799	1.31246	down
HZ-C3-T3	pos_6197	Ethyl (±)-2-ethyl-3-phenylpropanoate	2122.91	1574.94	0.741877	-0.430747	0.0147659	1.2963	down
HZ-C3-T3	pos_10126	(Z)-alpha-ocimene	163.89	120.551	0.735564	-0.443076	0.00220938	1.48161	down
HZ-C3-T3	pos_15325	6-Tridecynoic acid	18948.9	13863.9	0.731646	-0.450782	1.14523e-05	1.73967	down
HZ-C3-T3	pos_6304	Jasmolone	2236.31	1635.43	0.731306	-0.451452	0.00729565	1.44592	down
HZ-C3-T3	pos_6367	beta-Nicotinamide D-ribonucleotide	1988.62	1450.16	0.729231	-0.455553	0.0248661	1.23747	down
HZ-C3-T3	pos_8430	CANTHARIDIN	472.046	343.928	0.728589	-0.456823	0.000311855	1.57107	down
HZ-C3-T3	pos_5635	Allomaltol	305.84	222.526	0.727591	-0.458801	2.58839e-05	1.68426	down
HZ-C3-T3	pos_3120	Enalkiren	5360.17	3881.28	0.724097	-0.465745	0.0151749	1.40475	down
HZ-C3-T3	pos_8137	Wanepimedoside A	549.413	390.972	0.711619	-0.490824	0.0222799	1.20346	down
HZ-C3-T3	pos_7327	4-n-Heptylphenol	156.405	110.284	0.705118	-0.504064	0.00844059	1.35329	down
HZ-C3-T3	pos_5133	epsilon-Caprolactam	300.685	211.063	0.701941	-0.510578	4.638e-06	1.77222	down
HZ-C3-T3	pos_5926	Netilmicin	2342.58	1643.43	0.701544	-0.511395	0.00106147	1.57938	down
HZ-C3-T3	pos_5340	3-Acrylamidopropyl trimethylammonium	480.903	335.263	0.697153	-0.520452	1.06174e-05	1.73549	down
HZ-C3-T3	pos_18	Cerulenin	3788.68	2639.21	0.696604	-0.521589	7.17613e-05	1.78609	down
HZ-C3-T3	pos_18534	Coproporphyrin IV	530634	365965	0.689675	-0.53601	0.00245625	1.41887	down
HZ-C3-T3	pos_2149	2,3-dinor-PGE1	1623.98	1109.55	0.683229	-0.549558	4.7939e-05	1.7304	down
HZ-C3-T3	pos_3562	PE(P-18:0/17:2(9Z,12Z))	91280.6	61860.2	0.677693	-0.561297	0.000248355	1.68495	down
HZ-C3-T3	pos_7727	Deacetylipecoside	3594.22	2435.57	0.677635	-0.561419	0.0085502	1.40666	down
HZ-C3-T3	pos_696	(R)-(+)-2-Pyrrolidone-5-carboxylic acid	13848.9	9380.85	0.677373	-0.561977	0.000557102	1.56788	down
HZ-C3-T3	pos_7658	7-Tridecynoic acid	2715.6	1828.14	0.6732	-0.570892	0.0352847	1.22635	down
HZ-C3-T3	pos_2371	cis-Jasmone	659.907	441.088	0.66841	-0.581195	0.000328593	1.647	down
HZ-C3-T3	pos_4977	1-(4-(prop-1-en-2-yl)cyclopent-1-enyl)ethanone	106.698	69.8468	0.654621	-0.611268	0.00192669	1.4412	down
HZ-C3-T3	pos_5169	Tryptamine色胺	146.315	92.6576	0.633273	-0.659101	0.000166847	1.68158	down
HZ-C3-T3	pos_18770	Coproporphyrin II	214562	135168	0.629973	-0.666639	0.00259728	1.4075	down
HZ-C3-T3	pos_849	ADMA	210.34	131.75	0.626369	-0.674916	0.00434953	1.48698	down
HZ-C3-T3	pos_17643	3,4-Dihydroxybenzaldehyde	2489.86	1556.64	0.625194	-0.677624	1.48147e-05	1.76095	down
HZ-C3-T3	pos_576	Pterolactam	108.248	67.1503	0.620338	-0.688875	0.0213722	1.2798	down
HZ-C3-T3	pos_5414	N-octanoyl-L-Homoserine lactone	1666.5	1033.77	0.62032	-0.688916	0.0246969	1.31781	down
HZ-C3-T3	pos_5542	2,6-Dihydroxynaphthalene	1046.63	645.601	0.616839	-0.697035	0.0171807	1.27842	down
HZ-C3-T3	pos_17623	Anofinic acid	19519.5	11902.2	0.609761	-0.713685	0.000159276	1.7094	down
HZ-C3-T3	pos_17629	Phthalic acid Mono-2-ethylhexyl Ester	114255	69482.4	0.608133	-0.717542	2.178e-05	1.74894	down
HZ-C3-T3	pos_10540	Gemfibrozil	723.303	438.765	0.606613	-0.721151	0.00438991	1.40372	down
HZ-C3-T3	pos_5543	Sinapyl alcohol	1898.46	1134.88	0.597789	-0.742293	0.0072192	1.40775	down
HZ-C3-T3	pos_18805	1-H-Inden-1-one,2,3-dihydro-3,3,5,6-tetramethyl	579.21	343.182	0.5925	-0.755113	0.000284414	1.69119	down
HZ-C3-T3	pos_226	D-Pipecolic acid	2524.11	1474.63	0.584219	-0.77542	0.00131042	1.60802	down
HZ-C3-T3	pos_7699	2,5-Dimethoxy-4-(2-propenyl)phenol	384.2	221.136	0.575576	-0.796921	0.000123278	1.66502	down
HZ-C3-T3	pos_18737	7Z,11Z,13E-Hexadecatrienal	576.8	316.975	0.549541	-0.863702	0.000585856	1.6753	down
HZ-C3-T3	pos_4507	Purine	205.744	107.931	0.524589	-0.930742	0.00604208	1.50976	down
HZ-C3-T3	pos_3622	PA(20:1(11Z)/13:0)	41706.7	21810.2	0.522942	-0.935277	0.00218692	1.47378	down
HZ-C3-T3	pos_3904	Anabasine	163.546	85.5153	0.522881	-0.935445	1.88009e-06	1.77681	down
HZ-C3-T3	pos_4513	Furfural	296.452	147.691	0.498196	-1.00521	0.00438247	1.51977	down
HZ-C3-T3	pos_1663	Pantothenic Acid	6319.9	3120.26	0.49372	-1.01824	0.0437951	1.20614	down
HZ-C3-T3	pos_17617	Azacitidine	458.488	218.54	0.476654	-1.06899	0.000735366	1.68128	down
HZ-C3-T3	pos_17737	Pilosanol B	225.847	107.317	0.475176	-1.07347	0.00322261	1.43876	down
HZ-C3-T3	pos_581	V-PYRRO/NO	3853.43	1820.46	0.472426	-1.08184	0.00310723	1.56225	down
HZ-C3-T3	pos_9818	Ikarisoside B	5448.98	2566.13	0.470938	-1.08639	0.000747816	1.54407	down
HZ-C3-T3	pos_16209	(E)-10,11-Dihydro-alpha-atlantone	619.961	287.577	0.463863	-1.10823	4.78977e-08	1.80485	down
HZ-C3-T3	pos_18738	Ginsenoyne J	556.095	257.216	0.46254	-1.11235	5.31272e-06	1.78993	down
HZ-C3-T3	pos_3912	Hydroxyphenoxyethylaminohydroxypropanol	847.482	389.304	0.459365	-1.12229	0.000393292	1.6985	down
HZ-C3-T3	pos_7688	Longifolenaldehyde	343.966	151.93	0.441701	-1.17886	0.0463976	1.09217	down
HZ-C3-T3	pos_6196	5,6,7,8-tetrahydro-2-Naphthoic Acid	54.9044	22.1146	0.402784	-1.31192	0.0160391	1.26763	down
HZ-C3-T3	pos_15139	Simulanoquinoline	15770.8	5994.43	0.380097	-1.39556	0.000109954	1.67429	down
HZ-C3-T3	pos_1561	6-Hydroxypyridine-3-carboxylic acid	88.1533	29.8167	0.338237	-1.56389	0.000913044	1.64584	down
HZ-C3-T3	pos_9400	alpha-curcumene	78.0586	26.1441	0.33493	-1.57807	0.00339583	1.44618	down
HZ-C3-T3	pos_18149	Pubescenol	1028.59	295.624	0.287408	-1.79883	0.0119779	1.34694	down
HZ-C3-T3	pos_5694	Quercetin 3-β-D-glucoside	692.718	195.761	0.282599	-1.82317	0.00147985	1.53883	down
HZ-C3-T3	pos_16977	Ovalitenin B	308.463	27.9354	0.0905632	-3.46493	7.77577e-05	1.7429	down
HZ-C3-T3	pos_7361	Tapentadol	49.0969	2.6941	0.0548731	-4.18776	0.0209539	1.31262	down
HZ-C3-T3	pos_1953	1-(14-methyl-pentadecanoyl)-2-(8-[3]-ladderane-octanyl)-sn-glycerol	469419	23735.6	0.0505638	-4.30575	6.58659e-08	1.8203	down

## Sheet: HZ1-C9-vs-T9
Table S2 All differential metabolites in HZ1-C9-VS-T9
	#ID	name	HZ1-C9_Mean	HZ1-T9_Mean	Fold_change	log2FC	Pvalue	VIP	regulated
HZ-C9-T9	pos_965	His Gly Val	64.598	428.993	6.64096	2.73139	0.00497052	1.47129	up
HZ-C9-T9	pos_2282	Thr His Phe Phe	11373	54935.4	4.83036	2.27213	0.00378969	1.61864	up
HZ-C9-T9	pos_780	N2-Succinylglutamic acid	219.407	886.952	4.0425	2.01525	0.00449827	1.62973	up
HZ-C9-T9	pos_16142	Pro Asp Tyr	374.869	1191.03	3.17718	1.66775	0.0173015	1.43207	up
HZ-C9-T9	pos_18882	Thr Trp Tyr Gln	1652.35	5196.78	3.14507	1.65309	0.000695274	1.64379	up
HZ-C9-T9	pos_3951	Val Asn His Arg	48.7008	114.331	2.34763	1.2312	0.000830982	1.63294	up
HZ-C9-T9	pos_2469	Ser His Tyr Val	3949.6	7928.48	2.00741	1.00534	0.00898576	1.47461	up
HZ-C9-T9	pos_1357	Nitrotyrosine	1158.86	2290.72	1.9767	0.983096	0.026669	1.32414	up
HZ-C9-T9	pos_5163	Met Trp Ser Tyr	15820.5	29289.1	1.85134	0.888566	0.00956814	1.5072	up
HZ-C9-T9	pos_768	Dimethylglycine	175.475	322.336	1.83694	0.877306	0.0235261	1.31154	up
HZ-C9-T9	pos_18668	Arg Pro Arg Val	3515.91	6301.18	1.79219	0.841722	0.0472513	1.20691	up
HZ-C9-T9	pos_7049	Glu Gly Asp Trp	514.665	689.846	1.34038	0.422639	0.00907428	1.47639	up
HZ-C9-T9	pos_7269	Ser Trp Glu Thr	1171.6	1488.64	1.2706	0.345515	0.0301581	1.30481	up
HZ-C9-T9	pos_1474	DL-Leucine	2165.75	2701.43	1.24734	0.318858	0.0093404	1.42515	up
HZ-C9-T9	pos_8307	Trp Arg His Cys	542.899	660.45	1.21652	0.282764	0.00435025	1.50825	up
HZ-C9-T9	pos_908	5-L-Glutamyl-L-alanine	329.541	468.948	1.42303	0.508971	0.0293335	1.24053	up
HZ-C9-T9	pos_16055	Glutamyl-Threonine	469.64	378.319	0.805551	-0.311952	0.03226	1.2406	down
HZ-C9-T9	pos_2756	Ala Ile Arg	60738.6	47111.1	0.775637	-0.366546	0.0266349	1.28971	down
HZ-C9-T9	pos_17732	Asp Asn Pro Pro	250.533	190.28	0.759503	-0.396873	0.0156532	1.31143	down
HZ-C9-T9	pos_5058	Arg Phe Met	4458.82	3353.67	0.752143	-0.410922	0.0322883	1.25766	down
HZ-C9-T9	pos_2923	Phe Phe Phe Tyr	425641	290902	0.683445	-0.549102	0.0448609	1.17171	down
HZ-C9-T9	pos_2893	Tyr His Tyr Tyr	170409	114327	0.670899	-0.575832	0.0138763	1.4299	down
HZ-C9-T9	pos_733	N-Methyl-D-aspartic acid	5109.18	3290.85	0.644106	-0.634631	0.00584083	1.44032	down
HZ-C9-T9	pos_974	Pro Pro Gly	2479.63	1590.29	0.641342	-0.640833	0.0196104	1.32558	down
HZ-C9-T9	pos_18522	Gln Lys Cys Phe	204.766	130.039	0.635059	-0.655037	0.0380594	1.15789	down
HZ-C9-T9	pos_4518	Ser Leu Ala	128.169	66.8018	0.5212	-0.940091	0.0259668	1.30116	down
HZ-C9-T9	pos_18560	Tyr Phe Tyr Phe	39758.7	19931.9	0.501322	-0.99619	7.06264e-06	1.77023	down
HZ-C9-T9	pos_1546	ALANYL-dl-LEUCINE	295.946	146.127	0.493763	-1.01811	0.0342648	1.22348	down
HZ-C9-T9	pos_18315	Tyr His Leu Cys	401.725	183.602	0.457035	-1.12962	0.0115816	1.39194	down
HZ-C9-T9	pos_1908	Phenylalanylphenylalanine	4080.57	1798.13	0.440658	-1.18227	0.00205107	1.4799	down
HZ-C9-T9	pos_578	L-Glutamine	1420.47	529.738	0.372931	-1.42302	0.00449984	1.5694	down
HZ-C9-T9	pos_16039	Tyr Asp Leu	281.21	93.4774	0.332412	-1.58896	0.000108321	1.71295	down
HZ-C9-T9	pos_701	Pyroglutamic acid	116.803	12.5556	0.107494	-3.21767	0.0068584	1.53184	down
HZ-C9-T9	pos_7579	soladulcidine	7.94836	2652.56	333.724	8.38251	0.00342337	1.64387	up
HZ-C9-T9	pos_9524	alpha-Phellandrene dimer	14.5872	289.367	19.8371	4.31013	0.0464592	1.24156	up
HZ-C9-T9	pos_957	5-Acetyl-3,4-dihydro-2H-pyrrole	4.05894	53.7342	13.2385	3.72667	0.00272674	1.67073	up
HZ-C9-T9	pos_212	L-Histidinol	2.36902	29.0061	12.2439	3.61399	0.0320299	1.33184	up
HZ-C9-T9	pos_17776	15(R)-Pinane Thromboxane A2	0.197466	2.11051	10.688	3.41792	0.0445411	1.19959	up
HZ-C9-T9	pos_2856	Pyrophaeophorbide a	1975.74	15398.2	7.7936	2.96229	0.040046	1.25723	up
HZ-C9-T9	pos_16935	5(S)-HpETE	40.9063	305.973	7.47986	2.90301	0.00195553	1.64919	up
HZ-C9-T9	pos_7057	sabinol	28.9519	161.154	5.56627	2.47671	0.0107469	1.47432	up
HZ-C9-T9	pos_1228	Amarogentin	23.6411	130.843	5.53456	2.46847	0.0207318	1.41588	up
HZ-C9-T9	pos_8548	Tricetanidin	3.0007	14.7877	4.9281	2.30103	0.0157494	1.46088	up
HZ-C9-T9	pos_18435	8(R)-HETE	232.486	1125.9	4.84286	2.27586	0.00119189	1.66345	up
HZ-C9-T9	pos_851	2-Hydroxy-4,7-dimethoxy-2H-1,4-benzoxazin-3(4H)-one	83.6197	332.231	3.97312	1.99027	0.00344666	1.5565	up
HZ-C9-T9	pos_4616	2,3,6,7-Tetrahydrocyclopent[b]azepin-8(1H)-one	57.1559	218.658	3.82564	1.9357	0.0172545	1.48213	up
HZ-C9-T9	pos_17932	6-pentadecyl Salicylic Acid	4745.66	17364.2	3.65897	1.87144	0.00369897	1.60808	up
HZ-C9-T9	pos_18747	Propanoyl phosphate	801.748	2700.71	3.36853	1.75212	0.00151225	1.70936	up
HZ-C9-T9	pos_7222	Benzeneacetonitrile, 4-hydroxy-3-methoxy-a-[3-(methylamino)propyl]-a-(1-methylethyl)-	451.72	1446.59	3.20241	1.67916	0.0112501	1.54429	up
HZ-C9-T9	pos_9400	alpha-curcumene	22.3935	70.6756	3.15607	1.65813	0.0476677	1.20517	up
HZ-C9-T9	pos_17179	17beta-Methoxyandrost-5-ene-3beta,16beta-diol	1152.83	3580.79	3.10608	1.6351	0.0180033	1.41129	up
HZ-C9-T9	pos_740	Glycerophosphocholine	287.306	889.71	3.09674	1.63075	0.00252312	1.60599	up
HZ-C9-T9	pos_4940	3-Hydroxy-N-methylpyridinium glucuronide	1992.33	6138.24	3.08093	1.62337	0.0020737	1.55709	up
HZ-C9-T9	pos_2841	4Z,15E-Bilirubin IXa	1231.06	3731.25	3.03093	1.59976	0.000470316	1.6593	up
HZ-C9-T9	pos_6974	Vildagliptin	131.311	397.065	3.02386	1.59639	0.0341041	1.28747	up
HZ-C9-T9	pos_3453	9(S)-HODE	49.1943	147.638	3.00111	1.5855	0.000159645	1.72985	up
HZ-C9-T9	pos_4717	S-Methyl-5'-thioadenosine	3088.01	8867.77	2.87168	1.52189	0.00368774	1.53232	up
HZ-C9-T9	pos_7918	3-Methoxy-4,5-methylenedioxycinnamaldehyde	106.515	302.653	2.84142	1.50661	0.000228113	1.76613	up
HZ-C9-T9	pos_1105	Reduced nicotinamide adenine dinucleotide (NADH)	221.263	622.11	2.81164	1.49141	0.0216498	1.34263	up
HZ-C9-T9	pos_1566	Hexylglutathione	190.477	534.699	2.80716	1.48911	0.00459452	1.51865	up
HZ-C9-T9	pos_8063	8E-Hydroxy-4,8-dimethyl-4,9-decadienal	2429.12	6790.13	2.79531	1.48301	0.00212713	1.65647	up
HZ-C9-T9	pos_11495	3-Phenyl-1-propanol	91.5975	249.552	2.72443	1.44596	0.0304136	1.33035	up
HZ-C9-T9	pos_1593	3'-O-methylguanosine	204.432	532.775	2.60613	1.38191	0.00125062	1.62898	up
HZ-C9-T9	pos_9538	Cortisone acetate	26736	68954.9	2.57911	1.36687	0.0296109	1.33013	up
HZ-C9-T9	pos_8007	Dihydroscoparin	1987.88	5002.97	2.51674	1.33156	0.0288762	1.37843	up
HZ-C9-T9	pos_6005	Safranal	38.6253	96.7678	2.5053	1.32498	0.0138895	1.37617	up
HZ-C9-T9	pos_7730	(2,2-Diethoxyethyl)benzene	642.304	1588.62	2.47331	1.30644	0.00533529	1.55184	up
HZ-C9-T9	pos_1405	3,4-Dihydroxybenzylamine	10.1166	24.7014	2.44167	1.28787	0.0145097	1.36549	up
HZ-C9-T9	pos_5194	Epicatechin 3-O-(3-O-methylgallate)	1515.06	3661.34	2.41663	1.273	0.00416124	1.63014	up
HZ-C9-T9	pos_8066	3R-hydroxy-5Z-dodecenoic acid	488.307	1136.31	2.32703	1.21849	0.00307874	1.61588	up
HZ-C9-T9	pos_2297	delta-12-PGJ2	617.763	1416.9	2.29359	1.19761	7.48732e-05	1.7854	up
HZ-C9-T9	pos_3456	PE(P-18:0/22:6(4Z,7Z,10Z,12E,16Z,19Z)(14OH))	11910.6	27203	2.28393	1.19152	0.000573677	1.70179	up
HZ-C9-T9	pos_2004	Norethindrone	698.524	1521.08	2.17756	1.12272	0.0053919	1.49311	up
HZ-C9-T9	pos_2457	4-Pyridoxic acid	120.998	261.071	2.15765	1.10946	0.00488231	1.49858	up
HZ-C9-T9	pos_10126	(Z)-alpha-ocimene	241.074	520.082	2.15736	1.10927	0.0463524	1.24137	up
HZ-C9-T9	pos_9464	Nomilin	2192.92	4698.64	2.14264	1.09939	0.0272435	1.34438	up
HZ-C9-T9	pos_10127	2,4-Undecadienal	135.832	285.971	2.10532	1.07404	0.0345181	1.30665	up
HZ-C9-T9	pos_15877	4-[3]-ladderane-butanoic acid	1565.11	3254.98	2.07971	1.05638	0.0076634	1.45152	up
HZ-C9-T9	pos_1992	7E,10-undecadien-4-olide	996.931	2068.5	2.07486	1.05302	0.000740459	1.7215	up
HZ-C9-T9	pos_9522	Methyl 7,10,13-hexadecatrienoate	1327.01	2692.03	2.02865	1.02052	0.0258817	1.28336	up
HZ-C9-T9	pos_6405	ALIZARIN	160.698	323.793	2.01492	1.01072	0.0123411	1.45965	up
HZ-C9-T9	pos_9511	Norecasantalol	1025.3	2009.71	1.96012	0.97094	0.0239338	1.29257	up
HZ-C9-T9	pos_5720	1,4-Naphthoquinone	175.06	338.844	1.93558	0.952769	0.0230872	1.33596	up
HZ-C9-T9	pos_5955	Abacavir	774.217	1484.87	1.91789	0.939523	0.000292981	1.77636	up
HZ-C9-T9	pos_2127	Norethynodrel	362.044	690.905	1.90835	0.932323	0.000857153	1.64599	up
HZ-C9-T9	pos_1762	Isovelleral	448.013	851.412	1.90042	0.926317	0.001024	1.71631	up
HZ-C9-T9	pos_5809	Propyl 2,4-decadienoate	737.114	1392.32	1.88889	0.917536	0.00265083	1.61086	up
HZ-C9-T9	pos_4442	Plantagonine	96.8228	182.821	1.8882	0.917011	0.0021024	1.59243	up
HZ-C9-T9	pos_16253	4,4'-Dihydroxydiatoxanthin	22186.8	40448.7	1.8231	0.86639	0.000347839	1.67058	up
HZ-C9-T9	pos_1663	Pantothenic Acid	4275.51	7719.01	1.8054	0.852318	0.0183985	1.42685	up
HZ-C9-T9	pos_6406	Kaempferol	64700.2	115001	1.77744	0.829799	0.0399107	1.26302	up
HZ-C9-T9	pos_9506	1-methoxy-4-propyl-Benzene	85.2644	151.368	1.77528	0.828048	0.0322869	1.25278	up
HZ-C9-T9	pos_1623	N-Vinyl-2-pyrrolidone	39.1129	69.1787	1.76869	0.822684	0.0355683	1.29205	up
HZ-C9-T9	pos_3746	Clarithromycin	3930.55	6924.1	1.76161	0.816897	0.0183867	1.3544	up
HZ-C9-T9	pos_9526	13-epi-12-oxo Phytodienoic Acid	40139.2	70672	1.76067	0.816126	0.0259302	1.28463	up
HZ-C9-T9	pos_18893	2,2,7,7-Tetramethyl-1,6-dioxaspiro[4.4]nona-3,8-diene	2557.04	4396.74	1.71947	0.781963	0.00137521	1.6694	up
HZ-C9-T9	pos_2838	Purothionin AII	266.835	457.545	1.71471	0.777969	0.00973237	1.41157	up
HZ-C9-T9	pos_5651	Autumnolide	252.493	430.593	1.70537	0.770082	0.00821271	1.48374	up
HZ-C9-T9	pos_18705	Eremolactone	543.243	925.357	1.70339	0.768412	0.000567473	1.73428	up
HZ-C9-T9	pos_6620	4-METHYLDAPHNETIN	90.8429	154.588	1.70171	0.766982	0.00725371	1.42107	up
HZ-C9-T9	pos_7360	3,7-Dimethyl-2E,6-octadienyl acetate	1209.76	2018.97	1.66891	0.738905	0.0101567	1.46077	up
HZ-C9-T9	pos_5578	5-Deoxydiplosporin	248.991	411.221	1.65155	0.723819	0.0490741	1.19061	up
HZ-C9-T9	pos_4849	Flavin adenine dinucleotide (FAD)	4313.45	7086.71	1.64293	0.716274	0.0325962	1.30361	up
HZ-C9-T9	pos_4805	Indoleacrylic acid	20475.9	33562.1	1.6391	0.712906	0.00110272	1.57578	up
HZ-C9-T9	pos_4799	Isoquinoline N-oxide	4770.28	7781.42	1.63123	0.705959	0.00148863	1.55679	up
HZ-C9-T9	pos_2298	7,10,13,16-Docosatetraynoic acid	439.821	714.732	1.62505	0.700486	0.00408004	1.60705	up
HZ-C9-T9	pos_1581	3-Methoxy-L-tyrosine monohydrate	586.264	936.933	1.59814	0.676394	0.0250817	1.2774	up
HZ-C9-T9	pos_7327	4-n-Heptylphenol	130.654	208.728	1.59757	0.67588	0.00366049	1.55824	up
HZ-C9-T9	pos_17158	Theasapogenol A	2152.31	3408.76	1.58377	0.663361	0.0382292	1.27321	up
HZ-C9-T9	pos_17645	6Z,11Z-hexadecadien-1-ol	164.334	259.977	1.582	0.661751	0.0201969	1.41821	up
HZ-C9-T9	pos_5515	Haematopodin	1103.87	1741.37	1.57751	0.657652	0.0148499	1.39119	up
HZ-C9-T9	pos_5718	Cinnamaldehyde	275.772	434.863	1.57689	0.657087	0.0342686	1.27153	up
HZ-C9-T9	pos_909	N2-Acetyl-L-aminoadipate	3513.55	5516.53	1.57007	0.650832	0.00504044	1.59362	up
HZ-C9-T9	pos_9509	4-methyl-octanoic acid	1018.77	1596.9	1.56748	0.648446	0.0474857	1.19151	up
HZ-C9-T9	pos_1158	Triacanthine	2834.17	4440.18	1.56666	0.647692	0.0291231	1.24351	up
HZ-C9-T9	pos_9520	7,10-Hexadecadiynoic acid	117.948	184.04	1.56035	0.641872	0.0422202	1.21942	up
HZ-C9-T9	pos_770	Betaine	140958	219007	1.55371	0.635715	0.0268545	1.27585	up
HZ-C9-T9	pos_18911	9a-Fluoro-B-hydroxyandrosterone	1107.96	1690.49	1.52577	0.609542	0.00580463	1.55079	up
HZ-C9-T9	pos_1797	Oleamide	395.192	602.37	1.52425	0.608099	0.0228961	1.27566	up
HZ-C9-T9	pos_9504	3,4,5-Trimethylbenzaldehyde	628.998	956.457	1.5206	0.604645	0.0393403	1.19608	up
HZ-C9-T9	pos_764	2-Pyrrolidinone	122.357	184.737	1.50982	0.594375	0.0416847	1.20134	up
HZ-C9-T9	pos_3784	Trimethylaminoacetone	61.9572	93.2844	1.50563	0.590363	0.0101944	1.43513	up
HZ-C9-T9	pos_17487	(Z)-1-(Methylthio)-5-phenyl-1-penten-3-yne	130.029	194.742	1.49768	0.582725	0.0128578	1.47852	up
HZ-C9-T9	pos_6119	Verimol I	102.374	152.636	1.49097	0.576247	0.00274037	1.5673	up
HZ-C9-T9	pos_16091	11-dehydro-TXB2-d4	904.43	1342.86	1.48475	0.570225	0.0214274	1.38015	up
HZ-C9-T9	pos_16348	[6]-Shogaol	2206.54	3261.59	1.47815	0.563791	0.0337608	1.24222	up
HZ-C9-T9	pos_5545	(±)-Ibuprofen	2134.05	3150.29	1.4762	0.561891	0.00185538	1.5874	up
HZ-C9-T9	pos_5145	Phensuximide	38.8864	57.0838	1.46796	0.553816	0.0454756	1.18249	up
HZ-C9-T9	pos_1721	Indole-3-acetamide	258.28	377.974	1.46343	0.549352	0.0205981	1.31329	up
HZ-C9-T9	pos_4702	6,8a-Seco-6,8a-deoxy-5-oxoavermectin ''1b'' aglycone	267.028	390.286	1.46159	0.54754	0.0164087	1.31415	up
HZ-C9-T9	pos_3760	beta-Thujaplicin	77.5465	113.13	1.45887	0.544855	0.00261477	1.60155	up
HZ-C9-T9	pos_6006	3-Hydroxy-beta-ionone	1735.72	2488.12	1.43348	0.519525	0.0226544	1.34058	up
HZ-C9-T9	pos_8498	Dinor-PGE2	1088.92	1559.43	1.43209	0.51812	0.0432007	1.20449	up
HZ-C9-T9	pos_18397	9-cis-Retinoic acid	347.627	495.058	1.42411	0.510056	0.0445849	1.23986	up
HZ-C9-T9	pos_16653	7Z,11E-Hexadecadien-1-ol	244.089	344.984	1.41336	0.499126	0.0417334	1.09774	up
HZ-C9-T9	pos_7425	Hv-NCC-1	581.492	819.158	1.40872	0.494382	0.0161427	1.41698	up
HZ-C9-T9	pos_1532	gamma-Glutaminyl-4-hydroxybenzene	640.902	901.545	1.40668	0.492296	0.0491082	1.159	up
HZ-C9-T9	pos_8222	(R)-Pterosin B	751.259	1054.29	1.40337	0.488891	0.00759691	1.44746	up
HZ-C9-T9	pos_7405	(17alpha,23S)-Epoxy-28,29-dihydroxy-27-norlanost-8-ene-3,24-dione	2126.2	2970.56	1.39712	0.482455	0.00737195	1.49498	up
HZ-C9-T9	pos_7694	1-Methyl-1,3-cyclohexadiene	125.118	171.978	1.37452	0.458933	0.0369284	1.27943	up
HZ-C9-T9	pos_6868	Matairesinol	551.046	755.055	1.37022	0.454408	0.0257867	1.30514	up
HZ-C9-T9	pos_5647	4-Heptyloxyphenol	1249.7	1694.54	1.35596	0.439312	0.0170794	1.4046	up
HZ-C9-T9	pos_18610	Biliverdin	1465.29	1982.44	1.35293	0.43609	0.041951	1.21897	up
HZ-C9-T9	pos_3622	PA(20:1(11Z)/13:0)	16431.2	21804.7	1.32703	0.408201	0.0410172	1.15208	up
HZ-C9-T9	pos_18480	Eicosapentaenoic acid	384.777	509.466	1.32405	0.404963	0.0172176	1.35111	up
HZ-C9-T9	pos_8313	CITROPTEN	145.506	192.204	1.32094	0.401561	0.0433619	1.08305	up
HZ-C9-T9	pos_1616	2-Aminoheptanedioic acid	402.646	528.529	1.31264	0.39247	0.0243844	1.39577	up
HZ-C9-T9	pos_5542	2,6-Dihydroxynaphthalene	603.385	787.02	1.30434	0.38332	0.0165558	1.32849	up
HZ-C9-T9	pos_6231	3-Dimethylallyl-4-hydroxybenzoate	162.191	208.952	1.28831	0.365477	0.00877534	1.52023	up
HZ-C9-T9	pos_999	Isocrotonic acid	116.279	149.665	1.28712	0.364143	0.0417485	1.21383	up
HZ-C9-T9	pos_6831	C12:5n-1,3,5,7,9	525.763	673.276	1.28057	0.356787	0.0291761	1.26817	up
HZ-C9-T9	pos_899	4,5-Dimethyloxazole	89.6947	114.052	1.27156	0.346601	0.0475589	1.20187	up
HZ-C9-T9	pos_5543	Sinapyl alcohol	1066.86	1277.15	1.19711	0.259555	0.0462025	1.18065	up
HZ-C9-T9	pos_3324	LAGOCHILIN	250.711	202.567	0.807969	-0.307628	0.0417392	1.12456	down
HZ-C9-T9	pos_7516	alantolactone	834.269	655.213	0.785374	-0.348549	0.0408542	1.14478	down
HZ-C9-T9	pos_18534	Coproporphyrin IV	420082	322760	0.768325	-0.380211	0.0245562	1.18647	down
HZ-C9-T9	pos_3113	Paroxetine	1303.25	1001.21	0.768241	-0.380368	0.0355378	1.22443	down
HZ-C9-T9	pos_3808	2-Methylpyridine	7211.1	5500.74	0.762816	-0.390594	0.0197658	1.33329	down
HZ-C9-T9	pos_15325	6-Tridecynoic acid	13641.9	10401.9	0.762498	-0.391195	0.0496398	1.17952	down
HZ-C9-T9	pos_4857	4-Hydroxyindole	366.605	279.108	0.761332	-0.393403	0.0125234	1.41102	down
HZ-C9-T9	pos_2095	Isohumbertiol	178.831	136.025	0.760634	-0.394725	0.0185403	1.34922	down
HZ-C9-T9	pos_5587	(-)-Riboflavin	18078.8	13677.4	0.756543	-0.402507	0.0138164	1.34178	down
HZ-C9-T9	pos_3304	9-cis-retinal	194.644	146.705	0.75371	-0.407918	0.0236851	1.1402	down
HZ-C9-T9	pos_18106	Rhubafuran	402.439	300.61	0.746971	-0.420875	0.0195708	1.27791	down
HZ-C9-T9	pos_8802	Eremopetasinorol	5500.92	4100.17	0.745361	-0.42399	0.043725	1.20666	down
HZ-C9-T9	pos_18026	(+)-3,7(11)-Acoradiene	390.711	290.673	0.743958	-0.426706	0.0272607	1.22905	down
HZ-C9-T9	pos_2563	3,6,8-dodecatrien-1-ol	360.526	266.398	0.738914	-0.436522	0.0489213	1.19937	down
HZ-C9-T9	pos_15386	12-amino-octadecanoic acid	4978.06	3665.4	0.736311	-0.441613	0.014803	1.39675	down
HZ-C9-T9	pos_6304	Jasmolone	2253.9	1657.86	0.735553	-0.443098	0.00240001	1.55151	down
HZ-C9-T9	pos_17153	6,8,10,12-pentadecatetraenal	169.601	124.683	0.735155	-0.44388	0.0157157	1.40513	down
HZ-C9-T9	pos_16234	15-keto Latanoprost (free acid)	760.469	558.982	0.735049	-0.444087	0.028237	1.21113	down
HZ-C9-T9	pos_2160	ANETHOLE	246.218	180.904	0.734733	-0.444709	0.0384204	1.20583	down
HZ-C9-T9	pos_16589	3-Methyl-4-phenyl-3-buten-2-one	532.542	390.195	0.732702	-0.448701	0.042929	1.20713	down
HZ-C9-T9	pos_15870	Germacrone-13-al	2646.79	1929.87	0.729138	-0.455736	0.0227733	1.2503	down
HZ-C9-T9	pos_2883	9-octadecenal	258.685	187.813	0.726032	-0.461896	0.0109686	1.35341	down
HZ-C9-T9	pos_16740	Guggulsterone	8923.33	6438.46	0.721531	-0.470867	0.0262167	1.26883	down
HZ-C9-T9	pos_18268	9(Z),11(E),13(E)-Octadecatrienoic Acid methyl ester	6134.67	4417.01	0.720007	-0.473918	0.0495673	1.14285	down
HZ-C9-T9	pos_3562	PE(P-18:0/17:2(9Z,12Z))	71042.4	51134.4	0.719773	-0.474386	0.00734133	1.48131	down
HZ-C9-T9	pos_8761	Benzyl alcohol	606.703	436.148	0.718882	-0.476173	0.0249977	1.2957	down
HZ-C9-T9	pos_3130	Cer(d14:2(4E,6E)/18:1(9Z))	291.64	207.548	0.711658	-0.490744	0.0301504	1.22749	down
HZ-C9-T9	pos_15345	Palmitic amide	12213.1	8691.4	0.711645	-0.490771	0.00723332	1.48517	down
HZ-C9-T9	pos_17643	3,4-Dihydroxybenzaldehyde	1632.02	1159.4	0.710407	-0.493281	0.00907994	1.44502	down
HZ-C9-T9	pos_18808	Stearidonic Acid	15445.7	10964.7	0.709887	-0.494338	0.0329589	1.26993	down
HZ-C9-T9	pos_17623	Anofinic acid	11958.2	8474.91	0.708709	-0.496735	0.00757555	1.4605	down
HZ-C9-T9	pos_17629	Phthalic acid Mono-2-ethylhexyl Ester	70565.7	49922.6	0.707462	-0.499275	0.00794609	1.44157	down
HZ-C9-T9	pos_5340	3-Acrylamidopropyl trimethylammonium	353.466	249.467	0.705775	-0.502719	0.000685863	1.68413	down
HZ-C9-T9	pos_18236	2,5-Furandicarboxylic acid	171.848	119.38	0.694686	-0.525567	0.00425691	1.46725	down
HZ-C9-T9	pos_15918	(R)-ar-Turmerone	154.928	105.876	0.683389	-0.549221	0.0308688	1.20724	down
HZ-C9-T9	pos_18265	stigmasta-7,22E-dien-3β-ol	7408.39	5061.59	0.683224	-0.549569	0.0252255	1.31736	down
HZ-C9-T9	pos_2163	5alpha-Androstane-3,17-dione	1428.34	970.12	0.679192	-0.558108	0.0131771	1.37713	down
HZ-C9-T9	pos_1561	6-Hydroxypyridine-3-carboxylic acid	60.6532	41.1791	0.678927	-0.558671	0.00185651	1.57378	down
HZ-C9-T9	pos_5414	N-octanoyl-L-Homoserine lactone	1282.4	869.514	0.678036	-0.560567	0.0194898	1.24541	down
HZ-C9-T9	pos_16627	13(S)-HODE	2665.17	1775.87	0.666326	-0.585701	0.0331082	1.30498	down
HZ-C9-T9	pos_15865	12(S)-HpEPE	7849.92	5221.78	0.665202	-0.588136	0.0105972	1.41869	down
HZ-C9-T9	pos_7031	1,5Z-Octadien-3-ol	135.156	89.6713	0.663466	-0.591906	0.0115068	1.41128	down
HZ-C9-T9	pos_18226	3-Hydroxy-4-isopropylbenzyl alcohol 3-glucoside	7938.59	5255.91	0.662072	-0.594941	0.00115138	1.58152	down
HZ-C9-T9	pos_18	Cerulenin	3035.92	2008.54	0.661592	-0.595987	0.00216002	1.60885	down
HZ-C9-T9	pos_17838	4'-Isopropylacetophenone	677.667	446.732	0.659221	-0.601166	0.00187704	1.55739	down
HZ-C9-T9	pos_35	2-Thiocytidine	3127.18	2042.03	0.652996	-0.614855	0.000814057	1.6624	down
HZ-C9-T9	pos_5133	epsilon-Caprolactam	250.158	162.206	0.648414	-0.625013	0.000251024	1.68689	down
HZ-C9-T9	pos_3912	Hydroxyphenoxyethylaminohydroxypropanol	431.599	277.015	0.641834	-0.639727	0.00276262	1.56101	down
HZ-C9-T9	pos_17785	Cholic acid	2689.57	1723.88	0.64095	-0.641716	0.00911784	1.39336	down
HZ-C9-T9	pos_3673	PI(16:0/22:4(10Z,13Z,16Z,19Z))	68952.3	43895.1	0.636601	-0.651539	0.0322915	1.22029	down
HZ-C9-T9	pos_8822	Sorbaldehyde	43.9344	27.9405	0.63596	-0.652992	0.0200309	1.2817	down
HZ-C9-T9	pos_2523	9(R)-HODE	875.831	554.321	0.632908	-0.659932	0.00787266	1.45354	down
HZ-C9-T9	pos_3526	(±)5-HETE methyl ester	335.114	210.936	0.629447	-0.667844	5.31932e-05	1.78147	down
HZ-C9-T9	pos_8905	12-hydroxyjasmonic acid	15204	9540.07	0.627473	-0.672376	0.00941681	1.47905	down
HZ-C9-T9	pos_13037	MG(0:0/18:4(6Z,9Z,12Z,15Z)/0:0)	10030.3	6292.26	0.627325	-0.672716	0.0375539	1.25396	down
HZ-C9-T9	pos_18738	Ginsenoyne J	340.026	213.278	0.62724	-0.672911	0.00168537	1.63873	down
HZ-C9-T9	pos_3533	MGDG(20:5(5Z,8Z,11Z,14Z,17Z)/18:4(6Z,9Z,12Z,15Z))	467580	293118	0.626882	-0.673734	5.68592e-05	1.77282	down
HZ-C9-T9	pos_3527	17beta-Hydroxy-2alpha-(hydroxymethyl)-17-methyl-5alpha-androstan-3-one	4639.13	2881.03	0.621028	-0.68727	2.62389e-05	1.79106	down
HZ-C9-T9	pos_18805	1-H-Inden-1-one,2,3-dihydro-3,3,5,6-tetramethyl	406.737	247.705	0.609005	-0.715473	0.00239031	1.54753	down
HZ-C9-T9	pos_18582	2alpha-Methylpregn-4-ene-3,11,20-trione	1359.95	826.626	0.607836	-0.718247	0.00100167	1.61659	down
HZ-C9-T9	pos_18737	7Z,11Z,13E-Hexadecatrienal	362.813	218.559	0.602403	-0.7312	0.00112888	1.6676	down
HZ-C9-T9	pos_4429	2-Hepten-4-yn-1-amine, N,6,6-trimethyl-, (E)- Metabolite	7379.7	4440.3	0.601692	-0.732903	0.0112367	1.35904	down
HZ-C9-T9	pos_5944	E-64	3784.31	2265.26	0.598594	-0.74035	0.0334282	1.23553	down
HZ-C9-T9	pos_8430	CANTHARIDIN	390.88	231.861	0.593176	-0.753469	4.72887e-05	1.76914	down
HZ-C9-T9	pos_15126	Confertifoline	2642.65	1554.58	0.588265	-0.765462	0.00685671	1.43746	down
HZ-C9-T9	pos_15718	Dihydroisolysergic acid II	5040.58	2958.52	0.58694	-0.768714	0.00264796	1.63159	down
HZ-C9-T9	pos_5616	Tropine	169.002	99.1011	0.586389	-0.770071	0.000154038	1.74655	down
HZ-C9-T9	pos_4513	Furfural	195.367	114.185	0.584463	-0.774817	0.0118158	1.36743	down
HZ-C9-T9	pos_10540	Gemfibrozil	744.138	434.473	0.583861	-0.776304	9.47327e-05	1.74685	down
HZ-C9-T9	pos_18228	Cinitapride	140846	81246.2	0.576846	-0.793742	9.8346e-05	1.72051	down
HZ-C9-T9	pos_9023	2-Methyl-3-phenyl-2-propenal	116.064	66.5008	0.572968	-0.803472	0.00212621	1.52696	down
HZ-C9-T9	pos_2640	5-Phenyl-1-pentanol	329.879	188.825	0.572408	-0.804885	0.00294196	1.57043	down
HZ-C9-T9	pos_4507	Purine	142.477	81.1896	0.569842	-0.811366	0.0149132	1.34556	down
HZ-C9-T9	pos_17486	1,4,6-Trimethylnaphthalene	573.671	323.959	0.564712	-0.824413	0.00148308	1.62331	down
HZ-C9-T9	pos_5963	6-Hydroxyindoramin	92652.1	52010.7	0.561355	-0.833015	0.00154789	1.56943	down
HZ-C9-T9	pos_16739	Methyl (9Z)-10'-oxo-6,10'-diapo-6-carotenoate	633.747	351.795	0.555104	-0.849171	0.00166524	1.57092	down
HZ-C9-T9	pos_3152	Adynerin	2837.27	1573.14	0.554457	-0.850853	0.0171015	1.32423	down
HZ-C9-T9	pos_2413	2,4,5,7alpha-Tetrahydro-1,4,4,7a-tetramethyl-1H-inden-2-ol	633.924	351.448	0.554401	-0.850998	0.00108608	1.65758	down
HZ-C9-T9	pos_8300	3-Amino-3-(4-hydroxyphenyl)propanoate	318.302	175.804	0.55232	-0.856423	0.000736181	1.64839	down
HZ-C9-T9	pos_9025	Heliannuol D	3583.87	1972.66	0.550428	-0.861374	0.00101008	1.60472	down
HZ-C9-T9	pos_15477	2-Phenylethyl formate	55.0485	30.2281	0.549118	-0.864812	0.00609843	1.45227	down
HZ-C9-T9	pos_1465	p-Tolualdehyde	1439.5	781.371	0.542806	-0.881492	0.00144605	1.60797	down
HZ-C9-T9	pos_3232	Haplophytine	16024.4	8598.23	0.536572	-0.898155	0.0147182	1.28439	down
HZ-C9-T9	pos_9057	cis-2-Thujen-4-ol	196.8	104.572	0.531363	-0.912231	0.00373094	1.59369	down
HZ-C9-T9	pos_17453	beta-Ionone	185.174	98.2123	0.530378	-0.914908	0.00131075	1.6791	down
HZ-C9-T9	pos_9022	3-Ethyl-5-methylphenol	115.911	61.2831	0.52871	-0.919452	0.000332473	1.65141	down
HZ-C9-T9	pos_5316	Isopentenyl adenosine	10127.3	5323.59	0.525667	-0.927779	0.000744164	1.6223	down
HZ-C9-T9	pos_16209	(E)-10,11-Dihydro-alpha-atlantone	351.958	182.743	0.51922	-0.945583	0.000111106	1.70286	down
HZ-C9-T9	pos_5360	2-Methylbutylamine	114.182	59.0285	0.51697	-0.951849	0.000290149	1.7089	down
HZ-C9-T9	pos_16036	16-hydroxy hexadecanoic acid	7802.24	3998.22	0.512446	-0.964529	0.0013544	1.55116	down
HZ-C9-T9	pos_15684	9S-hydroxy-12R,13S-epoxy-10E,15Z-octadecadienoic acid	6503.31	3274.07	0.503447	-0.990089	0.000216868	1.70734	down
HZ-C9-T9	pos_696	(R)-(+)-2-Pyrrolidone-5-carboxylic acid	12995.3	6509.84	0.500936	-0.997302	3.74074e-05	1.80872	down
HZ-C9-T9	pos_17492	3-Deoxyestradiol	1586.96	763.157	0.480893	-1.05621	0.000595	1.69583	down
HZ-C9-T9	pos_17617	Azacitidine	235.142	108.586	0.461789	-1.1147	2.5284e-05	1.76382	down
HZ-C9-T9	pos_3904	Anabasine	94.3976	43.3908	0.45966	-1.12136	0.00534081	1.51916	down
HZ-C9-T9	pos_8269	Ubiquinone-1	2215.94	1012.13	0.456751	-1.13052	0.00203104	1.57476	down
HZ-C9-T9	pos_15139	Simulanoquinoline	11536.4	5234.56	0.453742	-1.14005	5.95205e-05	1.72994	down
HZ-C9-T9	pos_2371	cis-Jasmone	576.471	259.406	0.44999	-1.15204	0.000149718	1.73017	down
HZ-C9-T9	pos_17737	Pilosanol B	238.52	105.391	0.441853	-1.17836	6.65013e-05	1.7362	down
HZ-C9-T9	pos_7353	DODEC-2-ENE-8,10-DIYNOIC ACID ISOBUTYLAMIDE	617.714	271.26	0.439136	-1.18726	0.000353994	1.66233	down
HZ-C9-T9	pos_17488	xi-3-(4-Isopropylphenyl)-2-methylpropanal	674.66	293.458	0.434971	-1.20101	0.000190731	1.73437	down
HZ-C9-T9	pos_15361	trans-EKODE-(E)-Ib	1720.61	687.157	0.399367	-1.32421	3.34672e-05	1.77805	down
HZ-C9-T9	pos_17847	PG(16:1(9Z)/0:0)	136405	54385.1	0.398704	-1.32661	0.000321152	1.70323	down
HZ-C9-T9	pos_16633	Coroglaucigenin-3-o-alpha-L-rhamnopyranoside	14237.4	5566.81	0.390998	-1.35477	0.0135569	1.49583	down
HZ-C9-T9	pos_15478	3-Oxo-1,4,11(13)-eudesmatrien-12-oic acid	712.243	267.289	0.375277	-1.41397	0.00299206	1.56192	down
HZ-C9-T9	pos_18572	MG(16:1(9Z)/0:0/0:0)	299.859	105.536	0.351952	-1.50655	0.000103123	1.74122	down
HZ-C9-T9	pos_8600	4'-Methyl-α-pyrrolidinohexanophenone	242.491	85.1122	0.350991	-1.51049	0.00529869	1.42252	down
HZ-C9-T9	pos_15468	2,4,6-Trimethyl-4-phenyl-1,3-dioxane	3898.93	1365.87	0.350319	-1.51326	0.0018717	1.6033	down
HZ-C9-T9	pos_18171	19-Nor-17alpha-pregn-5(10)-en-20-yne-3alpha,17beta-diol	4082.37	1326.44	0.324919	-1.62185	6.08602e-06	1.82374	down
HZ-C9-T9	pos_4977	1-(4-(prop-1-en-2-yl)cyclopent-1-enyl)ethanone	95.1829	30.8664	0.324285	-1.62467	0.000387279	1.755	down
HZ-C9-T9	pos_7699	2,5-Dimethoxy-4-(2-propenyl)phenol	345.974	111.118	0.321174	-1.63857	5.97094e-06	1.82728	down
HZ-C9-T9	pos_16977	Ovalitenin B	43.2721	13.0405	0.301361	-1.73043	0.0142958	1.28537	down
HZ-C9-T9	pos_16528	Phe Ile Tyr Met	18504	5085.09	0.27481	-1.86349	0.00479122	1.52483	down
HZ-C9-T9	pos_4678	5-Acetyl-2,3-dihydro-6,7-dimethyl-1H-pyrrolizine	3956.13	1073.92	0.271456	-1.88121	0.000651489	1.72107	down
HZ-C9-T9	pos_8850	DEHYDROABIETAMIDE	311.137	77.0033	0.24749	-2.01456	0.000388515	1.72219	down
HZ-C9-T9	pos_576	Pterolactam	269.522	62.6658	0.232508	-2.10465	0.0201022	1.39591	down
HZ-C9-T9	pos_581	V-PYRRO/NO	7971.83	1723.37	0.216183	-2.20968	0.0176191	1.42259	down
HZ-C9-T9	pos_1953	1-(14-methyl-pentadecanoyl)-2-(8-[3]-ladderane-octanyl)-sn-glycerol	131965	16513.9	0.125138	-2.99841	0.000249966	1.81731	down
HZ-C9-T9	pos_5134	Myrtine	1834.39	158.905	0.0866255	-3.52906	0.00157958	1.71805	down

## Sheet: L1-C9-vs -T9
Table S2 All differential metabolites in L1-C9-VS-T9
	#ID	name	L1-C9_Mean	L1-T9_Mean	Fold_change	log2FC	Pvalue	VIP	regulated
L1-C9-T9	pos_1657	Tyrosyl-Proline	7.69568	63.6287	8.26811	3.04756	0.0144717	1.31944	up
L1-C9-T9	pos_7126	Asn Tyr Tyr Cys	1640.94	7852.68	4.78549	2.25867	0.0164756	1.26399	up
L1-C9-T9	pos_861	L-Proline	2430.82	9367.09	3.85347	1.94616	0.00421271	1.40386	up
L1-C9-T9	pos_965	His Gly Val	163.502	561.731	3.43563	1.78057	0.000865753	1.39203	up
L1-C9-T9	pos_6329	N-Carboxyacetyl-D-phenylalanine	3915.52	9379.29	2.39541	1.26027	0.00925403	1.18752	up
L1-C9-T9	pos_6981	Ser Phe Ser Trp	3366.1	7751.61	2.30285	1.20342	0.000118683	1.44363	up
L1-C9-T9	pos_6760	N2-Malonyl-D-tryptophan	33154.2	59977.7	1.80905	0.855235	0.0199255	1.08367	up
L1-C9-T9	pos_1357	Nitrotyrosine	883.86	1431.49	1.61959	0.695626	0.0083967	1.18998	up
L1-C9-T9	pos_780	N2-Succinylglutamic acid	251.753	406.474	1.61457	0.691153	0.0277439	1.12396	up
L1-C9-T9	pos_7269	Ser Trp Glu Thr	1432.43	2241.6	1.5649	0.646067	0.000246824	1.43097	up
L1-C9-T9	pos_7597	Gly Ser Gly Thr	765.368	1118.89	1.46189	0.547839	0.0135595	1.07713	up
L1-C9-T9	pos_5652	Methionyl-Leucine	1490.59	1087.27	0.72942	-0.455179	0.00943052	1.24986	down
L1-C9-T9	pos_9872	Ile Pro Ile	1617.29	1169.66	0.72322	-0.467494	0.0304356	1.01485	down
L1-C9-T9	pos_16329	Glutamyl-Methionine	739.697	514.929	0.696135	-0.522561	0.00263506	1.31008	down
L1-C9-T9	pos_4723	Ile Val	2162.73	1458.77	0.674501	-0.568108	0.0188059	1.15437	down
L1-C9-T9	pos_1620	Alanyl-Isoleucine	1620.36	1059.73	0.654009	-0.612617	0.00708839	1.29737	down
L1-C9-T9	pos_4628	Val Ile	872.803	566.066	0.648561	-0.624686	0.0197002	1.10806	down
L1-C9-T9	pos_17066	Aspartyl-Arginine	127.38	81.4292	0.63926	-0.645526	0.018716	1.23335	down
L1-C9-T9	pos_7598	Ser Phe Met	1849.99	1169.26	0.632035	-0.661924	0.0045295	1.34248	down
L1-C9-T9	pos_2756	Ala Ile Arg	36044.7	22687.3	0.629423	-0.667899	0.000670065	1.43589	down
L1-C9-T9	pos_1441	Lys Leu	944.6	553.679	0.586152	-0.770654	0.00279745	1.33115	down
L1-C9-T9	pos_2893	Tyr His Tyr Tyr	93631.9	53013.3	0.566189	-0.820645	0.000959668	1.42307	down
L1-C9-T9	pos_1456	Ser Leu	2190.54	1238.62	0.56544	-0.822555	0.00429205	1.28738	down
L1-C9-T9	pos_4567	Thr Ile	4329.04	2427.93	0.560848	-0.834318	0.00369293	1.3337	down
L1-C9-T9	pos_2842	Tyr Phe Phe Tyr	30420	16917.4	0.556129	-0.846509	0.00192656	1.349	down
L1-C9-T9	pos_1614	Asp Thr Val	14642.3	8064.36	0.550758	-0.860509	0.0229954	1.14748	down
L1-C9-T9	pos_1546	ALANYL-dl-LEUCINE	166.957	89.532	0.536257	-0.899005	0.0183464	1.1795	down
L1-C9-T9	pos_4718	Ala Glu Leu Thr	3183.34	1649.45	0.518149	-0.94856	0.0172377	1.18412	down
L1-C9-T9	pos_16055	Glutamyl-Threonine	297.338	151.693	0.51017	-0.97095	0.0283262	1.09204	down
L1-C9-T9	pos_18117	His His Tyr Tyr	537.463	257.983	0.480001	-1.05889	0.00878755	1.24456	down
L1-C9-T9	pos_17732	Asp Asn Pro Pro	198.461	92.6887	0.467038	-1.09839	0.00140999	1.44269	down
L1-C9-T9	pos_217	Lys Gly	96.6423	44.3789	0.459208	-1.12278	0.000581764	1.40703	down
L1-C9-T9	pos_2496	Arginyl-Methionine	2848	1281.33	0.449904	-1.15231	0.00124841	1.36859	down
L1-C9-T9	pos_15301	S-(Indolylmethylthiohydroximoyl)-L-cysteine	166.639	71.7182	0.430381	-1.21631	0.00249287	1.28496	down
L1-C9-T9	pos_2047	Ser Trp Ser Trp	1782.8	728.948	0.408879	-1.29025	1.41434e-05	1.58693	down
L1-C9-T9	pos_2669	Ser Trp Trp Ser	1714.59	697.015	0.40652	-1.2986	0.000329456	1.50231	down
L1-C9-T9	pos_4438	His Gly His Met	2101.67	847.7	0.403346	-1.30991	0.0176193	1.18179	down
L1-C9-T9	pos_1896	Ile His Asp His	2512.52	1012.62	0.40303	-1.31104	3.63807e-05	1.56138	down
L1-C9-T9	pos_18560	Tyr Phe Tyr Phe	28587.9	10119.6	0.353982	-1.49825	0.000461406	1.48783	down
L1-C9-T9	pos_733	N-Methyl-D-aspartic acid	2650.09	905.284	0.341604	-1.5496	0.00306689	1.43126	down
L1-C9-T9	pos_6336	Glu Val Val	9066.11	2962.24	0.326738	-1.6138	5.04677e-05	1.58094	down
L1-C9-T9	pos_2839	His Met Tyr Val	20882.6	6687.6	0.320247	-1.64274	0.00351187	1.40426	down
L1-C9-T9	pos_17916	Cys Trp Arg His	2563.69	814.981	0.317894	-1.65338	3.31459e-05	1.57907	down
L1-C9-T9	pos_701	Pyroglutamic acid	126.676	38.9479	0.307461	-1.70152	0.0307877	1.20084	down
L1-C9-T9	pos_16039	Tyr Asp Leu	134.032	34.0081	0.253732	-1.97862	0.000102671	1.49356	down
L1-C9-T9	pos_17919	Tyr Trp Trp Met	416.275	105.522	0.25349	-1.98	0.00213105	1.33644	down
L1-C9-T9	pos_18834	Met Phe Trp Trp	3277.5	786.788	0.240057	-2.05855	0.000529911	1.45718	down
L1-C9-T9	pos_18765	Met His Phe His	98.9163	23.6832	0.239427	-2.06234	0.00336935	1.31011	down
L1-C9-T9	pos_18522	Gln Lys Cys Phe	126.072	26.461	0.209888	-2.25231	0.000469683	1.4531	down
L1-C9-T9	pos_18315	Tyr His Leu Cys	391.932	79.9429	0.203971	-2.29356	6.38591e-05	1.57007	down
L1-C9-T9	pos_11509	gamma-L-Glutamyl-gamma-L-glutamyl-L-methionine	1186.54	189.092	0.159365	-2.64959	0.00424075	1.33103	down
L1-C9-T9	pos_1908	Phenylalanylphenylalanine	2476.04	271.88	0.109805	-3.18699	0.000100587	1.53974	down
L1-C9-T9	pos_16094	Aplotaxene	0.00663545	34.0721	5134.87	12.3261	0.0442359	1.10961	up
L1-C9-T9	pos_212	L-Histidinol	3.3455	98.5545	29.4588	4.88063	0.0108827	1.34928	up
L1-C9-T9	pos_1648	Zidovudine	16.0485	457.052	28.4795	4.83185	0.00727576	1.37516	up
L1-C9-T9	pos_16454	Lovastatin acid (Mevinolinic acid)	1317.08	14457.2	10.9767	3.45637	0.00476029	1.41729	up
L1-C9-T9	pos_8548	Tricetanidin	3.37811	34.3389	10.1651	3.34556	0.011337	1.29744	up
L1-C9-T9	pos_16935	5(S)-HpETE	15.5706	150.048	9.63666	3.26853	3.76753e-08	1.62979	up
L1-C9-T9	pos_918	ALPHA,BETA-TREHALOSE	8388.03	67035.7	7.99184	2.99853	0.000538831	1.54017	up
L1-C9-T9	pos_16115	1,3-Diisopropylbenzene	13.7158	88.8875	6.48064	2.69614	0.0234889	1.21531	up
L1-C9-T9	pos_7686	(E)-4,8-Dimethyl-1,3,7-nonatriene	4.10981	25.3496	6.16807	2.62482	0.00121554	1.38936	up
L1-C9-T9	pos_7918	3-Methoxy-4,5-methylenedioxycinnamaldehyde	202.472	1090.87	5.38777	2.42969	0.0111684	1.28343	up
L1-C9-T9	pos_5694	Quercetin 3-β-D-glucoside	60.0082	286.969	4.78216	2.25766	0.0100848	1.33803	up
L1-C9-T9	pos_15767	3'-Methoxy-[6]-Gingerdiol 3,5-diacetate	141.061	618.743	4.38636	2.13303	0.00512775	1.39948	up
L1-C9-T9	pos_6993	(2S,6R,7S,8S)-7-((E)-buta-1,3-dien-1-yl)-2-((E)-penta-2,4-dien-1-yl)-1-azaspiro[5.5]undecan-8-ol	49.7547	214.281	4.30674	2.1066	0.00326267	1.38867	up
L1-C9-T9	pos_17458	1-heptadecanoyl-sn-glycero-3-phosphocholine	2098.31	8942.89	4.26194	2.09151	0.00198858	1.47993	up
L1-C9-T9	pos_7959	N-Feruloyltyramine	25272.7	106514	4.21458	2.07539	0.0036482	1.34199	up
L1-C9-T9	pos_17606	PI(16:0/0:0)	2714.68	10963.1	4.03846	2.0138	0.0254987	1.21535	up
L1-C9-T9	pos_6974	Vildagliptin	213.371	855.276	4.00839	2.00302	0.0121222	1.27092	up
L1-C9-T9	pos_16766	MG(0:0/18:3(6Z,9Z,12Z)/0:0)	1267.94	4432.04	3.49547	1.80549	0.0341199	1.15828	up
L1-C9-T9	pos_18747	Propanoyl phosphate	705.645	2181.26	3.09115	1.62814	0.00436259	1.39274	up
L1-C9-T9	pos_957	5-Acetyl-3,4-dihydro-2H-pyrrole	8.70317	26.2485	3.01597	1.59262	0.000689019	1.43815	up
L1-C9-T9	pos_5955	Abacavir	1068.66	3112.86	2.91285	1.54243	0.000181743	1.54332	up
L1-C9-T9	pos_16164	LysoPE(18:3(6Z,9Z,12Z)/0:0)	1958.84	5472.85	2.79392	1.48229	0.035907	1.12956	up
L1-C9-T9	pos_17910	Lucidone C	1649.98	4582.51	2.77731	1.47369	0.0141967	1.27485	up
L1-C9-T9	pos_18435	8(R)-HETE	203.779	557.099	2.73383	1.45092	1.44931e-05	1.60258	up
L1-C9-T9	pos_7049	Glu Gly Asp Trp	542.855	1468.84	2.70577	1.43604	0.0046553	1.39337	up
L1-C9-T9	pos_1352	H-GLU-ALA-ALA-OH	252.418	674.648	2.67275	1.41832	0.0115232	1.16828	up
L1-C9-T9	pos_8176	N-trans-Feruloyl-4-O-methyldopamine	6486.66	16688.9	2.5728	1.36334	0.00816792	1.20074	up
L1-C9-T9	pos_246	2-Aminomethylpyrimidine (hydrochloride)	96.1235	245.358	2.55253	1.35193	0.00912215	1.27165	up
L1-C9-T9	pos_1405	3,4-Dihydroxybenzylamine	33.6756	85.4738	2.53816	1.34378	0.000309529	1.45211	up
L1-C9-T9	pos_5715	Rutin	360.848	904.424	2.50638	1.32561	0.0192594	1.23975	up
L1-C9-T9	pos_7658	7-Tridecynoic acid	1779.35	4400.17	2.47291	1.30621	0.00169856	1.38102	up
L1-C9-T9	pos_6320	3-Methyleneoxindole	455.189	1108.48	2.43521	1.28405	0.00618385	1.22485	up
L1-C9-T9	pos_7425	Hv-NCC-1	623.001	1496.95	2.4028	1.26471	0.0125534	1.30317	up
L1-C9-T9	pos_16677	1-Linoleoylglycerophosphocholine	16802.8	40130.3	2.3883	1.25599	0.0445331	1.10635	up
L1-C9-T9	pos_16072	8,11,14-Eicosatetraynoic acid	61.7176	142.491	2.30876	1.20712	0.000893928	1.42106	up
L1-C9-T9	pos_5360	2-Methylbutylamine	102.989	235.505	2.2867	1.19326	0.0111375	1.22422	up
L1-C9-T9	pos_6504	7-keto DHEA	497.022	1135.81	2.28524	1.19234	0.0127445	1.30136	up
L1-C9-T9	pos_6754	D-Biotin	23988	54763.3	2.28294	1.19089	0.00310776	1.27759	up
L1-C9-T9	pos_17676	3E,8Z,11Z-Tetradecatrienyl acetate	622.43	1419.62	2.28077	1.18952	0.0370145	1.12881	up
L1-C9-T9	pos_6060	Urolithin A	69.6159	157.587	2.26366	1.17866	0.00822718	1.2879	up
L1-C9-T9	pos_4702	6,8a-Seco-6,8a-deoxy-5-oxoavermectin ''1b'' aglycone	518.063	1171.84	2.26197	1.17758	0.00163184	1.39617	up
L1-C9-T9	pos_16496	PC(14:0/O-1:0)	708.595	1594.38	2.25006	1.16996	0.00784777	1.34503	up
L1-C9-T9	pos_7327	4-n-Heptylphenol	92.5389	204.248	2.20716	1.14219	0.000106552	1.50173	up
L1-C9-T9	pos_7952	2,3-dihydrobenzofuran	93.367	205.915	2.20544	1.14106	0.0042713	1.24789	up
L1-C9-T9	pos_16093	(S)-gamma-Calacorene	19.3028	40.9125	2.11951	1.08373	0.0289407	1.1276	up
L1-C9-T9	pos_740	Glycerophosphocholine	455.036	960.737	2.11134	1.07816	0.0289376	1.1101	up
L1-C9-T9	pos_6197	Ethyl (±)-2-ethyl-3-phenylpropanoate	1680.09	3486.72	2.07531	1.05333	0.00400965	1.26349	up
L1-C9-T9	pos_17979	MG(0:0/18:3(9Z,12Z,15Z)/0:0)	3073.01	6363.35	2.07073	1.05014	0.0333297	1.13378	up
L1-C9-T9	pos_1105	Reduced nicotinamide adenine dinucleotide (NADH)	214.577	443.873	2.06859	1.04865	0.0148637	1.1729	up
L1-C9-T9	pos_5720	1,4-Naphthoquinone	111.279	228.097	2.04978	1.03547	0.00148304	1.42652	up
L1-C9-T9	pos_7326	(6E,8E)-4,6,8-Megastigmatriene	131.828	269.582	2.04496	1.03207	0.000312023	1.39739	up
L1-C9-T9	pos_1489	Vidarabine	10097.4	20452.7	2.02554	1.01831	0.00811997	1.25833	up
L1-C9-T9	pos_17876	4,5-(methanoxyethano)isolongifol-4-ene	744.135	1505.04	2.02253	1.01616	0.029857	1.13535	up
L1-C9-T9	pos_17417	PE(17:0/0:0)	564.179	1139.18	2.01918	1.01377	0.00242033	1.39278	up
L1-C9-T9	pos_9158	2-(1-Pentenyl)furan	76.423	149.446	1.95552	0.96755	0.0255176	1.18134	up
L1-C9-T9	pos_8601	Wogonin	74.1022	143.584	1.93765	0.95431	0.0233846	1.12283	up
L1-C9-T9	pos_1566	Hexylglutathione	256.398	496.593	1.93681	0.95368	0.00103024	1.37667	up
L1-C9-T9	pos_5515	Haematopodin	1290.96	2489.78	1.92863	0.947573	0.000514619	1.39214	up
L1-C9-T9	pos_9160	Methyl 4-tert-butylphenylacetate	165.393	317.576	1.92013	0.941202	0.0155645	1.22724	up
L1-C9-T9	pos_6745	Indole-3-Carbinol	5809.6	11124.5	1.91485	0.937228	0.00723041	1.19713	up
L1-C9-T9	pos_15293	2-Methoxyestrone	248.18	471.865	1.9013	0.926983	0.000211361	1.50085	up
L1-C9-T9	pos_6065	Delphinidin	17267.2	32720.3	1.89494	0.922152	0.0134574	1.23892	up
L1-C9-T9	pos_1113	L-Pipecolic acid	563.849	1064.52	1.88795	0.916823	0.0187995	1.18135	up
L1-C9-T9	pos_5194	Epicatechin 3-O-(3-O-methylgallate)	1539.76	2905.44	1.88695	0.916053	0.001435	1.4519	up
L1-C9-T9	pos_6005	Safranal	44.4861	80.9838	1.82043	0.864279	0.021627	1.07132	up
L1-C9-T9	pos_17970	Ectocarpen	35.4513	64.1761	1.81026	0.856198	0.0240933	1.1584	up
L1-C9-T9	pos_6055	Herbacetin 8-glucuronide	19223.9	34648.2	1.80235	0.849881	0.0145052	1.21411	up
L1-C9-T9	pos_4589	2-Amino-2-methyl-1,3-propanediol	100.921	178.556	1.76927	0.823152	0.00943119	1.24694	up
L1-C9-T9	pos_4717	S-Methyl-5'-thioadenosine	3117.51	5512.28	1.76817	0.822254	6.36734e-05	1.51312	up
L1-C9-T9	pos_4442	Plantagonine	117.408	205.836	1.75316	0.80996	0.000233135	1.43853	up
L1-C9-T9	pos_8313	CITROPTEN	207.574	362.143	1.74464	0.802933	0.0130329	1.13381	up
L1-C9-T9	pos_17172	1-(2,6,6-Trimethyl-2-cyclohexen-1-yl)-1,6-heptadien-3-one	85.301	148.724	1.74351	0.801998	0.0424264	1.09368	up
L1-C9-T9	pos_841	Trigonelline	66.3463	113.948	1.71747	0.780281	0.0425335	1.0919	up
L1-C9-T9	pos_6620	4-METHYLDAPHNETIN	132.086	226.766	1.7168	0.779724	0.00805976	1.3292	up
L1-C9-T9	pos_7018	Semilepidinoside A	5171.17	8873.89	1.71603	0.779077	0.00046979	1.39808	up
L1-C9-T9	pos_17031	PA(18:3(6Z,9Z,12Z)/0:0)	3427.23	5873.52	1.71378	0.777182	0.0478559	1.05705	up
L1-C9-T9	pos_1119	5-Aminopentanal	225.408	386.209	1.71337	0.776841	0.0369778	1.10125	up
L1-C9-T9	pos_6515	Podecdysone B	4958.05	8493.73	1.71312	0.776625	0.0369287	1.11855	up
L1-C9-T9	pos_6228	4-(4-Methoxyphenyl)-2-butanone	54.8942	93.5539	1.70426	0.769144	0.00846337	1.17852	up
L1-C9-T9	pos_6006	3-Hydroxy-beta-ionone	1528.86	2549.58	1.66764	0.737806	0.00116341	1.36908	up
L1-C9-T9	pos_6509	17-phenyl trinor-13,14-dihydro Prostaglandin A2	1393.23	2303.39	1.65327	0.725323	0.0403108	1.10075	up
L1-C9-T9	pos_4799	Isoquinoline N-oxide	8055.27	13212	1.64017	0.713845	0.00410435	1.24229	up
L1-C9-T9	pos_5809	Propyl 2,4-decadienoate	793.902	1282.9	1.61595	0.692382	0.00067995	1.38172	up
L1-C9-T9	pos_17956	Mosesin 4	6396.6	10320.2	1.61338	0.690089	0.017274	1.13912	up
L1-C9-T9	pos_13965	Ethyl acetate	126807	202017	1.5931	0.671838	0.0232904	1.08846	up
L1-C9-T9	pos_5545	(±)-Ibuprofen	2238.03	3555.64	1.58873	0.667876	0.00186623	1.31894	up
L1-C9-T9	pos_17932	6-pentadecyl Salicylic Acid	4292.24	6736.59	1.56948	0.650286	0.0155193	1.23463	up
L1-C9-T9	pos_6231	3-Dimethylallyl-4-hydroxybenzoate	210.084	328.488	1.56361	0.644878	0.0144314	1.1124	up
L1-C9-T9	pos_12071	PI(17:1(9Z)/22:6(4Z,7Z,10Z,13Z,16Z,19Z))	2359.92	3685.42	1.56167	0.643089	0.00620887	1.24184	up
L1-C9-T9	pos_4744	6-C-Prenyl-8-C-methylpinocembrin	2614.82	4053.57	1.55023	0.632479	0.00826626	1.17857	up
L1-C9-T9	pos_6013	Tacrolimus	632.009	975.071	1.54281	0.625562	0.0133192	1.19629	up
L1-C9-T9	pos_4992	5-Carboxymethoxy-3,4-dihydrocarbostyril	1063.18	1638.68	1.54131	0.624153	0.0227871	1.07993	up
L1-C9-T9	pos_7409	(S,E)-Lyratol propanoate	102.128	155.881	1.52633	0.610071	0.0220682	1.11142	up
L1-C9-T9	pos_8545	Oxytocin	164.884	251.518	1.52542	0.609208	0.00505711	1.2954	up
L1-C9-T9	pos_6082	Delphinidin 3-(6''-p-coumarylglucoside)	13413.1	20451.8	1.52476	0.608584	0.0287679	1.10377	up
L1-C9-T9	pos_13582	5-Hydroxyhexanoic acid	97075.5	147936	1.52392	0.607791	0.0262914	1.08243	up
L1-C9-T9	pos_7723	5,7alpha-Dihydro-1,4,4,7a-tetramethyl-4H-indene	614.3	935.02	1.52209	0.606053	0.00204793	1.31997	up
L1-C9-T9	pos_5926	Netilmicin	1783.42	2703.08	1.51567	0.599954	0.0124962	1.28528	up
L1-C9-T9	pos_5503	gamma-Glutamyl-S-(1-propenyl)cysteine sulfoxide	16098.3	24314.6	1.51038	0.594914	0.00728069	1.19388	up
L1-C9-T9	pos_1721	Indole-3-acetamide	261.824	394.969	1.50853	0.593142	0.00556743	1.2034	up
L1-C9-T9	pos_17877	21-hydroxyallopregnanolone	1552.08	2328.32	1.50013	0.585087	0.0366459	1.09574	up
L1-C9-T9	pos_6875	Benzenemethanol, 2-(2-hydroxypropoxy)-3-methyl-	831.572	1230.57	1.47981	0.565412	0.00737312	1.24914	up
L1-C9-T9	pos_7158	3-(3-Methylbutylidene)-1(3H)-isobenzofuranone	589.256	870.72	1.47766	0.563314	0.0247726	1.07958	up
L1-C9-T9	pos_17158	Theasapogenol A	1859.58	2743.07	1.4751	0.560815	0.00568404	1.28221	up
L1-C9-T9	pos_7159	EUPATORIOCHROMENE	3035.94	4445.78	1.46438	0.550293	0.0230608	1.08664	up
L1-C9-T9	pos_770	Betaine	116842	170916	1.4628	0.54873	0.00295428	1.29511	up
L1-C9-T9	pos_5647	4-Heptyloxyphenol	907.016	1320.53	1.45591	0.541919	0.00139033	1.34741	up
L1-C9-T9	pos_7156	3-Ethyl-4-methylphenol	165.804	241.254	1.45506	0.541074	0.00343309	1.23878	up
L1-C9-T9	pos_4805	Indoleacrylic acid	34347.8	49784	1.44941	0.535464	0.0150104	1.10634	up
L1-C9-T9	pos_15913	2-Methylnaphthalene	57.0274	82.3174	1.44347	0.529543	0.0328996	1.03162	up
L1-C9-T9	pos_17272	ENOXOLONE	387.173	558.648	1.44289	0.528964	0.0278387	1.09942	up
L1-C9-T9	pos_1452	cGMP	1900.2	2717.09	1.4299	0.515912	0.0364775	1.06343	up
L1-C9-T9	pos_15523	4-Methyl-1-phenyl-2-pentanol	47.0185	66.7887	1.42048	0.506377	0.0438137	1.08077	up
L1-C9-T9	pos_9841	Corey PG-Lactone Diol	200.394	281.762	1.40604	0.491637	0.00652709	1.21415	up
L1-C9-T9	pos_1373	Adenosine 2'-3'-cyclic monophosphate sodium salt	4450.28	6246.48	1.40362	0.489149	0.0378138	1.01828	up
L1-C9-T9	pos_16926	Majonoside R2	11323.6	15883.6	1.40269	0.488198	0.0395524	1.04366	up
L1-C9-T9	pos_13618	Simvastatin	140680	196904	1.39966	0.485078	0.0319042	1.03735	up
L1-C9-T9	pos_2297	delta-12-PGJ2	754.481	1053.2	1.39592	0.481217	0.0132096	1.1088	up
L1-C9-T9	pos_4599	Xanthurenic acid	780.1	1081.93	1.38692	0.47188	0.00207746	1.29917	up
L1-C9-T9	pos_4849	Flavin adenine dinucleotide (FAD)	3786.16	5208.88	1.37577	0.460237	0.0181164	1.13681	up
L1-C9-T9	pos_15295	Trandolapril	150.981	203.695	1.34914	0.43204	0.00249611	1.31124	up
L1-C9-T9	pos_2841	4Z,15E-Bilirubin IXa	1534.75	2070.47	1.34907	0.43196	0.0300165	1.0663	up
L1-C9-T9	pos_7405	(17alpha,23S)-Epoxy-28,29-dihydroxy-27-norlanost-8-ene-3,24-dione	2240.27	2977.89	1.32925	0.410618	0.010139	1.19892	up
L1-C9-T9	pos_5718	Cinnamaldehyde	218.983	288.433	1.31715	0.397418	0.0180184	1.15336	up
L1-C9-T9	pos_6405	ALIZARIN	154.848	197.503	1.27547	0.351024	0.0237415	1.05644	up
L1-C9-T9	pos_5947	Astragalin	526.52	660.921	1.25526	0.327988	0.0152895	1.15311	up
L1-C9-T9	pos_7467	Pseudoionone	1049.9	1300.91	1.23908	0.309268	0.0172265	1.09061	up
L1-C9-T9	pos_5465	Indolelactic acid	1197.59	1452.48	1.21284	0.278384	0.0234561	1.05284	up
L1-C9-T9	pos_5954	Kaempferol 3-rhamnosyl-(1->2)-galactoside	1502.9	1799.58	1.1974	0.259906	0.036607	1.02205	up
L1-C9-T9	pos_17296	3-(4-Isopropylphenyl)propanal	139.684	119.327	0.854262	-0.22725	0.0294154	1.01774	down
L1-C9-T9	pos_16529	2-Phenylethanol	119.636	97.8599	0.817978	-0.289867	0.0404755	1.00543	down
L1-C9-T9	pos_4857	4-Hydroxyindole	238.404	191.753	0.804319	-0.31416	0.0178323	1.12413	down
L1-C9-T9	pos_18169	(S)-Oleuropeic acid	208.698	166.183	0.796287	-0.32864	0.0426551	1.01825	down
L1-C9-T9	pos_6367	beta-Nicotinamide D-ribonucleotide	778.642	613.475	0.787878	-0.343956	0.0216937	1.06932	down
L1-C9-T9	pos_18374	1,2,3,4,tetrahydro-1,5,7-trimethylnapthalene	882.813	693.34	0.785376	-0.348544	0.039788	1.05069	down
L1-C9-T9	pos_7515	Methyl jasmonate	2689.95	2106.23	0.782998	-0.352919	0.0302231	1.10493	down
L1-C9-T9	pos_16367	Carvacrol	246.95	192.552	0.779719	-0.358973	0.0235009	1.1626	down
L1-C9-T9	pos_5587	(-)-Riboflavin	14280.3	11134.3	0.779695	-0.359018	0.045224	1.07242	down
L1-C9-T9	pos_3253	Withaperuvin H	5951.07	4616.23	0.775698	-0.366432	0.0444874	1.00231	down
L1-C9-T9	pos_16589	3-Methyl-4-phenyl-3-buten-2-one	376.264	291.756	0.775402	-0.366983	0.0407148	1.02599	down
L1-C9-T9	pos_1066	Allopurinol	34309.8	26581.9	0.774763	-0.368173	0.010604	1.214	down
L1-C9-T9	pos_15914	PPA	192.306	147.767	0.768393	-0.380084	0.0351973	1.08193	down
L1-C9-T9	pos_18064	3-Phenyl-4-pentenal	570.429	436.587	0.765365	-0.385781	0.027057	1.13253	down
L1-C9-T9	pos_17292	m-Xylene	688.298	525.737	0.763822	-0.388691	0.00708306	1.24186	down
L1-C9-T9	pos_18683	1,2,3-Trimethylbenzene	276.952	210.9	0.761504	-0.393076	0.0126842	1.22166	down
L1-C9-T9	pos_15552	5-Hexynoic acid; 5-Hexyn-1-oic acid	45.893	34.87	0.759811	-0.396288	0.0231481	1.1847	down
L1-C9-T9	pos_7769	formyl 2E,4E,6Z-decatrienoate	409.721	310.228	0.75717	-0.40131	0.0270833	1.08192	down
L1-C9-T9	pos_16156	hexylresorcinol	598.433	453.041	0.757044	-0.40155	0.0160122	1.14988	down
L1-C9-T9	pos_3419	Caprylic Acid (Octanoic Acid)	67.8827	51.3699	0.756745	-0.402121	0.018698	1.17087	down
L1-C9-T9	pos_1312	D-Guanosine	13823.8	10456.3	0.756394	-0.40279	0.0327304	1.03981	down
L1-C9-T9	pos_15165	Methyl acetoxy-6-gingerol	941.522	710.903	0.755058	-0.405341	0.0426235	1.00661	down
L1-C9-T9	pos_1866	3-Methylbutyraldehyde oxime	149.595	112.817	0.754151	-0.407076	0.0203213	1.07808	down
L1-C9-T9	pos_17699	(3S,5R,6S)-5,6-epoxy-3-hydroxy-5,6-dihydro-12'-apo-beta-caroten-12'-al	11596.9	8665.3	0.747209	-0.420415	0.0389839	1.1247	down
L1-C9-T9	pos_5578	5-Deoxydiplosporin	222.821	165.688	0.743593	-0.427416	0.0270511	1.06584	down
L1-C9-T9	pos_7957	4-Methylumbelliferyl acetate	64.8885	48.0619	0.740685	-0.433067	0.0430606	1.02407	down
L1-C9-T9	pos_7352	Isoelemicin	1429.03	1058.45	0.740675	-0.433087	0.00488236	1.33987	down
L1-C9-T9	pos_16711	Bisacumol	109.647	81.1447	0.740057	-0.434293	0.0101182	1.19538	down
L1-C9-T9	pos_17415	8-iso-16-cyclohexyl-tetranor Prostaglandin E2	565.419	417.918	0.73913	-0.4361	0.00978695	1.21653	down
L1-C9-T9	pos_16735	4-sec-Butylphenol	310.891	229.435	0.737993	-0.43832	0.0405176	1.06538	down
L1-C9-T9	pos_3567	PA(P-18:0/17:2(9Z,12Z))	21244.4	15482.4	0.728773	-0.456459	0.013834	1.09876	down
L1-C9-T9	pos_16789	17beta-Hydroxy-4-oxa-5alpha-androst-1-en-3-one acetate	2844.67	2064.92	0.725891	-0.462176	0.0127593	1.12597	down
L1-C9-T9	pos_16046	Styrene	215.095	155.971	0.725126	-0.463697	0.0299689	1.07874	down
L1-C9-T9	pos_6865	Isobutylphendienamide	96.0466	69.4206	0.72278	-0.468372	0.042825	1.0499	down
L1-C9-T9	pos_15419	Cymathere lactone	9452.69	6769.72	0.716168	-0.48163	0.0278277	1.13826	down
L1-C9-T9	pos_6811	12-oxo-5E,8E,10Z-dodecatrienoic acid	161.418	115.321	0.714421	-0.485154	0.00495858	1.27357	down
L1-C9-T9	pos_3170	DG(18:3(9Z,12Z,15Z)/18:3(9Z,12Z,15Z)/0:0)	31186	22256.6	0.713674	-0.486663	0.0038355	1.32585	down
L1-C9-T9	pos_4673	Phenol	234.257	167.174	0.713637	-0.486737	0.00666594	1.17937	down
L1-C9-T9	pos_15680	Lipoxin A5	9026.24	6423.17	0.711611	-0.49084	0.0431436	1.03809	down
L1-C9-T9	pos_18808	Stearidonic Acid	10935.4	7777.08	0.711185	-0.491704	0.045427	1.05805	down
L1-C9-T9	pos_16373	Sundiversifolide	260.106	183.798	0.706629	-0.500976	0.0251385	1.14687	down
L1-C9-T9	pos_18609	Glaucarubin	978.534	691.215	0.706378	-0.501488	0.0190642	1.23487	down
L1-C9-T9	pos_17154	Saussurea lactone	1314.58	926.223	0.704576	-0.505173	0.00152699	1.36509	down
L1-C9-T9	pos_2149	2,3-dinor-PGE1	656.993	462.031	0.703251	-0.507888	0.00449906	1.31934	down
L1-C9-T9	pos_16058	8-Deoxy-11,13-dihydroxygrosheimin	690.348	483.302	0.700084	-0.5144	0.0128118	1.16702	down
L1-C9-T9	pos_3446	1-Cyclohexenecarboxylic acid	18.377	12.8595	0.699764	-0.515059	0.0246607	1.04465	down
L1-C9-T9	pos_17435	Brefeldin A	342.488	239.555	0.699457	-0.515692	0.0110886	1.16902	down
L1-C9-T9	pos_1039	Cytosine	11574.2	8084.36	0.698481	-0.517708	0.0168112	1.15549	down
L1-C9-T9	pos_7468	Benzyl (2R,3S)-2-methyl-3-hydroxybutanoate	640.057	445.509	0.696046	-0.522745	0.0011202	1.38727	down
L1-C9-T9	pos_8037	Trifenmorph	2601.15	1807.36	0.694829	-0.525271	0.0158957	1.16375	down
L1-C9-T9	pos_16422	Estra-1,3,5(10)-triene-3,6alpha,17beta-triol triacetate	30260.8	20954.9	0.692476	-0.530164	0.00216698	1.31198	down
L1-C9-T9	pos_3526	(±)5-HETE methyl ester	196.993	135.572	0.688207	-0.539085	0.0206449	1.19146	down
L1-C9-T9	pos_3742	Dimethyl 3-methoxy-4-oxo-5-(8,11,14-pentadecatrienyl)-2-hexenedioate	284.514	194.634	0.684092	-0.547737	0.0216542	1.17043	down
L1-C9-T9	pos_3350	Palmitoleamide	92.3628	63.1356	0.683561	-0.548858	0.0436875	1.04854	down
L1-C9-T9	pos_3303	4-[1-Ethyl-2-(4-methylphenyl)butyl]phenol	60.3916	41.2547	0.683119	-0.549791	0.00726735	1.35778	down
L1-C9-T9	pos_15714	preclavulone lactone I	2962.37	2018.32	0.681319	-0.553598	0.033495	1.10161	down
L1-C9-T9	pos_8374	Neocnidilide	2061.25	1400.66	0.679519	-0.557414	0.00959468	1.16022	down
L1-C9-T9	pos_3527	17beta-Hydroxy-2alpha-(hydroxymethyl)-17-methyl-5alpha-androstan-3-one	2715.87	1844.69	0.679225	-0.558039	0.0137251	1.22267	down
L1-C9-T9	pos_16878	PE(16:0/0:0)	70160.5	47617.4	0.678693	-0.559168	0.0259848	1.05584	down
L1-C9-T9	pos_3055	Phosphatidylethanolamine lyso 16_0	568.099	382.877	0.673961	-0.569262	0.00764565	1.27311	down
L1-C9-T9	pos_226	D-Pipecolic acid	1492.16	1004.79	0.673377	-0.570515	0.036409	1.10563	down
L1-C9-T9	pos_2523	9(R)-HODE	568.063	381.912	0.672306	-0.572811	0.0164117	1.11798	down
L1-C9-T9	pos_17366	Ciprostene	11832.4	7947.19	0.671647	-0.574225	0.0348245	1.10231	down
L1-C9-T9	pos_3078	Morellinol	11232.9	7530.88	0.67043	-0.576841	0.00214733	1.37961	down
L1-C9-T9	pos_3077	Leukotriene D4	2411.78	1614.66	0.669488	-0.57887	0.00206245	1.36294	down
L1-C9-T9	pos_16294	17-keto-4(Z),7(Z),10(Z),13(Z),15(E),19(Z)-Docosahexaenoic Acid	7105.06	4747.22	0.668147	-0.581763	0.0156533	1.25602	down
L1-C9-T9	pos_18338	Palmitoyl Ethanolamide	1991.26	1329.48	0.667655	-0.582824	0.00247505	1.33669	down
L1-C9-T9	pos_2609	16,16-dimethyl-PGA1	3081.32	2056.83	0.667516	-0.583126	0.0239197	1.19766	down
L1-C9-T9	pos_9022	3-Ethyl-5-methylphenol	54.7291	36.5233	0.667347	-0.583492	0.0304818	1.17421	down
L1-C9-T9	pos_4578	Pro Pro Val	146.634	97.3335	0.663783	-0.591217	0.0234033	1.09609	down
L1-C9-T9	pos_18738	Ginsenoyne J	171.215	113.64	0.663724	-0.591345	0.000909561	1.42394	down
L1-C9-T9	pos_17486	1,4,6-Trimethylnaphthalene	316.768	210.087	0.663219	-0.592443	0.0290288	1.12292	down
L1-C9-T9	pos_17153	6,8,10,12-pentadecatetraenal	97.2109	64.4685	0.663182	-0.592523	0.00191384	1.36129	down
L1-C9-T9	pos_18106	Rhubafuran	249.449	165.087	0.661807	-0.595517	0.000623428	1.45886	down
L1-C9-T9	pos_18582	2alpha-Methylpregn-4-ene-3,11,20-trione	908.645	600.732	0.661129	-0.596996	0.0297128	1.06711	down
L1-C9-T9	pos_3533	MGDG(20:5(5Z,8Z,11Z,14Z,17Z)/18:4(6Z,9Z,12Z,15Z))	266282	175792	0.66017	-0.59909	0.00943797	1.28032	down
L1-C9-T9	pos_17883	PE(18:0/0:0)	2805.21	1842.52	0.656823	-0.606424	0.00780817	1.21883	down
L1-C9-T9	pos_1387	Maleic hydrazide	2079	1362.98	0.655592	-0.60913	0.00537864	1.28757	down
L1-C9-T9	pos_3211	Amoricin	908.043	595.054	0.655314	-0.609741	0.0156583	1.24154	down
L1-C9-T9	pos_7353	DODEC-2-ENE-8,10-DIYNOIC ACID ISOBUTYLAMIDE	346.878	225.206	0.649237	-0.623183	0.024625	1.18075	down
L1-C9-T9	pos_3351	6-[5]-ladderane-1-hexanol	111.165	72.0943	0.648536	-0.624741	0.0212796	1.21431	down
L1-C9-T9	pos_18313	Pipericine	737.747	477.791	0.647636	-0.626745	0.0264583	1.16172	down
L1-C9-T9	pos_2282	Thr His Phe Phe	53274.7	34305.6	0.643938	-0.635006	0.0179356	1.17523	down
L1-C9-T9	pos_3461	Cryptoxanthin diepoxide	22448.1	14437.5	0.64315	-0.636773	0.00412595	1.3316	down
L1-C9-T9	pos_4429	2-Hepten-4-yn-1-amine, N,6,6-trimethyl-, (E)- Metabolite	2800.46	1801.01	0.643113	-0.636855	0.0195967	1.16467	down
L1-C9-T9	pos_18805	1-H-Inden-1-one,2,3-dihydro-3,3,5,6-tetramethyl	230.282	147.26	0.639477	-0.645035	0.0056213	1.36341	down
L1-C9-T9	pos_9025	Heliannuol D	1958.39	1247.17	0.636834	-0.651012	0.0249083	1.18601	down
L1-C9-T9	pos_15870	Germacrone-13-al	1644.75	1044.11	0.634809	-0.655605	0.0286564	1.15121	down
L1-C9-T9	pos_15477	2-Phenylethyl formate	39.3753	24.9782	0.634361	-0.656624	0.0425461	1.00791	down
L1-C9-T9	pos_3300	(all-E)-1,7,9-Heptadecatriene-11,13,15-triyne	145.304	92.0321	0.633378	-0.658861	0.00539193	1.34893	down
L1-C9-T9	pos_17838	4'-Isopropylacetophenone	351.253	222.352	0.633026	-0.659663	0.000585845	1.44854	down
L1-C9-T9	pos_17364	(R)-3,4-Dihydro-8-hydroxy-3-tridecyl-1H-2-benzopyran-1-one	3043.28	1918.33	0.63035	-0.665776	0.0171928	1.24796	down
L1-C9-T9	pos_3120	Enalkiren	1421.22	890.852	0.626822	-0.673873	0.0109656	1.16796	down
L1-C9-T9	pos_3808	2-Methylpyridine	4395.97	2752.85	0.626221	-0.675257	0.000461609	1.44865	down
L1-C9-T9	pos_5133	epsilon-Caprolactam	149.579	93.2746	0.623582	-0.681348	0.00144646	1.37824	down
L1-C9-T9	pos_16520	15(R)-Iloprost	15440.5	9608.69	0.622304	-0.684308	0.00986818	1.31679	down
L1-C9-T9	pos_2391	Desmethylfluoxetine	67613.2	42046.5	0.621869	-0.685318	0.00598754	1.38232	down
L1-C9-T9	pos_8430	CANTHARIDIN	235.363	146.356	0.621831	-0.685406	0.00804151	1.31545	down
L1-C9-T9	pos_3317	2,4-Diphenyl-1-butene	242.954	149.931	0.617118	-0.696382	0.00815854	1.3112	down
L1-C9-T9	pos_18	Cerulenin	1559.06	961.65	0.616812	-0.697096	0.000181523	1.50055	down
L1-C9-T9	pos_17488	xi-3-(4-Isopropylphenyl)-2-methylpropanal	342.056	210.132	0.614319	-0.702939	0.0352794	1.07709	down
L1-C9-T9	pos_15627	3,3',4,5'-Tetrahydroxy-trans-stilbene	222.364	136.545	0.614062	-0.703544	0.00883491	1.26639	down
L1-C9-T9	pos_18557	2,3,5-Trimethacarb	3162.48	1941.9	0.614044	-0.703585	0.00746394	1.29317	down
L1-C9-T9	pos_3645	DG(20:4(5Z,8Z,11Z,14Z)/0:0/20:4(5Z,8Z,11Z,14Z)) (d5)	5488.16	3365.06	0.613148	-0.705692	0.00205469	1.34522	down
L1-C9-T9	pos_3095	Nandrolone phenpropionate	482.797	296.004	0.613102	-0.7058	0.0114781	1.29882	down
L1-C9-T9	pos_15865	12(S)-HpEPE	4932.63	3006.7	0.609552	-0.714178	0.013511	1.25079	down
L1-C9-T9	pos_16737	7,10-Heptadecadiynoic acid	494.608	298.868	0.604252	-0.726777	0.0167612	1.23983	down
L1-C9-T9	pos_17492	3-Deoxyestradiol	841.019	507.691	0.603662	-0.728188	0.0197871	1.17906	down
L1-C9-T9	pos_3304	9-cis-retinal	133.172	79.9455	0.600318	-0.736201	0.0139141	1.20809	down
L1-C9-T9	pos_15421	Yucalexin P15	1989.68	1193.66	0.599927	-0.737141	0.00467704	1.36783	down
L1-C9-T9	pos_15325	6-Tridecynoic acid	7149.1	4283.19	0.599123	-0.739076	0.0017345	1.38696	down
L1-C9-T9	pos_3324	LAGOCHILIN	163.245	97.4873	0.597186	-0.743749	0.00275297	1.375	down
L1-C9-T9	pos_17623	Anofinic acid	6498.51	3843.44	0.591434	-0.757711	0.00039015	1.45796	down
L1-C9-T9	pos_15386	12-amino-octadecanoic acid	2772.68	1635.91	0.59001	-0.761188	0.000637969	1.38824	down
L1-C9-T9	pos_6990	1-Methyl-4-phenyl-1,2,3,6-tetrahydropyridine N-oxide	34.4954	20.2731	0.587706	-0.766834	0.0351693	1.08936	down
L1-C9-T9	pos_16372	C14:5n-1,3,5,7,9	142.847	83.6459	0.585562	-0.772106	0.0230505	1.17912	down
L1-C9-T9	pos_16868	2-hexadecenal	38.9313	22.7933	0.585473	-0.772325	0.00721609	1.29761	down
L1-C9-T9	pos_15345	Palmitic amide	6884.67	4026.99	0.584921	-0.773686	0.000511481	1.41097	down
L1-C9-T9	pos_15836	2-Oxo-8-methylthiooctanoic acid	55.7048	32.496	0.583361	-0.777538	0.00339344	1.33214	down
L1-C9-T9	pos_17643	3,4-Dihydroxybenzaldehyde	908.723	529.076	0.582219	-0.780365	0.000224682	1.47641	down
L1-C9-T9	pos_4987	3-Buten-1-amine	220.233	128.19	0.582066	-0.780746	0.017286	1.20299	down
L1-C9-T9	pos_17629	Phthalic acid Mono-2-ethylhexyl Ester	38546.7	22380.2	0.580599	-0.784386	0.00043978	1.46784	down
L1-C9-T9	pos_3113	Paroxetine	754.136	437.758	0.580476	-0.784692	0.000268395	1.448	down
L1-C9-T9	pos_6304	Jasmolone	1838.72	1065.28	0.579358	-0.787472	0.0030708	1.42474	down
L1-C9-T9	pos_15163	(-)-Epinephrine	81.7808	47.3595	0.579103	-0.788108	0.0219753	1.06416	down
L1-C9-T9	pos_16740	Guggulsterone	5967.04	3444.04	0.577177	-0.792914	0.00492847	1.36794	down
L1-C9-T9	pos_15718	Dihydroisolysergic acid II	2899.6	1661.66	0.573065	-0.803229	0.00249525	1.37296	down
L1-C9-T9	pos_3152	Adynerin	1437.45	820.868	0.571058	-0.808291	0.0148131	1.10648	down
L1-C9-T9	pos_6050	Tetracaine N-oxide	3244.92	1845.07	0.568601	-0.814511	0.00160769	1.34228	down
L1-C9-T9	pos_5414	N-octanoyl-L-Homoserine lactone	898.984	508.805	0.565978	-0.821183	0.00106268	1.39758	down
L1-C9-T9	pos_10796	Santalone	680.279	383.679	0.564002	-0.826227	0.0107187	1.1726	down
L1-C9-T9	pos_2883	9-octadecenal	138.464	77.6446	0.560757	-0.834553	0.000900148	1.38258	down
L1-C9-T9	pos_3285	Arachidic acid	1224.75	679.262	0.554611	-0.850451	0.00937756	1.3436	down
L1-C9-T9	pos_7699	2,5-Dimethoxy-4-(2-propenyl)phenol	162.878	90.2505	0.5541	-0.851781	0.00307171	1.3698	down
L1-C9-T9	pos_3622	PA(20:1(11Z)/13:0)	11816.5	6533.19	0.552889	-0.854939	0.00445783	1.36912	down
L1-C9-T9	pos_3658	PE-Cer(d14:2(4E,6E)/20:1(11Z)(2OH))	13128.5	7240.04	0.551477	-0.858628	0.00300602	1.31689	down
L1-C9-T9	pos_4678	5-Acetyl-2,3-dihydro-6,7-dimethyl-1H-pyrrolizine	2549.63	1387.75	0.544297	-0.877534	0.0048233	1.32271	down
L1-C9-T9	pos_7744	VULPINIC ACID	1727.76	939.753	0.543914	-0.87855	0.00485239	1.39162	down
L1-C9-T9	pos_18737	7Z,11Z,13E-Hexadecatrienal	195.741	106.259	0.542855	-0.881361	0.000223277	1.52897	down
L1-C9-T9	pos_17847	PG(16:1(9Z)/0:0)	104916	56820	0.541577	-0.884762	0.00889033	1.3252	down
L1-C9-T9	pos_17453	beta-Ionone	108.251	58.1772	0.537429	-0.895853	0.00407746	1.33837	down
L1-C9-T9	pos_35	2-Thiocytidine	2052.26	1095.81	0.533954	-0.905213	0.000872098	1.51351	down
L1-C9-T9	pos_3130	Cer(d14:2(4E,6E)/18:1(9Z))	177.89	94.3834	0.530573	-0.914378	0.000300768	1.41871	down
L1-C9-T9	pos_18265	stigmasta-7,22E-dien-3β-ol	4198.91	2221.48	0.52906	-0.918496	0.000923174	1.40213	down
L1-C9-T9	pos_3673	PI(16:0/22:4(10Z,13Z,16Z,19Z))	42960.9	22302.1	0.519126	-0.945844	0.00192354	1.40374	down
L1-C9-T9	pos_3562	PE(P-18:0/17:2(9Z,12Z))	43118.2	22125.6	0.513139	-0.962579	0.00010031	1.51075	down
L1-C9-T9	pos_6733	Daunorubicin aglycone	7340.91	3750.62	0.51092	-0.968831	0.00823096	1.32543	down
L1-C9-T9	pos_2413	2,4,5,7alpha-Tetrahydro-1,4,4,7a-tetramethyl-1H-inden-2-ol	384.652	194.669	0.506091	-0.982532	0.0023371	1.42404	down
L1-C9-T9	pos_1817	Myrtenol	2009.93	1011.91	0.503455	-0.990065	0.0228826	1.19542	down
L1-C9-T9	pos_16209	(E)-10,11-Dihydro-alpha-atlantone	176.091	88.1919	0.50083	-0.997607	0.000168584	1.55276	down
L1-C9-T9	pos_3638	DG(16:0/18:3(9Z,12Z,15Z)/0:0)[iso2]	4447.36	2209.61	0.496836	-1.00916	0.00165324	1.45838	down
L1-C9-T9	pos_3912	Hydroxyphenoxyethylaminohydroxypropanol	225.353	111.779	0.496019	-1.01153	0.000481801	1.52688	down
L1-C9-T9	pos_1901	Harderoporphyrin	965019	478001	0.495328	-1.01354	0.000217995	1.48572	down
L1-C9-T9	pos_2126	4E,6E,10Z-Hexadecatrien-1-ol	45.961	22.4562	0.488592	-1.0333	0.0065143	1.20785	down
L1-C9-T9	pos_17094	PGE3 1,15-lactone	3373.37	1640.09	0.486185	-1.04042	0.00042738	1.43329	down
L1-C9-T9	pos_5757	Heliotrine	5720.93	2754.17	0.48142	-1.05463	0.00655251	1.28967	down
L1-C9-T9	pos_1612	Artemidinol	4512.77	2172.27	0.481361	-1.05481	0.0306211	1.09473	down
L1-C9-T9	pos_8905	12-hydroxyjasmonic acid	9529.87	4563.59	0.478873	-1.06229	0.00185867	1.42203	down
L1-C9-T9	pos_8269	Ubiquinone-1	910.458	435.717	0.478569	-1.0632	0.00767348	1.34233	down
L1-C9-T9	pos_2640	5-Phenyl-1-pentanol	208.354	99.2189	0.476204	-1.07035	0.00288951	1.4229	down
L1-C9-T9	pos_18236	2,5-Furandicarboxylic acid	104.5	49.2438	0.471232	-1.08549	5.28763e-06	1.55388	down
L1-C9-T9	pos_696	(R)-(+)-2-Pyrrolidone-5-carboxylic acid	10634	5003.08	0.470478	-1.0878	0.00952283	1.34203	down
L1-C9-T9	pos_5616	Tropine	96.3143	45.2469	0.469784	-1.08993	1.92424e-06	1.56719	down
L1-C9-T9	pos_18226	3-Hydroxy-4-isopropylbenzyl alcohol 3-glucoside	4887.02	2284.84	0.467532	-1.09686	1.81493e-05	1.57694	down
L1-C9-T9	pos_8340	Ethyl vanillin isobutyrate	386.284	179.958	0.465869	-1.102	0.0150733	1.12878	down
L1-C9-T9	pos_16376	12-OPDA	41415.7	19141.7	0.462185	-1.11346	0.00422911	1.3832	down
L1-C9-T9	pos_15684	9S-hydroxy-12R,13S-epoxy-10E,15Z-octadecadienoic acid	3450.96	1592.8	0.461552	-1.11544	0.00497916	1.37727	down
L1-C9-T9	pos_18292	3,5,7-Trimethyl-2E,4E,6E,8E-decatetraene	68.7838	31.487	0.457767	-1.12731	0.0423378	1.09872	down
L1-C9-T9	pos_2240	Glaucarubol 15-O-beta-D-glucopyranoside	11397.3	5205.34	0.456716	-1.13063	0.000416282	1.48498	down
L1-C9-T9	pos_10710	Caproic acid	42.3555	19.2487	0.454457	-1.13779	0.00682337	1.19083	down
L1-C9-T9	pos_18770	Coproporphyrin II	122473	55014.6	0.449199	-1.15457	0.000370621	1.44747	down
L1-C9-T9	pos_764	2-Pyrrolidinone	166.88	74.054	0.443757	-1.17216	0.032628	1.14069	down
L1-C9-T9	pos_15478	3-Oxo-1,4,11(13)-eudesmatrien-12-oic acid	306.724	134.408	0.438204	-1.19033	0.0150996	1.22895	down
L1-C9-T9	pos_18171	19-Nor-17alpha-pregn-5(10)-en-20-yne-3alpha,17beta-diol	1875.13	817.303	0.435864	-1.19805	0.00836301	1.31564	down
L1-C9-T9	pos_16739	Methyl (9Z)-10'-oxo-6,10'-diapo-6-carotenoate	552.113	238.025	0.431115	-1.21385	0.00748472	1.32131	down
L1-C9-T9	pos_15361	trans-EKODE-(E)-Ib	669.586	288.329	0.430609	-1.21555	0.00468613	1.3633	down
L1-C9-T9	pos_16036	16-hydroxy hexadecanoic acid	4117.24	1771.54	0.430275	-1.21667	0.00273934	1.4207	down
L1-C9-T9	pos_18534	Coproporphyrin IV	314566	134122	0.426373	-1.22981	8.24268e-05	1.53649	down
L1-C9-T9	pos_1855	3-Methylcyclopentene	517.725	214.311	0.413947	-1.27248	0.0274503	1.16642	down
L1-C9-T9	pos_18228	Cinitapride	80960.1	32959.9	0.407113	-1.2965	2.99573e-05	1.57442	down
L1-C9-T9	pos_1807	2E,4Z-Heptadienal	658.077	259.206	0.393883	-1.34416	0.0252442	1.18651	down
L1-C9-T9	pos_18290	Gabapentin	215.229	81.7818	0.379977	-1.39602	0.0492373	1.0773	down
L1-C9-T9	pos_15635	Buddledin A	1171.06	441.438	0.376957	-1.40753	0.0163791	1.26503	down
L1-C9-T9	pos_1820	(3Z,6Z,9Z)-dodecatrienol	1705.82	637.066	0.373466	-1.42095	0.019592	1.22932	down
L1-C9-T9	pos_10540	Gemfibrozil	568.624	211.645	0.372205	-1.42583	0.000230072	1.54643	down
L1-C9-T9	pos_2371	cis-Jasmone	353.136	130.233	0.368791	-1.43912	0.00204615	1.44389	down
L1-C9-T9	pos_15800	Ganoderol A	542.212	199.675	0.368259	-1.44121	0.00365727	1.27534	down
L1-C9-T9	pos_2223	Euchrenone a5	1383.03	509.28	0.368234	-1.4413	0.000108741	1.53598	down
L1-C9-T9	pos_5944	E-64	2754.03	999.043	0.362757	-1.46293	1.25712e-06	1.58461	down
L1-C9-T9	pos_1808	1,3-Octadiene	243.65	87.5851	0.359471	-1.47605	0.0290481	1.16328	down
L1-C9-T9	pos_4977	1-(4-(prop-1-en-2-yl)cyclopent-1-enyl)ethanone	55.5303	19.9123	0.358585	-1.47961	0.00360642	1.44119	down
L1-C9-T9	pos_9818	Ikarisoside B	3407.66	1198.22	0.351625	-1.50789	0.00198107	1.42257	down
L1-C9-T9	pos_1829	9,12,15-Octadecatrien-1-ol	248152	86233.1	0.347502	-1.52491	0.0159752	1.25375	down
L1-C9-T9	pos_3232	Haplophytine	10630.8	3647.3	0.343088	-1.54335	0.000344871	1.44221	down
L1-C9-T9	pos_1824	8E,10E-Tetradecadienal	1814.77	618.156	0.340624	-1.55375	0.0205536	1.22039	down
L1-C9-T9	pos_15468	2,4,6-Trimethyl-4-phenyl-1,3-dioxane	2000.75	679.404	0.339574	-1.5582	0.00759959	1.31458	down
L1-C9-T9	pos_5316	Isopentenyl adenosine	6057	1968.31	0.324965	-1.62165	0.000266076	1.56513	down
L1-C9-T9	pos_1819	(-)-Nopol	179.65	57.826	0.321882	-1.6354	0.0266891	1.17876	down
L1-C9-T9	pos_2838	Purothionin AII	502.874	157.945	0.314085	-1.67077	0.0037576	1.4145	down
L1-C9-T9	pos_1818	2,2,6,6-Tetramethyl-4-piperidinone	385.445	120.327	0.312176	-1.67957	0.0258207	1.1889	down
L1-C9-T9	pos_18293	Tricycloekasantal	298.585	92.8503	0.310967	-1.68517	0.035316	1.13963	down
L1-C9-T9	pos_18284	5,7-nonadienal	205.77	61.5214	0.298981	-1.74187	0.0193197	1.22083	down
L1-C9-T9	pos_4933	Jubanine B	3163.78	935.287	0.295623	-1.75817	0.000230878	1.50055	down
L1-C9-T9	pos_18296	4-(4-Methyl-3-pentenyl)-3-cyclohexene-1-carboxaldehyde	204.646	60.0602	0.293483	-1.76865	0.0199494	1.22211	down
L1-C9-T9	pos_704	7,8-Dihydroneopterin	78.4628	22.1435	0.282217	-1.82513	0.0012418	1.48504	down
L1-C9-T9	pos_8850	DEHYDROABIETAMIDE	286.853	80.6027	0.280989	-1.83141	9.22359e-05	1.57698	down
L1-C9-T9	pos_17617	Azacitidine	110.564	30.4843	0.275717	-1.85874	9.862e-06	1.56038	down
L1-C9-T9	pos_17737	Pilosanol B	161.536	43.8255	0.271304	-1.88202	0.000829025	1.49781	down
L1-C9-T9	pos_1953	1-(14-methyl-pentadecanoyl)-2-(8-[3]-ladderane-octanyl)-sn-glycerol	27347.3	7248.48	0.265053	-1.91565	0.00211856	1.43721	down
L1-C9-T9	pos_18288	Norbicycloekasantalal	65.7033	17.1755	0.26141	-1.93561	0.00147949	1.42148	down
L1-C9-T9	pos_1825	trans,trans-Farnesol	320.759	83.1875	0.259346	-1.94705	0.0199174	1.22432	down
L1-C9-T9	pos_5963	6-Hydroxyindoramin	52034.9	13126.6	0.252266	-1.98698	0.000179781	1.56178	down
L1-C9-T9	pos_9377	Gemcitabine	140.737	35.2021	0.250127	-1.99927	0.0196595	1.12857	down
L1-C9-T9	pos_13037	MG(0:0/18:4(6Z,9Z,12Z,15Z)/0:0)	3817.62	915.108	0.239706	-2.06066	0.0435877	1.05163	down
L1-C9-T9	pos_18298	Farnesyl acetone	30618.8	7320.03	0.23907	-2.0645	0.026989	1.18563	down
L1-C9-T9	pos_17600	3,4,7-Trihydroxy-5-methoxy-8-prenylflavan 4-O-(beta-D-xylopyranosyl-(1->6)-beta-D-glucopyranoside)	118.266	28.0082	0.236823	-2.07812	0.0165586	1.17254	down
L1-C9-T9	pos_18283	1-ACETYLPIPERIDINE	89.7889	19.8972	0.2216	-2.17397	0.0209874	1.21921	down
L1-C9-T9	pos_15139	Simulanoquinoline	8209.2	1777.82	0.216565	-2.20713	9.11783e-05	1.54782	down
L1-C9-T9	pos_1821	(Z)-1,5-Tridecadiene	85.5538	17.1712	0.200706	-2.31684	0.0300392	1.14237	down
L1-C9-T9	pos_5134	Myrtine	405.498	64.4606	0.158967	-2.6532	0.00929847	1.34006	down
L1-C9-T9	pos_18297	(+)-Vulgraon B	56.1061	8.86608	0.158023	-2.66179	0.0427478	1.10119	down
L1-C9-T9	pos_3904	Anabasine	32.3686	5.09695	0.157466	-2.66689	0.0125301	1.2687	down
L1-C9-T9	pos_18149	Pubescenol	379.079	45.7715	0.120744	-3.04998	0.00679889	1.31417	down
L1-C9-T9	pos_11495	3-Phenyl-1-propanol	30.6084	3.69115	0.120593	-3.05178	0.036655	1.12188	down
L1-C9-T9	pos_1857	Methylcyclopentane	18.3112	2.03421	0.111091	-3.17019	0.0298451	1.18269	down

## Sheet: L1-C3-vs -T3
Table S2 All differential metabolites in L1-C3-VS-T3
	#ID		L1-C3_Mean	L1-T3_Mean	Fold_change	log2FC	Pvalue	VIP	regulated
L-C3-T3	pos_7049	Glu-Gly-Asp-Trp	552.517	6487.37	11.7415	3.55354	0.00440347	1.0537	up
L-C3-T3	pos_8176	N-trans-Feruloyl-4-O-methyldopamine	1551.44	15353.3	9.89617	3.30687	0.00151367	1.11633	up
L-C3-T3	pos_965	His Gly Val	21.0202	140.2	6.66976	2.73763	0.004199	1.03062	up
L-C3-T3	pos_8989	Trp Met Trp His	3718.8	20919.6	5.62536	2.49194	0.000138076	1.14821	up
L-C3-T3	pos_7126	Asn Tyr Tyr Cys	1622.1	9019.06	5.56012	2.47512	0.00194931	1.09841	up
L-C3-T3	pos_6981	Ser Phe Ser Trp	2909.88	15127.8	5.19876	2.37817	2.64573e-05	1.21171	up
L-C3-T3	pos_7269	Ser Trp Glu Thr	1362.95	6529.8	4.79094	2.26031	0.00318416	1.07368	up
L-C3-T3	pos_8307	Trp Arg His Cys	496.541	2055.78	4.14021	2.0497	0.000355663	1.16686	up
L-C3-T3	pos_6760	N2-Malonyl-D-tryptophan	20173.5	74337.7	3.68492	1.88163	9.98784e-05	1.18903	up
L-C3-T3	pos_861	L-Proline	4178.12	10984.6	2.62907	1.39455	7.73681e-05	1.1795	up
L-C3-T3	pos_13629	Asp Ile Val Leu	16952.6	37634.1	2.21996	1.15053	7.61353e-05	1.18984	up
L-C3-T3	pos_8978	His Phe	1566.48	2699.07	1.72301	0.784935	0.000216324	1.09198	up
L-C3-T3	pos_7597	Gly Ser Gly Thr	715.991	1098.48	1.53421	0.6175	7.05231e-05	1.11143	up
L-C3-T3	pos_7568	Ser Asp Trp Tyr	1120.96	1690.09	1.50772	0.592372	0.000173725	1.0986	up
L-C3-T3	pos_6329	N-Carboxyacetyl-D-phenylalanine	2036.87	17469.9	8.57684	3.10045	4.59669e-07	1.22084	up
L-C3-T3	pos_15917	Isoleucyl-Valine	241.998	180.013	0.743861	-0.426896	0.000303233	1.10658	down
L-C3-T3	pos_16607	Pro Pro Leu Met	1123.76	777.981	0.692304	-0.530523	0.00288344	1.03056	down
L-C3-T3	pos_5652	Methionyl-Leucine	1711.16	1126.42	0.658277	-0.603233	0.000291841	1.16119	down
L-C3-T3	pos_4469	Gly Leu	327.922	215.334	0.656661	-0.606779	0.000823165	1.03159	down
L-C3-T3	pos_18615	Met Arg Asp Trp	400500	260059	0.649335	-0.622966	0.000142786	1.12684	down
L-C3-T3	pos_6139	Thr-Leu-OH	1425.4	922.152	0.646944	-0.628287	0.00278461	1.04997	down
L-C3-T3	pos_2469	Ser His Tyr Val	8302.19	5081.93	0.612119	-0.708115	0.000257699	1.11963	down
L-C3-T3	pos_2923	Phe Phe Phe Tyr	248384	143070	0.576004	-0.79585	0.000585051	1.12528	down
L-C3-T3	pos_578	L-Glutamine	997.277	528.517	0.52996	-0.916045	0.00102147	1.01077	down
L-C3-T3	pos_2842	Tyr Phe Phe Tyr	26973.3	13225.3	0.490311	-1.02823	0.00186018	1.05949	down
L-C3-T3	pos_1357	Nitrotyrosine	3196.12	1517.42	0.474768	-1.0747	0.000126572	1.09381	down
L-C3-T3	pos_5097	Asp Ile Val Ser	1500.82	707.69	0.471536	-1.08456	7.24971e-06	1.20356	down
L-C3-T3	pos_16779	Arginyl-Lysine	191.722	87.3349	0.455529	-1.13439	0.000331521	1.12606	down
L-C3-T3	pos_16550	Gly Asn Tyr	508.13	200.36	0.394308	-1.3426	0.000489036	1.0571	down
L-C3-T3	pos_16329	Glutamyl-Methionine	958.687	350.541	0.365647	-1.45148	9.87428e-06	1.19005	down
L-C3-T3	pos_18668	Arg Pro Arg Val	3335.38	1215.4	0.364398	-1.45641	0.00015169	1.14247	down
L-C3-T3	pos_874	Val Arg	131.02	45.6053	0.34808	-1.52251	0.000306581	1.11321	down
L-C3-T3	pos_4723	Ile Val	3937.98	1359.24	0.345161	-1.53466	0.000168252	1.11539	down
L-C3-T3	pos_18560	Tyr Phe Tyr Phe	24287.6	8272.99	0.340627	-1.55374	4.06952e-05	1.17121	down
L-C3-T3	pos_908	5-L-Glutamyl-L-alanine	461.837	152.419	0.330028	-1.59934	0.00045319	1.11287	down
L-C3-T3	pos_4438	His Gly His Met	2287.63	745.641	0.325945	-1.6173	5.30287e-06	1.18699	down
L-C3-T3	pos_2756	Ala Ile Arg	56571.2	17381.8	0.307256	-1.70249	3.73139e-06	1.21104	down
L-C3-T3	pos_4567	Thr Ile	6842.41	2046.07	0.299028	-1.74165	0.000477496	1.0889	down
L-C3-T3	pos_1614	Asp Thr Val	25519.2	6889.17	0.269961	-1.88918	0.00045173	1.13282	down
L-C3-T3	pos_1620	Alanyl-Isoleucine	1765.11	469.871	0.2662	-1.90942	0.000582944	1.07409	down
L-C3-T3	pos_4628	Val Ile	2118.31	544.264	0.256933	-1.96053	0.00014364	1.14836	down
L-C3-T3	pos_2893	Tyr His Tyr Tyr	125464	30195	0.240666	-2.05489	1.35724e-08	1.22486	down
L-C3-T3	pos_4718	Ala Glu Leu Thr	4524.22	1036.85	0.229178	-2.12546	2.59848e-05	1.19366	down
L-C3-T3	pos_18315	Tyr His Leu Cys	199.186	42.5596	0.213668	-2.22656	4.2026e-05	1.17558	down
L-C3-T3	pos_1456	Ser Leu	4097.85	848.783	0.207129	-2.2714	0.000111176	1.15713	down
L-C3-T3	pos_2496	Arginyl-Methionine	5606.8	1115.04	0.198872	-2.33009	0.000202724	1.18213	down
L-C3-T3	pos_16039	Tyr Asp Leu	224.51	42.8903	0.19104	-2.38805	7.35696e-06	1.16873	down
L-C3-T3	pos_219	Lys Ser	453.673	80.1775	0.17673	-2.50038	4.9e-05	1.16592	down
L-C3-T3	pos_217	Lys Gly	165.993	27.357	0.164808	-2.60114	1.28754e-05	1.18236	down
L-C3-T3	pos_733	N-Methyl-D-aspartic acid	3252.32	517.287	0.159051	-2.65244	1.27035e-05	1.22603	down
L-C3-T3	pos_18117	His His Tyr Tyr	656.716	88.3557	0.134542	-2.89387	0.00282627	1.09511	down
L-C3-T3	pos_18765	Met His Phe His	248.596	28.5916	0.115013	-3.12014	1.88334e-06	1.19716	down
L-C3-T3	pos_16528	Phe Ile Tyr Met	7978.9	889.16	0.111439	-3.16567	0.00933476	1.00969	down
L-C3-T3	pos_18834	Met Phe Trp Trp	3588.95	299.958	0.0835782	-3.58073	0.000126434	1.19188	down
L-C3-T3	pos_15301	S-(Indolylmethylthiohydroximoyl)-L-cysteine	212.333	13.761	0.0648087	-3.94767	0.00327847	1.07185	down
L-C3-T3	pos_18522	Gln Lys Cys Phe	163.738	7.78458	0.047543	-4.39462	0.000181749	1.18302	down
L-C3-T3	pos_17919	Tyr Trp Trp Met	531.074	24.6486	0.0464126	-4.42934	0.000268975	1.17562	down
L-C3-T3	pos_1908	Phenylalanylphenylalanine	4167.14	174.913	0.0419745	-4.57434	0.00027779	1.1762	down
L-C3-T3	pos_11509	gamma-L-Glutamyl-gamma-L-glutamyl-L-methionine	1755.68	4.65464	0.00265118	-8.55915	0.00456667	1.07652	down
L-C3-T3	pos_16055	Glutamyl-Threonine	435.631	53.1418	0.121988	-3.03519	8.7056e-06	1.21131	down
L-C3-T3	pos_16935	5(S)-HpETE	1.24204	65.358	52.6215	5.71758	0.00073443	1.11696	up
L-C3-T3	pos_7686	(E)-4,8-Dimethyl-1,3,7-nonatriene	1.0553	45.8579	43.4548	5.44144	2.19114e-06	1.22291	up
L-C3-T3	pos_16454	Lovastatin acid (Mevinolinic acid)	2214.13	30857.2	13.9365	3.80079	0.00718218	1.01018	up
L-C3-T3	pos_6320	3-Methyleneoxindole	247.524	2657.98	10.7383	3.42469	5.77797e-05	1.19815	up
L-C3-T3	pos_212	L-Histidinol	23.4419	251.441	10.7261	3.42306	0.00319264	1.06118	up
L-C3-T3	pos_17606	PI(16:0/0:0)	2521.21	24673.8	9.78651	3.29079	0.000139716	1.18522	up
L-C3-T3	pos_1405	3,4-Dihydroxybenzylamine	18.3152	169.747	9.26809	3.21227	2.70967e-05	1.2037	up
L-C3-T3	pos_1352	H-GLU-ALA-ALA-OH	289.77	2493.21	8.6041	3.10502	0.00185365	1.09416	up
L-C3-T3	pos_7959	N-Feruloyltyramine	15839.5	132417	8.3599	3.06349	0.000217982	1.16187	up
L-C3-T3	pos_17458	1-heptadecanoyl-sn-glycero-3-phosphocholine	2146.01	15985.8	7.44911	2.89707	0.000774528	1.13327	up
L-C3-T3	pos_6754	D-Biotin	12337.2	82906.1	6.72002	2.74846	1.45186e-07	1.22312	up
L-C3-T3	pos_8601	Wogonin	48.1724	297.534	6.17643	2.62677	0.000648208	1.11843	up
L-C3-T3	pos_16496	PC(14:0/O-1:0)	639.707	3268.72	5.10971	2.35324	0.00212997	1.08617	up
L-C3-T3	pos_7658	7-Tridecynoic acid	1582.03	7923.44	5.00841	2.32435	1.18998e-05	1.19551	up
L-C3-T3	pos_6745	Indole-3-Carbinol	3658.6	16536.9	4.52	2.17632	5.21226e-07	1.2181	up
L-C3-T3	pos_4702	6,8a-Seco-6,8a-deoxy-5-oxoavermectin ''1b'' aglycone	505.224	2189.74	4.3342	2.11577	3.65514e-05	1.20069	up
L-C3-T3	pos_1623	N-Vinyl-2-pyrrolidone	71.3744	298.219	4.17824	2.0629	2.69131e-05	1.20191	up
L-C3-T3	pos_918	ALPHA,BETA-TREHALOSE	20773.7	85703.1	4.12556	2.04459	0.000177626	1.19343	up
L-C3-T3	pos_13965	Ethyl acetate	64730.8	254612	3.93339	1.97577	8.80455e-07	1.20457	up
L-C3-T3	pos_4992	5-Carboxymethoxy-3,4-dihydrocarbostyril	818.523	3171.3	3.87441	1.95398	0.000780275	1.14152	up
L-C3-T3	pos_16072	8,11,14-Eicosatetraynoic acid	38.9085	149.381	3.83928	1.94084	0.00109997	1.0559	up
L-C3-T3	pos_5955	Abacavir	1617.33	6181.33	3.82193	1.9343	3.35707e-05	1.19901	up
L-C3-T3	pos_6946	3-Acetylnerbowdine	1377.83	5084.15	3.68998	1.88361	6.39733e-05	1.20317	up
L-C3-T3	pos_13850	(+/-)-Ethyl 2-hydroxy-3-methylvalerate	2226.76	8177.39	3.67233	1.87669	2.1737e-07	1.21189	up
L-C3-T3	pos_16597	PC(16:1(9E)/0:0)	860.107	3091.16	3.59393	1.84556	0.00566293	1.01059	up
L-C3-T3	pos_5515	Haematopodin	1048.66	3738.92	3.56542	1.83407	2.83211e-05	1.16719	up
L-C3-T3	pos_16939	Choline	144.739	507.211	3.5043	1.80913	0.00404987	1.03857	up
L-C3-T3	pos_6993	(2S,6R,7S,8S)-7-((E)-buta-1,3-dien-1-yl)-2-((E)-penta-2,4-dien-1-yl)-1-azaspiro[5.5]undecan-8-ol	39.0745	136.741	3.49949	1.80714	0.00172578	1.01604	up
L-C3-T3	pos_13582	5-Hydroxyhexanoic acid	51907.1	177859	3.42648	1.77673	3.87633e-07	1.20689	up
L-C3-T3	pos_5360	2-Methylbutylamine	186.185	615.643	3.30662	1.72536	7.41563e-05	1.14443	up
L-C3-T3	pos_1228	Amarogentin	45.6298	144.612	3.16923	1.66413	0.000956488	1.03713	up
L-C3-T3	pos_7952	2,3-dihydrobenzofuran	98.7927	309.388	3.13169	1.64694	1.20722e-05	1.19951	up
L-C3-T3	pos_6229	4-Hydroxy-4-(3-pyridyl)-butanoic acid	1128.21	3443.59	3.05226	1.60988	5.85902e-06	1.19498	up
L-C3-T3	pos_1616	2-Aminoheptanedioic acid	598.586	1739.39	2.90584	1.53896	5.77471e-05	1.1817	up
L-C3-T3	pos_17061	Phosphocholine	355.094	1014.86	2.85799	1.515	0.000756057	1.08908	up
L-C3-T3	pos_7727	Deacetylipecoside	2681.26	7491.41	2.79398	1.48232	0.00026358	1.17516	up
L-C3-T3	pos_7018	Semilepidinoside A	5244.48	14562.4	2.7767	1.47337	0.000134392	1.18688	up
L-C3-T3	pos_6197	Ethyl (±)-2-ethyl-3-phenylpropanoate	2262.06	6219.86	2.74964	1.45924	4.78565e-06	1.17856	up
L-C3-T3	pos_15295	Trandolapril	105.139	286.728	2.72712	1.44738	0.00289992	1.05655	up
L-C3-T3	pos_13618	Simvastatin	86327.9	222150	2.57333	1.36363	1.88231e-06	1.20422	up
L-C3-T3	pos_18435	8(R)-HETE	110.193	283.388	2.57175	1.36275	0.00212972	1.03773	up
L-C3-T3	pos_12071	PI(17:1(9Z)/22:6(4Z,7Z,10Z,13Z,16Z,19Z))	1441.51	3659.03	2.53833	1.34388	6.4041e-06	1.21029	up
L-C3-T3	pos_17502	DG(18:4(6Z,9Z,12Z,15Z)/18:4(6Z,9Z,12Z,15Z)/0:0)	27041.1	66187.5	2.44767	1.29141	0.00513134	1.01686	up
L-C3-T3	pos_1705	3,3-Dimethylacrylic acid	14.2411	33.838	2.37608	1.24858	0.000105954	1.12154	up
L-C3-T3	pos_246	2-Aminomethylpyrimidine (hydrochloride)	124.799	294.356	2.35864	1.23795	0.000138758	1.12374	up
L-C3-T3	pos_4456	Succinoadenosine	1561.48	3667.21	2.34856	1.23177	0.00019133	1.10976	up
L-C3-T3	pos_8650	8,8-Dimethyl-2-phenyl-4H,8H-benzo[1,2-b:3,4-b']dipyran-4-one	274.661	634.114	2.30871	1.20709	0.000578447	1.13038	up
L-C3-T3	pos_17259	PC(18:1(9E)/0:0)[U]	43517.8	98924.2	2.27319	1.18472	0.00132522	1.07104	up
L-C3-T3	pos_6005	Safranal	50.5591	112.809	2.23124	1.15784	0.000344665	1.09979	up
L-C3-T3	pos_4744	6-C-Prenyl-8-C-methylpinocembrin	2702.06	5963.43	2.20699	1.14208	5.8317e-06	1.20891	up
L-C3-T3	pos_4442	Plantagonine	179.047	394.489	2.20327	1.13965	3.98985e-05	1.1771	up
L-C3-T3	pos_17508	MGDG(20:5(5Z,8Z,11Z,14Z,17Z)/16:3(7Z,10Z,13Z))	18270.3	39824.1	2.17971	1.12414	0.00625011	1.01085	up
L-C3-T3	pos_5503	gamma-Glutamyl-S-(1-propenyl)cysteine sulfoxide	16246	34770.7	2.14026	1.09779	0.000133257	1.13387	up
L-C3-T3	pos_16950	1-Palmitoyl-sn-glycero-3-phosphocholine	5043.88	10638.4	2.10916	1.07667	0.00180027	1.05426	up
L-C3-T3	pos_16926	Majonoside R2	7422.9	15319.1	2.06376	1.04528	0.00563879	1.01329	up
L-C3-T3	pos_7159	EUPATORIOCHROMENE	3026.64	6220.48	2.05524	1.03931	9.7578e-05	1.11354	up
L-C3-T3	pos_6006	3-Hydroxy-beta-ionone	1746.45	3573.39	2.04609	1.03287	2.97801e-06	1.1775	up
L-C3-T3	pos_7158	3-(3-Methylbutylidene)-1(3H)-isobenzofuranone	607.248	1237.1	2.03723	1.02661	0.000382303	1.07735	up
L-C3-T3	pos_6228	4-(4-Methoxyphenyl)-2-butanone	59.2844	120.4	2.03088	1.02211	1.89453e-05	1.16852	up
L-C3-T3	pos_5145	Phensuximide	47.1602	94.2074	1.9976	0.998271	6.71892e-05	1.11434	up
L-C3-T3	pos_1721	Indole-3-acetamide	263.99	514.725	1.94979	0.963319	1.11463e-05	1.18141	up
L-C3-T3	pos_1694	Indole	2390.28	4625.61	1.93518	0.952466	0.000436537	1.10796	up
L-C3-T3	pos_5169	Tryptamine	106.793	206.292	1.93169	0.949864	0.00504494	1.03141	up
L-C3-T3	pos_17417	PE(17:0/0:0)	891.162	1702.84	1.91081	0.934183	0.000194602	1.12698	up
L-C3-T3	pos_6119	Verimol I	104.834	198.797	1.8963	0.923185	0.000783869	1.06693	up
L-C3-T3	pos_9158	2-(1-Pentenyl)furan	105.278	196.83	1.86963	0.902751	9.38974e-07	1.19055	up
L-C3-T3	pos_6306	Formylfusarochromanone	811.35	1512.57	1.86427	0.898608	0.000217488	1.14301	up
L-C3-T3	pos_17956	Mosesin 4	5690.43	10491.3	1.84367	0.882581	0.00219211	1.06339	up
L-C3-T3	pos_4799	Isoquinoline N-oxide	10524.3	19384.8	1.84191	0.881206	0.00119333	1.01312	up
L-C3-T3	pos_5603	alpha-Hydrojuglone 4-O-b-D-glucoside	1687.92	3022.43	1.79062	0.840457	0.0026191	1.07378	up
L-C3-T3	pos_15913	2-Methylnaphthalene	45.7119	80.9359	1.77057	0.824211	0.00320371	1.01924	up
L-C3-T3	pos_7327	4-n-Heptylphenol	130.86	228.988	1.74987	0.807247	0.000639877	1.03902	up
L-C3-T3	pos_4589	2-Amino-2-methyl-1,3-propanediol	147.562	248.292	1.68263	0.750722	0.000535829	1.07402	up
L-C3-T3	pos_7405	(17alpha,23S)-Epoxy-28,29-dihydroxy-27-norlanost-8-ene-3,24-dione	3293.89	5493.95	1.66792	0.73805	0.000553289	1.12003	up
L-C3-T3	pos_5809	Propyl 2,4-decadienoate	729.765	1182.77	1.62076	0.696671	0.00344551	1.03108	up
L-C3-T3	pos_7723	5,7alpha-Dihydro-1,4,4,7a-tetramethyl-4H-indene	673.061	1089.92	1.61935	0.695415	1.46619e-05	1.14772	up
L-C3-T3	pos_4808	Indole-3-acetaldoxime N-oxide	165.912	265.492	1.6002	0.67825	1.46298e-05	1.14474	up
L-C3-T3	pos_5926	Netilmicin	2354.69	3721.13	1.58031	0.660206	0.00179632	1.0888	up
L-C3-T3	pos_6875	Benzenemethanol, 2-(2-hydroxypropoxy)-3-methyl-	1009.01	1590.13	1.57593	0.656207	4.37686e-05	1.16345	up
L-C3-T3	pos_6231	3-Dimethylallyl-4-hydroxybenzoate	215.158	337.386	1.56808	0.649002	0.00122466	1.05475	up
L-C3-T3	pos_8222	(R)-Pterosin B	997.559	1545.21	1.54899	0.631331	0.00413533	1.00721	up
L-C3-T3	pos_9160	Methyl 4-tert-butylphenylacetate	248.989	378.144	1.51872	0.602853	8.8127e-05	1.12372	up
L-C3-T3	pos_5647	4-Heptyloxyphenol	1026.6	1553.85	1.51359	0.597973	2.2774e-06	1.17439	up
L-C3-T3	pos_17158	Theasapogenol A	2103.27	3106.95	1.4772	0.562865	0.0033069	1.00236	up
L-C3-T3	pos_5545	(±)-Ibuprofen	2066.17	2955.28	1.43032	0.516336	0.00129734	1.01722	up
L-C3-T3	pos_5566	Lumichrome	836.869	1155.21	1.3804	0.465083	0.000537207	1.09502	up
L-C3-T3	pos_4561	2-Hydroxyethylclavam	1165.31	1602.64	1.3753	0.459743	0.00437651	1.01116	up
L-C3-T3	pos_8761	Benzyl alcohol	446.082	358.248	0.803099	-0.31635	0.000400055	1.06662	down
L-C3-T3	pos_16844	Dicyclopentadiene	372.007	292.516	0.786319	-0.346814	0.000430524	1.0552	down
L-C3-T3	pos_18069	7-Ethyl-5,6-dihydro-1,4-dimethylazulene	555.433	430.002	0.774173	-0.369272	0.000545812	1.07539	down
L-C3-T3	pos_17397	guaiazulene	260.737	199.661	0.765757	-0.385042	0.000133759	1.11624	down
L-C3-T3	pos_16350	3-Ethyltoluene	139.808	106.829	0.764108	-0.388151	1.81414e-05	1.15078	down
L-C3-T3	pos_18062	4-Phenyl-3-buten-2-ol	158.893	120.794	0.760223	-0.395505	0.000172229	1.08038	down
L-C3-T3	pos_8802	Eremopetasinorol	4053.19	3035.72	0.748972	-0.417016	2.44272e-05	1.15494	down
L-C3-T3	pos_16385	Toluene	60.2551	44.9278	0.745627	-0.423474	0.00146228	1.02764	down
L-C3-T3	pos_9345	8,11,14-Octadecatriynoic acid	5512.82	4025.57	0.730219	-0.453599	0.000145404	1.11655	down
L-C3-T3	pos_15935	2-Ethyltoluene	292.817	212.421	0.72544	-0.463072	0.00037266	1.14793	down
L-C3-T3	pos_18398	3-Hydroxy-10'-apo-b,y-carotenal	9618.54	6934.57	0.720958	-0.472012	0.00016453	1.11153	down
L-C3-T3	pos_2416	DG(18:4(6Z,9Z,12Z,15Z)/16:1(9Z)/0:0)	5433.18	3913.85	0.720361	-0.473208	0.000289161	1.09122	down
L-C3-T3	pos_7815	4-[5]-ladderane-butanoic acid	1565.11	1116.65	0.713463	-0.48709	0.00143505	1.06352	down
L-C3-T3	pos_2609	16,16-dimethyl-PGA1	2991.62	2120.6	0.708845	-0.496457	0.000679688	1.06083	down
L-C3-T3	pos_9025	Heliannuol D	1727.86	1217.29	0.704506	-0.505317	9.61236e-05	1.14416	down
L-C3-T3	pos_6268	3-Dimethylallyl-4-hydroxybenzaldehyde	149.934	105.201	0.701646	-0.511184	0.000189114	1.12258	down
L-C3-T3	pos_18059	p-Mentha-1,3,5,8-tetraene	1961.62	1375.17	0.701038	-0.512436	3.38905e-06	1.19754	down
L-C3-T3	pos_6373	Pioglitazone	25294.2	17649.5	0.697769	-0.519178	0.000646658	1.04962	down
L-C3-T3	pos_17005	1,2,4-Trimethylbenzene	440.67	305.999	0.694396	-0.52617	5.20942e-05	1.12079	down
L-C3-T3	pos_18610	Biliverdin	1711.83	1178.32	0.688341	-0.538804	0.00138727	1.02904	down
L-C3-T3	pos_15847	alpha-Amylcinnamaldehyde	174.394	119.795	0.68692	-0.541787	2.63017e-05	1.15581	down
L-C3-T3	pos_18070	3-buten-2-one 1-(2,3,6-trimethyl phenyl)	1425.07	973.839	0.683363	-0.549277	2.54682e-06	1.19885	down
L-C3-T3	pos_17488	xi-3-(4-Isopropylphenyl)-2-methylpropanal	323.568	219.979	0.679854	-0.556704	7.53892e-05	1.12592	down
L-C3-T3	pos_16876	Ricinoleic Acid methyl ester	14124.3	9516.54	0.673769	-0.569675	0.00355441	1.00103	down
L-C3-T3	pos_9659	Latanoprost Lactone Diol	522.056	349.22	0.668932	-0.580068	4.42326e-05	1.15295	down
L-C3-T3	pos_8066	3R-hydroxy-5Z-dodecenoic acid	384.124	255.34	0.664731	-0.589157	0.00112268	1.02357	down
L-C3-T3	pos_2457	4-Pyridoxic acid	270.322	178.947	0.661977	-0.595148	0.00162735	1.04421	down
L-C3-T3	pos_2004	Norethindrone	1597.86	1050.13	0.657211	-0.605571	0.00111371	1.01822	down
L-C3-T3	pos_18609	Glaucarubin	1057.98	692.824	0.654856	-0.610749	0.000640746	1.06697	down
L-C3-T3	pos_2127	Norethynodrel	586.632	382.621	0.652232	-0.616542	0.00090123	1.05134	down
L-C3-T3	pos_18705	Eremolactone	683.967	445.555	0.651427	-0.618325	9.17131e-05	1.12446	down
L-C3-T3	pos_18071	Pilocarpic acid	1797.83	1165.73	0.648406	-0.625031	3.09902e-06	1.19855	down
L-C3-T3	pos_15694	2-(4-Methylphenyl)propanal	172.844	112.041	0.648224	-0.625435	7.52538e-05	1.12076	down
L-C3-T3	pos_2748	MGDG(18:3(9Z,12Z,15Z)/18:4(6Z,9Z,12Z,15Z))	26973.1	17357.6	0.643515	-0.635954	3.15707e-06	1.18788	down
L-C3-T3	pos_3651	DG(18:2(9Z,12Z)/18:2(9Z,12Z)/0:0)	4753.06	3049.37	0.641559	-0.640347	0.00013599	1.11276	down
L-C3-T3	pos_16589	3-Methyl-4-phenyl-3-buten-2-one	347.514	222.828	0.641204	-0.641144	7.90809e-05	1.15163	down
L-C3-T3	pos_15718	Dihydroisolysergic acid II	2589.21	1655.21	0.639271	-0.645499	0.000829548	1.06328	down
L-C3-T3	pos_1532	gamma-Glutaminyl-4-hydroxybenzene	1103.57	703.114	0.637129	-0.650342	7.66615e-06	1.14822	down
L-C3-T3	pos_16541	9,12-Octadecadiynoic Acid	32711.1	20817.2	0.636396	-0.652002	0.0010266	1.00308	down
L-C3-T3	pos_1611	Nα-Acetyl-L-glutamine	1965.72	1237.33	0.629456	-0.667823	0.00413601	1.02288	down
L-C3-T3	pos_16368	PPHP	323.241	202.167	0.625437	-0.677063	1.78791e-05	1.15802	down
L-C3-T3	pos_5587	(-)-Riboflavin	14100.1	8726.73	0.618914	-0.692189	0.000429428	1.10007	down
L-C3-T3	pos_18514	Farnesoic acid	793.33	490.869	0.618746	-0.692581	0.00255745	1.04077	down
L-C3-T3	pos_16529	2-Phenylethanol	159.502	98.2842	0.616196	-0.698539	1.42262e-06	1.18323	down
L-C3-T3	pos_18656	Thiogeraniol	482.328	297.056	0.615879	-0.69928	8.48523e-05	1.16051	down
L-C3-T3	pos_2891	Tripoxyrollin	2294.3	1411.42	0.615186	-0.700906	0.000172131	1.11076	down
L-C3-T3	pos_16290	6,9-Heptadecadiynoic acid	391.124	239.873	0.61329	-0.705358	7.50858e-05	1.1219	down
L-C3-T3	pos_17486	1,4,6-Trimethylnaphthalene	323.73	198.483	0.613114	-0.705773	1.84292e-05	1.15137	down
L-C3-T3	pos_16530	2-Octenoic acid	181.234	111.01	0.612521	-0.707169	1.47946e-05	1.17719	down
L-C3-T3	pos_16540	Valerenic acid	336.977	206.1	0.611615	-0.709305	3.02503e-05	1.12516	down
L-C3-T3	pos_18510	Ethyl(E,Z)-decadienoate	1450.74	887.005	0.611415	-0.709776	0.000424886	1.12338	down
L-C3-T3	pos_17487	(Z)-1-(Methylthio)-5-phenyl-1-penten-3-yne	161.136	98.4649	0.611066	-0.710599	2.12081e-05	1.18603	down
L-C3-T3	pos_909	N2-Acetyl-L-aminoadipate	4118.58	2505.27	0.608286	-0.717178	0.00143556	1.05641	down
L-C3-T3	pos_15704	17-octadecene-9,11-diynoic acid	43183.6	26213.5	0.607023	-0.720176	6.21539e-06	1.16516	down
L-C3-T3	pos_3760	beta-Thujaplicin	108.388	65.7799	0.606892	-0.720488	0.000822471	1.03498	down
L-C3-T3	pos_18506	Dihydroactinidiolide	743.185	450.924	0.606746	-0.720836	8.37474e-06	1.18965	down
L-C3-T3	pos_18373	(S)-11,12,13-Trinor-7-calamenone	255.408	154.711	0.605738	-0.723234	2.31186e-05	1.17318	down
L-C3-T3	pos_6442	Tropinone	89.1006	53.8994	0.604927	-0.725167	0.000723244	1.05901	down
L-C3-T3	pos_8824	exo-5,6-Dimethylbicyclo[2.2.1]hept-5-en-2-ol	500.353	302.369	0.604311	-0.726638	1.09998e-05	1.18777	down
L-C3-T3	pos_18366	1-Methylnaphthalene	1094.12	653.959	0.597702	-0.742502	3.70389e-06	1.20033	down
L-C3-T3	pos_18082	Phenolic steroid	1194.11	708.431	0.593271	-0.753238	1.02924e-05	1.1996	down
L-C3-T3	pos_18808	Stearidonic Acid	10851.9	6434.81	0.592969	-0.753971	5.40441e-05	1.14238	down
L-C3-T3	pos_18500	Tetralin	638.461	378.06	0.592142	-0.755985	2.19543e-06	1.20286	down
L-C3-T3	pos_16367	Carvacrol	333.065	196.771	0.590787	-0.75929	0.000115184	1.17511	down
L-C3-T3	pos_18026	(+)-3,7(11)-Acoradiene	346.825	203.926	0.587979	-0.766164	1.16474e-06	1.19717	down
L-C3-T3	pos_18380	Sirenin	590.193	346.651	0.587353	-0.767701	3.37784e-07	1.20458	down
L-C3-T3	pos_17492	3-Deoxyestradiol	800.93	469.935	0.586736	-0.769216	7.08282e-06	1.16197	down
L-C3-T3	pos_15267	xi-8,9-Dehydrotheaspirone	812.206	475.384	0.5853	-0.772751	5.3886e-05	1.12523	down
L-C3-T3	pos_15126	Confertifoline	1036.97	605.201	0.583624	-0.776888	6.93766e-05	1.12667	down
L-C3-T3	pos_15918	(R)-ar-Turmerone	113.544	66.2107	0.583126	-0.77812	0.00231237	1.10348	down
L-C3-T3	pos_6304	Jasmolone	1519.88	885.241	0.58244	-0.77982	3.79328e-05	1.19395	down
L-C3-T3	pos_18511	3,4-Dihydrocadalene	2803.28	1621.91	0.578575	-0.789424	0.00114132	1.09228	down
L-C3-T3	pos_17481	Calycanthidine	1608.65	929.229	0.577645	-0.791744	1.97337e-07	1.21173	down
L-C3-T3	pos_17319	(±)13-HDoHE	1713.61	985.753	0.575248	-0.797745	2.6507e-07	1.21066	down
L-C3-T3	pos_2920	Manumycin A	1401.46	804.02	0.573703	-0.801623	0.000806772	1.12444	down
L-C3-T3	pos_1617	Conhydrinone	249.415	142.532	0.571467	-0.807259	0.000121471	1.12804	down
L-C3-T3	pos_18369	4-Isopropylphenylacetaldehyde	1335.4	760.46	0.56946	-0.812332	6.027e-07	1.21382	down
L-C3-T3	pos_17020	capsidiol	540.904	307.167	0.567878	-0.816347	0.000368428	1.11335	down
L-C3-T3	pos_18378	Cadalene	434.3	245.113	0.564386	-0.825246	8.95956e-07	1.21566	down
L-C3-T3	pos_2160	ANETHOLE	165.086	93.1284	0.56412	-0.825926	0.00030791	1.10763	down
L-C3-T3	pos_7305	Orientalone	434.841	244.612	0.562531	-0.829995	0.00167886	1.07229	down
L-C3-T3	pos_16351	(±)-2-Methyl-3-(4-methylphenyl)propanal	324.402	182.327	0.562042	-0.83125	0.00100288	1.03406	down
L-C3-T3	pos_17017	1,3-Diphenylpropane	318.184	178.315	0.560413	-0.835438	1.43951e-06	1.1929	down
L-C3-T3	pos_17302	5beta-1,3,7(11)-Eudesmatrien-8-one	302.938	168.938	0.557663	-0.842533	1.39917e-06	1.1946	down
L-C3-T3	pos_15552	5-Hexynoic acid; 5-Hexyn-1-oic acid	47.18	26.2755	0.556921	-0.844455	0.00131884	1.00767	down
L-C3-T3	pos_5022	Sodium (±)-2-(4-methoxyphenoxy)propionate	132.9	73.4452	0.552636	-0.855599	0.000176948	1.13937	down
L-C3-T3	pos_4857	4-Hydroxyindole	356.847	196.842	0.551614	-0.858268	5.55727e-07	1.212	down
L-C3-T3	pos_16823	CRASSIN ACETATE	833.116	459.372	0.55139	-0.858854	9.1165e-05	1.15633	down
L-C3-T3	pos_859	Aniline	287.087	157.062	0.547089	-0.870153	0.00264237	1.03602	down
L-C3-T3	pos_18285	2-Methyl-6-methylene-2E,7-octadien-1-ol	930.955	509.02	0.546772	-0.87099	0.00049871	1.08903	down
L-C3-T3	pos_18816	2-Methyl-1,3-cyclohexadiene	188.1	102.646	0.5457	-0.873821	0.00099266	1.13181	down
L-C3-T3	pos_8063	8E-Hydroxy-4,8-dimethyl-4,9-decadienal	2071.82	1130.46	0.545635	-0.873992	0.000951183	1.05871	down
L-C3-T3	pos_15714	preclavulone lactone I	2527.92	1375.57	0.544151	-0.877922	6.20201e-05	1.14091	down
L-C3-T3	pos_1158	Triacanthine	3919.11	2122.05	0.541462	-0.885068	0.000603116	1.04749	down
L-C3-T3	pos_18064	3-Phenyl-4-pentenal	724.721	392.241	0.54123	-0.885687	1.31482e-07	1.23145	down
L-C3-T3	pos_2096	8,11,14-Nonadecatriynoic acid	420.351	227.477	0.541159	-0.885875	0.000215568	1.16834	down
L-C3-T3	pos_16337	o-Xylene	958.357	517.441	0.539925	-0.889169	1.57984e-05	1.15233	down
L-C3-T3	pos_3526	(±)5-HETE methyl ester	173.843	93.8613	0.539921	-0.88918	0.000140957	1.15943	down
L-C3-T3	pos_4717	S-Methyl-5'-thioadenosine	9648.23	5174.01	0.536266	-0.89898	0.00189849	1.09118	down
L-C3-T3	pos_2824	Oxandrolone	424.612	226.699	0.533896	-0.90537	3.14464e-07	1.23172	down
L-C3-T3	pos_17296	3-(4-Isopropylphenyl)propanal	221.076	117.408	0.531077	-0.913008	5.3764e-05	1.18029	down
L-C3-T3	pos_15914	PPA	235.102	124.24	0.528454	-0.920151	1.91998e-05	1.17651	down
L-C3-T3	pos_16858	Cuminaldehyde	893.536	472.127	0.528381	-0.920349	6.59864e-05	1.12676	down
L-C3-T3	pos_18632	(6beta,22E)-6-Hydroxystigmasta-4,22-dien-3-one	6200.42	3270.81	0.527514	-0.922717	0.000132487	1.1367	down
L-C3-T3	pos_9159	4-n-Pentylphenol	526.303	277.584	0.527423	-0.922968	0.000126702	1.15973	down
L-C3-T3	pos_15877	4-[3]-ladderane-butanoic acid	1548.85	810.983	0.523604	-0.933452	0.000103275	1.15634	down
L-C3-T3	pos_17769	5(S)-HpEPE	595.513	311.797	0.523577	-0.933525	3.45818e-05	1.16784	down
L-C3-T3	pos_16653	7Z,11E-Hexadecadien-1-ol	138.491	72.4785	0.523343	-0.93417	0.00206656	1.05035	down
L-C3-T3	pos_18374	1,2,3,4,tetrahydro-1,5,7-trimethylnapthalene	1130.48	590.961	0.522751	-0.935803	2.43683e-06	1.21877	down
L-C3-T3	pos_15845	Methyl citronellate	393.133	204.849	0.521069	-0.940454	2.59983e-07	1.20231	down
L-C3-T3	pos_2166	3a,7a,12a,19-Tetrahydroxy-5b-cholanoic acid	305.414	158.413	0.518683	-0.947076	0.000219625	1.13918	down
L-C3-T3	pos_2827	DG(20:5(5Z,8Z,11Z,14Z,17Z)/14:1(9Z)/0:0)	19483.5	10057.7	0.516215	-0.953955	3.57844e-06	1.21717	down
L-C3-T3	pos_3419	Caprylic Acid (Octanoic Acid)	86.279	44.5034	0.515807	-0.955096	0.000108849	1.18186	down
L-C3-T3	pos_6440	Benzofuran	8032.02	4127.4	0.513868	-0.96053	0.000301336	1.15665	down
L-C3-T3	pos_7513	4-Hydroxy-4-methyl-7-decenoic acid gamma-lactone	1066.57	544.771	0.510771	-0.969251	1.30577e-06	1.20045	down
L-C3-T3	pos_17298	Chamazulene	292.937	149.577	0.51061	-0.969706	9.06029e-06	1.16968	down
L-C3-T3	pos_7352	Isoelemicin	2008.65	1021.95	0.508775	-0.974901	3.3472e-06	1.20504	down
L-C3-T3	pos_3527	17beta-Hydroxy-2alpha-(hydroxymethyl)-17-methyl-5alpha-androstan-3-one	2408.1	1222.18	0.50753	-0.978434	0.000175715	1.15852	down
L-C3-T3	pos_18480	Eicosapentaenoic acid	471.246	238.625	0.50637	-0.981735	1.09918e-06	1.20848	down
L-C3-T3	pos_1797	Oleamide	373.911	189.233	0.50609	-0.982533	0.00730817	1.00992	down
L-C3-T3	pos_16668	Macrophyllic acid A	558.58	281.549	0.504045	-0.988377	6.4982e-06	1.14315	down
L-C3-T3	pos_5578	5-Deoxydiplosporin	305.455	152.509	0.499287	-1.00206	0.000147409	1.14691	down
L-C3-T3	pos_17435	Brefeldin A	375.363	187.34	0.499091	-1.00263	1.1433e-06	1.1898	down
L-C3-T3	pos_2163	5alpha-Androstane-3,17-dione	962.573	479.856	0.498513	-1.0043	6.10538e-06	1.1963	down
L-C3-T3	pos_15923	nandrolone	8537.92	4256.25	0.498511	-1.0043	8.46913e-06	1.16638	down
L-C3-T3	pos_7699	2,5-Dimethoxy-4-(2-propenyl)phenol	304.33	150.789	0.495478	-1.01311	2.75815e-07	1.19416	down
L-C3-T3	pos_18405	alpha-Santalal	233.777	115.549	0.494269	-1.01663	2.25477e-05	1.2045	down
L-C3-T3	pos_7769	formyl 2E,4E,6Z-decatrienoate	500.451	245.208	0.489975	-1.02922	0.000932693	1.10026	down
L-C3-T3	pos_9504	3,4,5-Trimethylbenzaldehyde	1111.47	544.106	0.489538	-1.03051	1.35967e-06	1.18225	down
L-C3-T3	pos_17785	Cholic acid	1508.62	733.569	0.486253	-1.04022	9.00566e-05	1.12567	down
L-C3-T3	pos_7670	PD116740	1700.79	826.687	0.486061	-1.04079	0.00244523	1.03983	down
L-C3-T3	pos_15865	12(S)-HpEPE	4008.6	1933.47	0.482331	-1.0519	3.91551e-07	1.20394	down
L-C3-T3	pos_18683	1,2,3-Trimethylbenzene	371.737	177.742	0.478139	-1.0645	6.50874e-06	1.21184	down
L-C3-T3	pos_8340	Ethyl vanillin isobutyrate	243.29	116.178	0.477529	-1.06634	0.000951939	1.12009	down
L-C3-T3	pos_16294	17-keto-4(Z),7(Z),10(Z),13(Z),15(E),19(Z)-Docosahexaenoic Acid	7052.29	3342.24	0.473923	-1.07727	1.15178e-06	1.19205	down
L-C3-T3	pos_6811	12-oxo-5E,8E,10Z-dodecatrienoic acid	190.925	90.1428	0.472138	-1.08272	0.000595919	1.12771	down
L-C3-T3	pos_16845	Propofol	127.782	60.0947	0.47029	-1.08838	6.90512e-05	1.1175	down
L-C3-T3	pos_8498	Dinor-PGE2	1523.04	715.667	0.469895	-1.08959	4.70001e-05	1.15805	down
L-C3-T3	pos_1489	Vidarabine	83986.2	39268.6	0.46756	-1.09678	0.00170607	1.10647	down
L-C3-T3	pos_15478	3-Oxo-1,4,11(13)-eudesmatrien-12-oic acid	235.498	109.192	0.463664	-1.10885	1.32603e-05	1.19836	down
L-C3-T3	pos_16244	Ethyl (2E,4E,7Z)-Decatrienoate	783.267	361.714	0.461802	-1.11465	0.000330898	1.14219	down
L-C3-T3	pos_9538	Cortisone acetate	18729	8632.58	0.46092	-1.11741	0.000165393	1.08676	down
L-C3-T3	pos_8007	Dihydroscoparin	2037.5	938.791	0.460756	-1.11793	0.00017456	1.15512	down
L-C3-T3	pos_3645	DG(20:4(5Z,8Z,11Z,14Z)/0:0/20:4(5Z,8Z,11Z,14Z)) (d5)	4909.48	2261.55	0.460649	-1.11826	0.000523374	1.05948	down
L-C3-T3	pos_6367	beta-Nicotinamide D-ribonucleotide	1272.08	574.634	0.451729	-1.14647	0.000901779	1.05677	down
L-C3-T3	pos_15851	13E-octadecene-9,11-diynoic acid	17816.8	8043.07	0.451431	-1.14742	4.74758e-07	1.19281	down
L-C3-T3	pos_18214	11-deoxy PGF2α	717.311	323.301	0.450712	-1.14972	1.4595e-05	1.14977	down
L-C3-T3	pos_15772	(Z)-alpha-Bergamotenoic acid	536.42	238.743	0.445067	-1.1679	2.07479e-07	1.20071	down
L-C3-T3	pos_17737	Pilosanol B	145.93	64.891	0.444672	-1.16919	0.000891899	1.03758	down
L-C3-T3	pos_3055	Phosphatidylethanolamine lyso 16_0	671.862	297.813	0.443265	-1.17376	0.000180573	1.16287	down
L-C3-T3	pos_17699	(3S,5R,6S)-5,6-epoxy-3-hydroxy-5,6-dihydro-12'-apo-beta-caroten-12'-al	14180.2	6269.1	0.442103	-1.17755	3.21982e-07	1.21131	down
L-C3-T3	pos_7515	Methyl jasmonate	3628.34	1603.13	0.441835	-1.17842	2.96352e-07	1.21521	down
L-C3-T3	pos_2523	9(R)-HODE	519.999	229.68	0.441693	-1.17889	5.79659e-05	1.14171	down
L-C3-T3	pos_3461	Cryptoxanthin diepoxide	25657.4	11315.9	0.441039	-1.18102	2.14277e-06	1.20463	down
L-C3-T3	pos_3303	4-[1-Ethyl-2-(4-methylphenyl)butyl]phenol	73.8501	32.5643	0.440951	-1.18131	4.60706e-05	1.18009	down
L-C3-T3	pos_3077	Leukotriene D4	2866.32	1262.92	0.440609	-1.18243	2.12578e-05	1.18982	down
L-C3-T3	pos_15487	Ingenol	5408.26	2368.27	0.437898	-1.19133	2.06624e-05	1.19374	down
L-C3-T3	pos_9022	3-Ethyl-5-methylphenol	59.3469	25.8864	0.436188	-1.19698	1.04352e-05	1.16799	down
L-C3-T3	pos_15854	13(S)-HpOTrE	20233.4	8816.6	0.435744	-1.19845	3.39659e-07	1.20756	down
L-C3-T3	pos_17698	20β-Dihydroprednisolone	1070.27	465.491	0.434926	-1.20116	0.000786321	1.10602	down
L-C3-T3	pos_15870	Germacrone-13-al	1782.52	775.171	0.434874	-1.20133	1.95233e-05	1.14294	down
L-C3-T3	pos_3304	9-cis-retinal	164.776	71.4986	0.433915	-1.20452	0.00114568	1.10123	down
L-C3-T3	pos_2223	Euchrenone a5	606.132	261.061	0.4307	-1.21524	0.0015917	1.00164	down
L-C3-T3	pos_16373	Sundiversifolide	392.656	168.564	0.429291	-1.21997	0.000131422	1.17859	down
L-C3-T3	pos_16046	Styrene	285.681	122.624	0.429235	-1.22016	7.08723e-06	1.21046	down
L-C3-T3	pos_16091	11-dehydro-TXB2-d4	1112.72	477.494	0.429123	-1.22054	1.20962e-07	1.21712	down
L-C3-T3	pos_3095	Nandrolone phenpropionate	561.058	240.596	0.428826	-1.22153	4.67236e-06	1.19412	down
L-C3-T3	pos_16148	13,14-dihydro-15-keto-PGF2alpha	3453.07	1479.89	0.428573	-1.22239	0.000173945	1.17133	down
L-C3-T3	pos_18582	2alpha-Methylpregn-4-ene-3,11,20-trione	967.22	413.215	0.42722	-1.22695	9.93498e-06	1.16473	down
L-C3-T3	pos_6421	Hyacinthin	60883.4	25738.7	0.422753	-1.24211	0.00117569	1.11263	down
L-C3-T3	pos_1365	2,2,4,4,6,6-Hexamethyl-1,3,5-trithiane	2587.83	1093.42	0.422522	-1.2429	1.28555e-06	1.21223	down
L-C3-T3	pos_16847	Yucalexin B5	20169	8517.03	0.422282	-1.24372	5.26396e-05	1.16212	down
L-C3-T3	pos_3533	MGDG(20:5(5Z,8Z,11Z,14Z,17Z)/18:4(6Z,9Z,12Z,15Z))	269439	113595	0.421599	-1.24606	0.00015536	1.17157	down
L-C3-T3	pos_3446	1-Cyclohexenecarboxylic acid	26.3135	11.0891	0.421423	-1.24666	0.000358893	1.13507	down
L-C3-T3	pos_9506	1-methoxy-4-propyl-Benzene	174.56	73.5505	0.421348	-1.24692	2.5291e-06	1.17916	down
L-C3-T3	pos_2391	Desmethylfluoxetine	78529.8	33085.6	0.421313	-1.24704	0.000357811	1.11545	down
L-C3-T3	pos_3078	Morellinol	14247.5	5996.89	0.420907	-1.24843	1.29854e-05	1.19718	down
L-C3-T3	pos_8269	Ubiquinone-1	906.769	381.446	0.420665	-1.24926	0.00202806	1.10795	down
L-C3-T3	pos_18338	Palmitoyl Ethanolamide	3018.97	1268.56	0.420198	-1.25086	3.1615e-07	1.21925	down
L-C3-T3	pos_17883	PE(18:0/0:0)	4926.47	2055.11	0.417157	-1.26134	0.00369421	1.08675	down
L-C3-T3	pos_18169	(S)-Oleuropeic acid	304.917	127.117	0.416892	-1.26226	3.03567e-07	1.22787	down
L-C3-T3	pos_957	5-Acetyl-3,4-dihydro-2H-pyrrole	66.554	27.6958	0.416141	-1.26486	0.000620885	1.08294	down
L-C3-T3	pos_5414	N-octanoyl-L-Homoserine lactone	1141.88	467.166	0.409119	-1.28941	3.49876e-05	1.16801	down
L-C3-T3	pos_17932	6-pentadecyl Salicylic Acid	15485	6304.53	0.407137	-1.29641	0.000605408	1.09653	down
L-C3-T3	pos_17292	m-Xylene	1092.29	444.705	0.407132	-1.29643	3.68529e-06	1.19913	down
L-C3-T3	pos_16520	15(R)-Iloprost	14437.6	5875.39	0.406949	-1.29708	5.42978e-07	1.20136	down
L-C3-T3	pos_8374	Neocnidilide	2721.97	1105.85	0.406269	-1.29949	0.00364801	1.06591	down
L-C3-T3	pos_1581	3-Methoxy-L-tyrosine monohydrate	1377.53	558.524	0.405453	-1.30239	0.000373816	1.13096	down
L-C3-T3	pos_6733	Daunorubicin aglycone	6057.94	2455.64	0.405359	-1.30273	0.00165472	1.10264	down
L-C3-T3	pos_16159	(±)9-HpODE	19444	7837.49	0.403081	-1.31086	0.000873821	1.1243	down
L-C3-T3	pos_16711	Bisacumol	165.562	66.6755	0.402723	-1.31214	2.78181e-06	1.20903	down
L-C3-T3	pos_10540	Gemfibrozil	359.542	143.526	0.399192	-1.32484	0.000458942	1.14102	down
L-C3-T3	pos_15419	Cymathere lactone	13780.1	5480.24	0.397692	-1.33028	1.94475e-06	1.19689	down
L-C3-T3	pos_17154	Saussurea lactone	1870.59	743.333	0.39738	-1.33141	1.71313e-06	1.21585	down
L-C3-T3	pos_18171	19-Nor-17alpha-pregn-5(10)-en-20-yne-3alpha,17beta-diol	1447.61	574.789	0.39706	-1.33257	4.446e-06	1.18249	down
L-C3-T3	pos_5133	epsilon-Caprolactam	199.824	79.1697	0.396197	-1.33571	3.171e-06	1.2167	down
L-C3-T3	pos_3300	(all-E)-1,7,9-Heptadecatriene-11,13,15-triyne	197.8	78.2031	0.395364	-1.33875	0.000201799	1.1472	down
L-C3-T3	pos_35	2-Thiocytidine	2136.19	835.481	0.391108	-1.35436	2.52397e-06	1.21786	down
L-C3-T3	pos_7468	Benzyl (2R,3S)-2-methyl-3-hydroxybutanoate	934.677	364.492	0.389966	-1.35858	0.000371826	1.1429	down
L-C3-T3	pos_16156	hexylresorcinol	1045.17	407.532	0.389921	-1.35875	0.000195816	1.15652	down
L-C3-T3	pos_4622	Glu Ile	12776.5	4964.03	0.388529	-1.3639	0.00139629	1.04119	down
L-C3-T3	pos_16058	8-Deoxy-11,13-dihydroxygrosheimin	799.603	310.392	0.388183	-1.36519	5.14592e-07	1.21609	down
L-C3-T3	pos_17415	8-iso-16-cyclohexyl-tetranor Prostaglandin E2	848.041	329.163	0.388145	-1.36533	4.01254e-05	1.19194	down
L-C3-T3	pos_16672	Taxodone	6037.98	2340.63	0.387652	-1.36717	1.07626e-06	1.18058	down
L-C3-T3	pos_15421	Yucalexin P15	2823.65	1094.14	0.38749	-1.36777	0.000190071	1.16828	down
L-C3-T3	pos_9509	4-methyl-octanoic acid	1863.67	718.749	0.385662	-1.37459	2.47968e-07	1.19315	down
L-C3-T3	pos_780	N2-Succinylglutamic acid	786.594	301.604	0.38343	-1.38296	0.000617164	1.06634	down
L-C3-T3	pos_15270	Ecklonialactone A	18004.8	6862.71	0.381161	-1.39153	2.80094e-06	1.18323	down
L-C3-T3	pos_1546	ALANYL-dl-LEUCINE	329.787	125.679	0.381091	-1.39179	0.00047736	1.1058	down
L-C3-T3	pos_4583	Piperidine	280.816	106.886	0.380627	-1.39355	0.000198594	1.09121	down
L-C3-T3	pos_16594	13,14-dihydro-15-keto-PGF2α	2945.2	1119.14	0.379987	-1.39598	0.00125588	1.09958	down
L-C3-T3	pos_3170	DG(18:3(9Z,12Z,15Z)/18:3(9Z,12Z,15Z)/0:0)	44260.7	16719.8	0.377757	-1.40447	8.85416e-08	1.2241	down
L-C3-T3	pos_18106	Rhubafuran	322.264	121.679	0.377575	-1.40516	6.7594e-06	1.21046	down
L-C3-T3	pos_17385	2-tert-Butylphenol	75.4177	28.4721	0.377526	-1.40535	0.0013308	1.07837	down
L-C3-T3	pos_15919	2-Methyl-4-phenyl-2-butyl 2-methylpropanoate	711.291	267.375	0.375901	-1.41158	9.72208e-07	1.20648	down
L-C3-T3	pos_17022	Pinolenic Acid	36813.2	13780.7	0.37434	-1.41758	0.000814171	1.08546	down
L-C3-T3	pos_16342	8,12-iso-iPF2α-VI 1,5- lactone	1582.31	591.811	0.374017	-1.41882	0.00121509	1.08739	down
L-C3-T3	pos_3317	2,4-Diphenyl-1-butene	327.079	122.117	0.373357	-1.42137	3.65919e-05	1.19085	down
L-C3-T3	pos_15165	Methyl acetoxy-6-gingerol	1425.85	530.16	0.371821	-1.42732	0.00176572	1.10571	down
L-C3-T3	pos_696	(R)-(+)-2-Pyrrolidone-5-carboxylic acid	9561.48	3554.35	0.371736	-1.42765	4.79767e-06	1.17569	down
L-C3-T3	pos_17153	6,8,10,12-pentadecatetraenal	153.684	56.562	0.368042	-1.44206	4.70188e-07	1.19895	down
L-C3-T3	pos_226	D-Pipecolic acid	1803.56	663.09	0.367657	-1.44357	9.74562e-07	1.18424	down
L-C3-T3	pos_18805	1-H-Inden-1-one,2,3-dihydro-3,3,5,6-tetramethyl	326.198	119.881	0.367509	-1.44415	4.41955e-05	1.1876	down
L-C3-T3	pos_3324	LAGOCHILIN	227.298	83.133	0.365744	-1.45109	6.25876e-06	1.20259	down
L-C3-T3	pos_17364	(R)-3,4-Dihydro-8-hydroxy-3-tridecyl-1H-2-benzopyran-1-one	4230.25	1541.13	0.364313	-1.45675	5.67384e-07	1.18675	down
L-C3-T3	pos_2002	Linoelaidic Acid	3389.87	1234.41	0.364148	-1.4574	0.000125184	1.15936	down
L-C3-T3	pos_3742	Dimethyl 3-methoxy-4-oxo-5-(8,11,14-pentadecatrienyl)-2-hexenedioate	305.508	110.869	0.362901	-1.46235	2.58263e-05	1.12846	down
L-C3-T3	pos_15361	trans-EKODE-(E)-Ib	786.533	285.281	0.362708	-1.46312	1.72662e-05	1.16234	down
L-C3-T3	pos_15734	(-)-Myrtenyl isovalerate	793.952	286.132	0.360389	-1.47237	2.01291e-05	1.17874	down
L-C3-T3	pos_15836	2-Oxo-8-methylthiooctanoic acid	94.5441	33.9437	0.359025	-1.47784	9.42207e-05	1.19363	down
L-C3-T3	pos_2149	2,3-dinor-PGE1	1058.26	379.925	0.359008	-1.47791	4.06148e-08	1.23138	down
L-C3-T3	pos_15468	2,4,6-Trimethyl-4-phenyl-1,3-dioxane	1144.26	405.006	0.353947	-1.4984	2.00128e-07	1.21804	down
L-C3-T3	pos_2358	PI(22:3(10Z,13Z,16Z)/16:2(9Z,12Z))	258562	91285.4	0.353051	-1.50205	5.08288e-05	1.20043	down
L-C3-T3	pos_16740	Guggulsterone	5606.91	1977.68	0.352722	-1.5034	3.64957e-07	1.20741	down
L-C3-T3	pos_16318	15-cyclohexyl pentanor PGF2α	3337.62	1167.57	0.349822	-1.51531	3.67633e-05	1.18743	down
L-C3-T3	pos_8549	Ingol	2948.11	1030.27	0.349468	-1.51677	1.45957e-06	1.19343	down
L-C3-T3	pos_9520	7,10-Hexadecadiynoic acid	247.442	86.2297	0.348484	-1.52084	1.49138e-07	1.20025	down
L-C3-T3	pos_18557	2,3,5-Trimethacarb	5431.62	1891.11	0.348168	-1.52215	3.51441e-06	1.22191	down
L-C3-T3	pos_7730	(2,2-Diethoxyethyl)benzene	757.927	263.14	0.347184	-1.52623	3.13506e-06	1.19404	down
L-C3-T3	pos_16422	Estra-1,3,5(10)-triene-3,6alpha,17beta-triol triacetate	40369.9	13984.7	0.346414	-1.52943	1.46126e-05	1.19302	down
L-C3-T3	pos_1866	3-Methylbutyraldehyde oxime	232.58	80.4494	0.3459	-1.53157	0.000161689	1.14249	down
L-C3-T3	pos_17453	beta-Ionone	116.144	39.9117	0.343638	-1.54104	1.39348e-08	1.21699	down
L-C3-T3	pos_15855	PGB3	26389.5	8979.6	0.340272	-1.55524	1.83964e-08	1.21991	down
L-C3-T3	pos_1452	cGMP	9774.04	3271.51	0.334714	-1.579	0.00101354	1.07195	down
L-C3-T3	pos_1387	Maleic hydrazide	3347.62	1116.78	0.333604	-1.58379	0.000221567	1.09124	down
L-C3-T3	pos_17366	Ciprostene	22289.1	7412.24	0.33255	-1.58836	1.65853e-06	1.18092	down
L-C3-T3	pos_18236	2,5-Furandicarboxylic acid	151.879	50.4414	0.332117	-1.59024	0.000159178	1.17913	down
L-C3-T3	pos_9526	13-epi-12-oxo Phytodienoic Acid	86689.1	28531.2	0.329121	-1.60331	1.23229e-06	1.18636	down
L-C3-T3	pos_3253	Withaperuvin H	9289.78	3031.81	0.32636	-1.61546	9.85899e-05	1.16975	down
L-C3-T3	pos_15635	Buddledin A	1853.13	602.547	0.325151	-1.62082	4.59071e-05	1.16122	down
L-C3-T3	pos_2413	2,4,5,7alpha-Tetrahydro-1,4,4,7a-tetramethyl-1H-inden-2-ol	400.08	129.053	0.322569	-1.63232	6.19759e-08	1.2282	down
L-C3-T3	pos_17838	4'-Isopropylacetophenone	505.069	161.675	0.320104	-1.64339	3.38502e-05	1.19143	down
L-C3-T3	pos_17230	Methyl 10-gingerol	45454.1	14487.7	0.318731	-1.64959	5.60082e-06	1.16166	down
L-C3-T3	pos_7598	Ser Phe Met	3480.67	1104.54	0.317336	-1.65592	7.08996e-05	1.19934	down
L-C3-T3	pos_8976	2,6,6-Trimethyl-1,4-cyclohexadiene-1-carboxaldehyde	103.704	32.8036	0.31632	-1.66055	9.53256e-07	1.19909	down
L-C3-T3	pos_4987	3-Buten-1-amine	385.024	121.671	0.31601	-1.66196	2.47773e-05	1.14538	down
L-C3-T3	pos_9818	Ikarisoside B	3219.05	1013.97	0.314991	-1.66662	0.00364452	1.06983	down
L-C3-T3	pos_16789	17beta-Hydroxy-4-oxa-5alpha-androst-1-en-3-one acetate	5452.46	1715.28	0.314588	-1.66846	0.000615681	1.14187	down
L-C3-T3	pos_5944	E-64	2248.13	706.209	0.314131	-1.67056	0.000275368	1.10928	down
L-C3-T3	pos_17179	17beta-Methoxyandrost-5-ene-3beta,16beta-diol	3547.31	1107.54	0.31222	-1.67937	0.00190924	1.07788	down
L-C3-T3	pos_3567	PA(P-18:0/17:2(9Z,12Z))	25891.4	8030.42	0.310158	-1.68892	1.05797e-06	1.18887	down
L-C3-T3	pos_3808	2-Methylpyridine	6832.13	2112.85	0.309252	-1.69315	1.74256e-06	1.21287	down
L-C3-T3	pos_15345	Palmitic amide	8517.69	2633.01	0.309122	-1.69375	9.16757e-06	1.21064	down
L-C3-T3	pos_17386	8Z,11Z,14Z-heptadecatrienal	495.301	153.079	0.309064	-1.69402	0.00209547	1.05034	down
L-C3-T3	pos_15627	3,3',4,5'-Tetrahydroxy-trans-stilbene	333.002	102.16	0.306785	-1.7047	2.58767e-06	1.19844	down
L-C3-T3	pos_3746	Clarithromycin	5314.01	1625.45	0.305881	-1.70896	6.10102e-06	1.185	down
L-C3-T3	pos_10126	(Z)-alpha-ocimene	128.529	39.0512	0.303832	-1.71866	7.74803e-06	1.14742	down
L-C3-T3	pos_1039	Cytosine	21851.7	6625.37	0.303197	-1.72167	1.96798e-06	1.16965	down
L-C3-T3	pos_7413	3alpha-Mannobiose	1141.09	345.701	0.302955	-1.72282	6.03054e-06	1.20897	down
L-C3-T3	pos_7353	DODEC-2-ENE-8,10-DIYNOIC ACID ISOBUTYLAMIDE	255.575	77.3802	0.30277	-1.72371	0.000449331	1.05382	down
L-C3-T3	pos_15684	9S-hydroxy-12R,13S-epoxy-10E,15Z-octadecadienoic acid	4449.09	1346.31	0.302604	-1.7245	3.79715e-06	1.18819	down
L-C3-T3	pos_7957	4-Methylumbelliferyl acetate	112.905	34.1582	0.30254	-1.7248	0.00107097	1.09923	down
L-C3-T3	pos_16036	16-hydroxy hexadecanoic acid	6649.91	2006.46	0.301728	-1.72868	3.58201e-05	1.14365	down
L-C3-T3	pos_3350	Palmitoleamide	151.867	45.5737	0.300089	-1.73654	0.000209148	1.17872	down
L-C3-T3	pos_18	Cerulenin	2606	781.771	0.299989	-1.73702	8.00677e-07	1.22063	down
L-C3-T3	pos_1312	D-Guanosine	28741	8598.99	0.299189	-1.74087	7.84422e-06	1.15402	down
L-C3-T3	pos_2640	5-Phenyl-1-pentanol	272.483	81.0773	0.29755	-1.74879	3.93012e-09	1.23357	down
L-C3-T3	pos_764	2-Pyrrolidinone	216.741	64.411	0.297179	-1.7506	0.000685184	1.16093	down
L-C3-T3	pos_1817	Myrtenol	3581.29	1063.44	0.296944	-1.75174	0.00156183	1.10895	down
L-C3-T3	pos_16372	C14:5n-1,3,5,7,9	255.957	75.6021	0.29537	-1.75941	6.70574e-05	1.18775	down
L-C3-T3	pos_18226	3-Hydroxy-4-isopropylbenzyl alcohol 3-glucoside	7099.81	2087.45	0.294014	-1.76604	1.82185e-05	1.20227	down
L-C3-T3	pos_16739	Methyl (9Z)-10'-oxo-6,10'-diapo-6-carotenoate	336.951	98.6308	0.292715	-1.77243	0.00184001	1.05452	down
L-C3-T3	pos_6890	Propoxycaine	567.544	165.815	0.292162	-1.77516	0.00339992	1.00019	down
L-C3-T3	pos_4977	1-(4-(prop-1-en-2-yl)cyclopent-1-enyl)ethanone	80.1831	23.308	0.290685	-1.78247	0.00107207	1.10851	down
L-C3-T3	pos_3285	Arachidic acid	1498.08	434.36	0.289945	-1.78615	8.97413e-06	1.19741	down
L-C3-T3	pos_851	2-Hydroxy-4,7-dimethoxy-2H-1,4-benzoxazin-3(4H)-one	223.799	64.7431	0.289292	-1.7894	0.000489571	1.05439	down
L-C3-T3	pos_15680	Lipoxin A5	19365.1	5599.37	0.289147	-1.79012	3.30159e-07	1.20508	down
L-C3-T3	pos_18290	Gabapentin	389.142	111.772	0.287226	-1.79974	0.00381725	1.04557	down
L-C3-T3	pos_18534	Coproporphyrin IV	370895	105681	0.284935	-1.8113	5.07221e-07	1.21944	down
L-C3-T3	pos_18738	Ginsenoyne J	310.558	88.2393	0.284132	-1.81537	2.35148e-05	1.20341	down
L-C3-T3	pos_4277	8Z,10E,12Z-octadecatrienoic acid	71.9743	20.3954	0.28337	-1.81924	0.00683638	1.00157	down
L-C3-T3	pos_8430	CANTHARIDIN	343.444	96.557	0.281143	-1.83062	0.000739188	1.12751	down
L-C3-T3	pos_15386	12-amino-octadecanoic acid	3578.31	985.647	0.27545	-1.86014	1.11968e-05	1.21172	down
L-C3-T3	pos_9522	Methyl 7,10,13-hexadecatrienoate	3203.02	877.314	0.273902	-1.86827	9.0603e-06	1.17052	down
L-C3-T3	pos_15163	(-)-Epinephrine	118.423	32.0944	0.271014	-1.88356	0.000179676	1.16044	down
L-C3-T3	pos_1855	3-Methylcyclopentene	993.518	268.858	0.270612	-1.8857	0.00392812	1.0518	down
L-C3-T3	pos_18770	Coproporphyrin II	155896	41993.1	0.269366	-1.89236	3.50798e-05	1.19459	down
L-C3-T3	pos_8905	12-hydroxyjasmonic acid	10214.5	2735.34	0.267789	-1.90083	2.54472e-05	1.19599	down
L-C3-T3	pos_17643	3,4-Dihydroxybenzaldehyde	1514.54	403.646	0.266513	-1.90772	6.47948e-08	1.22348	down
L-C3-T3	pos_3232	Haplophytine	2920.29	774.172	0.265101	-1.91539	4.10906e-05	1.15527	down
L-C3-T3	pos_3638	DG(16:0/18:3(9Z,12Z,15Z)/0:0)[iso2]	4682.23	1235.37	0.263842	-1.92225	1.19167e-05	1.19778	down
L-C3-T3	pos_5757	Heliotrine	7229.91	1892.49	0.261758	-1.93369	0.00636526	1.04584	down
L-C3-T3	pos_18288	Norbicycloekasantalal	113.093	29.5464	0.261257	-1.93646	0.000606122	1.12041	down
L-C3-T3	pos_1808	1,3-Octadiene	465.299	121.321	0.260738	-1.93933	0.00625244	1.00585	down
L-C3-T3	pos_3152	Adynerin	1335.58	344.053	0.257606	-1.95676	3.10748e-05	1.14571	down
L-C3-T3	pos_1807	2E,4Z-Heptadienal	1247.63	318.057	0.254929	-1.97183	0.00276916	1.07093	down
L-C3-T3	pos_7360	3,7-Dimethyl-2E,6-octadienyl acetate	927.354	235.22	0.253647	-1.97911	0.000220039	1.15169	down
L-C3-T3	pos_17094	PGE3 1,15-lactone	3785.58	953.123	0.251777	-1.98978	0.000716298	1.12354	down
L-C3-T3	pos_18293	Tricycloekasantal	574.193	144.418	0.251515	-1.99128	0.00331151	1.0655	down
L-C3-T3	pos_17623	Anofinic acid	11472.6	2874.36	0.250541	-1.99688	1.83988e-07	1.22213	down
L-C3-T3	pos_3351	6-[5]-ladderane-1-hexanol	169.813	42.4741	0.250123	-1.99929	5.72661e-06	1.20345	down
L-C3-T3	pos_9510	p-tert-Amylphenol	220.516	54.8597	0.248778	-2.00707	5.78605e-07	1.20575	down
L-C3-T3	pos_10646	8,11-Octadecadiynoic acid	11026.6	2713.35	0.246074	-2.02284	0.00042919	1.10315	down
L-C3-T3	pos_17629	Phthalic acid Mono-2-ethylhexyl Ester	68996.8	16960.3	0.245814	-2.02436	6.05529e-08	1.22372	down
L-C3-T3	pos_9057	cis-2-Thujen-4-ol	148.586	36.2353	0.243867	-2.03583	0.000975981	1.0699	down
L-C3-T3	pos_8850	DEHYDROABIETAMIDE	148.839	36.1968	0.243194	-2.03982	0.000148118	1.12375	down
L-C3-T3	pos_17010	5-Ethyl-3-methyl-2E,4E,6E-nonatriene	65.8691	15.9625	0.242336	-2.04492	0.00110307	1.03132	down
L-C3-T3	pos_9511	Norecasantalol	2594.19	625.493	0.241113	-2.05222	5.55419e-07	1.19369	down
L-C3-T3	pos_3456	PE(P-18:0/22:6(4Z,7Z,10Z,12E,16Z,19Z)(14OH))	31404.2	7556.79	0.24063	-2.05511	2.15739e-05	1.21457	down
L-C3-T3	pos_15135	Glycodeoxycholic acid	258.662	62.1518	0.240282	-2.0572	0.000757296	1.07226	down
L-C3-T3	pos_18297	(+)-Vulgraon B	112.332	26.8868	0.239351	-2.0628	0.0014824	1.06927	down
L-C3-T3	pos_10643	7-Oxo-11-dodecenoic acid	3487.53	829.381	0.237813	-2.0721	0.000326745	1.14736	down
L-C3-T3	pos_6336	Glu Val Val	5783.88	1371.14	0.237062	-2.07667	0.000300811	1.11372	down
L-C3-T3	pos_1820	(3Z,6Z,9Z)-dodecatrienol	3253.55	770.651	0.236865	-2.07787	0.00355057	1.06075	down
L-C3-T3	pos_15325	6-Tridecynoic acid	12236.6	2867.83	0.234366	-2.09317	1.24923e-07	1.22478	down
L-C3-T3	pos_18313	Pipericine	1312.89	307.629	0.234314	-2.09349	0.000763334	1.13557	down
L-C3-T3	pos_3658	PE-Cer(d14:2(4E,6E)/20:1(11Z)(2OH))	14956.3	3483.63	0.232921	-2.10208	3.06995e-07	1.20859	down
L-C3-T3	pos_18265	stigmasta-7,22E-dien-3β-ol	6040.31	1395.62	0.23105	-2.11372	2.11362e-05	1.17536	down
L-C3-T3	pos_18228	Cinitapride	136501	31524.2	0.230946	-2.11437	1.17048e-05	1.20919	down
L-C3-T3	pos_16348	[6]-Shogaol	4260.02	976.62	0.229252	-2.12499	7.31889e-07	1.20245	down
L-C3-T3	pos_3120	Enalkiren	3611.95	827.277	0.229039	-2.12634	0.00333413	1.08398	down
L-C3-T3	pos_3453	9(S)-HODE	155.816	35.4536	0.227535	-2.13584	6.35186e-05	1.19293	down
L-C3-T3	pos_2371	cis-Jasmone	429.604	96.5316	0.224699	-2.15393	2.40555e-06	1.21732	down
L-C3-T3	pos_18737	7Z,11Z,13E-Hexadecatrienal	330.694	74.0466	0.223913	-2.15899	3.06769e-05	1.2036	down
L-C3-T3	pos_18296	4-(4-Methyl-3-pentenyl)-3-cyclohexene-1-carboxaldehyde	396.966	87.7086	0.220947	-2.17823	0.000848164	1.11504	down
L-C3-T3	pos_10127	2,4-Undecadienal	267.936	58.8215	0.219535	-2.18747	0.000311557	1.12672	down
L-C3-T3	pos_16209	(E)-10,11-Dihydro-alpha-atlantone	344.898	75.2555	0.218197	-2.1963	7.17877e-08	1.22669	down
L-C3-T3	pos_3113	Paroxetine	1320.01	287.279	0.217634	-2.20002	1.27178e-05	1.19701	down
L-C3-T3	pos_3562	PE(P-18:0/17:2(9Z,12Z))	59889.6	12965.2	0.216485	-2.20766	8.79995e-05	1.17949	down
L-C3-T3	pos_3912	Hydroxyphenoxyethylaminohydroxypropanol	410.75	88.8917	0.216413	-2.20814	4.32081e-06	1.21452	down
L-C3-T3	pos_18284	5,7-nonadienal	381.609	80.9194	0.212048	-2.23754	0.00108699	1.11845	down
L-C3-T3	pos_4933	Jubanine B	1609.59	341.18	0.211967	-2.23809	0.00416175	1.06111	down
L-C3-T3	pos_9534	6-Ketoprostaglandin E1	88040.1	18642.4	0.211749	-2.23957	3.9531e-06	1.21512	down
L-C3-T3	pos_1818	2,2,6,6-Tetramethyl-4-piperidinone	761.234	159.802	0.209925	-2.25205	0.0060109	1.02599	down
L-C3-T3	pos_1819	(-)-Nopol	360.851	75.7101	0.20981	-2.25285	0.00857905	1.00398	down
L-C3-T3	pos_6050	Tetracaine N-oxide	4637.56	968.484	0.208835	-2.25957	0.0014876	1.07863	down
L-C3-T3	pos_1824	8E,10E-Tetradecadienal	3537.26	734.403	0.207619	-2.26799	0.00496844	1.04163	down
L-C3-T3	pos_10634	Perillyl aldehyde	436.443	90.5285	0.207424	-2.26935	0.00048273	1.10092	down
L-C3-T3	pos_1829	9,12,15-Octadecatrien-1-ol	473938	97666.3	0.206074	-2.27877	0.00196865	1.09561	down
L-C3-T3	pos_18298	Farnesyl acetone	61344.6	12589.4	0.205224	-2.28473	0.00407294	1.05122	down
L-C3-T3	pos_2563	3,6,8-dodecatrien-1-ol	363.919	74.2967	0.204158	-2.29225	0.000993633	1.11575	down
L-C3-T3	pos_2883	9-octadecenal	210.259	42.3177	0.201265	-2.31283	4.70569e-05	1.19858	down
L-C3-T3	pos_5616	Tropine	168.529	33.7546	0.20029	-2.31984	9.60736e-08	1.22496	down
L-C3-T3	pos_3130	Cer(d14:2(4E,6E)/18:1(9Z))	209.439	41.5018	0.198157	-2.33529	0.00121266	1.09261	down
L-C3-T3	pos_5963	6-Hydroxyindoramin	30421.4	5903.63	0.194062	-2.36541	0.000161009	1.13392	down
L-C3-T3	pos_1612	Artemidinol	7698.55	1487.47	0.193215	-2.37172	0.00110295	1.11536	down
L-C3-T3	pos_18283	1-ACETYLPIPERIDINE	179.399	33.5626	0.187083	-2.41825	0.00101425	1.1208	down
L-C3-T3	pos_16376	12-OPDA	87426.9	16198.7	0.185283	-2.4322	2.22647e-05	1.20682	down
L-C3-T3	pos_10796	Santalone	1358.13	227.246	0.167323	-2.57929	4.8352e-05	1.20379	down
L-C3-T3	pos_15139	Simulanoquinoline	6652.8	1106.11	0.166262	-2.58847	0.000422225	1.15824	down
L-C3-T3	pos_1821	(Z)-1,5-Tridecadiene	184.169	28.8778	0.1568	-2.673	0.007648	1.00166	down
L-C3-T3	pos_3360	Erucamide	235.709	35.9025	0.152317	-2.71485	0.000605492	1.14929	down
L-C3-T3	pos_3622	PA(20:1(11Z)/13:0)	23779.9	3594.16	0.151143	-2.72602	0.00241633	1.09573	down
L-C3-T3	pos_15800	Ganoderol A	1316.27	147.239	0.111861	-3.16022	0.00199385	1.04142	down
L-C3-T3	pos_2126	4E,6E,10Z-Hexadecatrien-1-ol	157.207	11.4872	0.0730704	-3.77457	5.57656e-05	1.20331	down
L-C3-T3	pos_18149	Pubescenol	642.167	46.2932	0.072089	-3.79408	0.00496215	1.06076	down
L-C3-T3	pos_704	7,8-Dihydroneopterin	101.551	6.61161	0.0651061	-3.94106	0.000113107	1.15727	down
L-C3-T3	pos_17617	Azacitidine	228.665	14.1229	0.0617624	-4.01713	1.97526e-06	1.21018	down
L-C3-T3	pos_10710	Caproic acid	129.136	7.07609	0.0547956	-4.1898	1.05482e-05	1.1943	down
L-C3-T3	pos_9377	Gemcitabine	138.74	6.37014	0.0459143	-4.44491	0.00863798	1.01603	down
L-C3-T3	pos_13037	MG(0:0/18:4(6Z,9Z,12Z,15Z)/0:0)	3192.99	137.543	0.0430767	-4.53695	0.000175518	1.18427	down
L-C3-T3	pos_1953	1-(14-methyl-pentadecanoyl)-2-(8-[3]-ladderane-octanyl)-sn-glycerol	233848	3952.52	0.0169021	-5.88665	1.59487e-06	1.22305	down
L-C3-T3	pos_16977	Ovalitenin B	108.83	1.75456	0.0161221	-5.95482	0.000209788	1.16743	down
L-C3-T3	pos_3904	Anabasine	79.4697	0.763974	0.00961341	-6.70074	8.10963e-06	1.22043	down
L-C3-T3	pos_11493	p-cresol	30.0565	6.00796e-10	1.99889e-11	-35.542	0.00045372	1.17091	down
L-C3-T3	pos_11495	3-Phenyl-1-propanol	82.4937	6.00796e-10	7.28293e-12	-36.9986	0.00059434	1.17038	down
