# Supplementary material for: Non-targeted metabolomics analysis of metabolite changes in two quinoa genotypes under drought stress
Source: BMC Plant Biol. 2023 Oct 20;23:503. doi: 10.1186/s12870-023-04467-6 (PMC10588040; doi:10.1186/s12870-023-04467-6)
Supplement: Supplementary file 6 — Supplementary Material 6 [file 12870_2023_4467_MOESM6_ESM.xlsx]

## Sheet: HZ1-3
Table S3 Unique expression of differential metabolites in HZ1-C3-VS-T3
name	HZ1-C3-1	HZ1-C3-2	HZ1-C3-3	HZ1-C3-4	HZ1-C3-5	HZ1-C3-6	HZ1-T3-1	HZ1-T3-2	HZ1-T3-3	HZ1-T3-4	HZ1-T3-5	HZ1-T3-6	HZ1-C3_Mean	HZ1-T3_Mean	Fold_change	log2FC	Pvalue	VIP	regulated
Tapentadol	27.5781	96.1295	6.00796e-10	46.5525	77.4768	46.8444	0.208171	6.00796e-10	6.00796e-10	7.72617	8.23026	6.00796e-10	49.0969	2.6941	0.0548731	-4.18776	0.0209539	1.31262	down
5,6,7,8-tetrahydro-2-Naphthoic Acid	14.8019	78.1478	55.5143	72.8969	48.4648	59.601	22.1173	22.2454	8.97774	12.3496	16.9231	50.0747	54.9044	22.1146	0.402784	-1.31192	0.0160391	1.26763	down
Longifolenaldehyde	238.02	191.189	652.143	455.568	300.408	226.47	77.0874	221.892	42.5627	145.106	223.568	201.365	343.966	151.93	0.441701	-1.17886	0.0463976	1.09217	down
ADMA	164.304	220.55	170.789	268.268	191.188	246.942	127.359	154.259	106.75	141.111	118.542	142.481	210.34	131.75	0.626369	-0.674916	0.00434953	1.48698	down
Wanepimedoside A	637.869	525.343	410.482	741.191	514.112	467.482	363.225	376.59	373.831	367.508	512.082	352.598	549.413	390.972	0.711619	-0.490824	0.0222799	1.20346	down
Allomaltol	274.999	286.695	316.806	315.641	315.739	325.16	201.403	226.202	199.522	250.889	232.265	224.876	305.84	222.526	0.727591	-0.458801	2.58839e-05	1.68426	down
trans-Cinnamic acid	28010.3	36568.4	25086.5	33933.5	32278.9	27787	22209.9	24160.6	21279.3	22421.7	25679.5	24442.8	30610.8	23365.6	0.763314	-0.389652	0.00776582	1.39981	down
Betaine aldehyde	67.6297	88.8705	73.731	76.3187	70.1873	95.8575	57.8336	59.1332	59.6774	55.9333	71.9186	60.4654	78.7658	60.8269	0.77225	-0.372859	0.00898715	1.38208	down
Cholesterol	652.073	493.911	589.435	537.395	444.282	504.806	443.969	356.669	359.464	403.003	485.128	472.089	536.984	420.054	0.782246	-0.354305	0.0124876	1.29646	down
Mitoxantrone	5857.45	4868.02	5161.1	5259.86	5570.96	5261.91	3541.35	4336.62	4016.42	4750.83	4472.24	4196.29	5329.88	4218.96	0.791566	-0.337218	0.000552783	1.56507	down
Salicylaldehyde	1749.45	2335.32	1668.02	2236.75	2236.76	1833.7	1585.64	1742.39	1442.63	1630.02	1709.6	1648.42	2010	1626.45	0.809179	-0.305469	0.0217443	1.25418	down
4-Isopropyl-3-methylphenol	305.226	324.746	321.061	346.709	329.958	372.568	346.348	347.307	395.922	390.374	378.841	361.203	333.378	369.999	1.10985	0.150363	0.0182955	1.23869	up
5-Androstene-3b,16b,17a-triol	283.653	247.457	297.172	267.523	339.756	300.177	313.283	322.428	361.776	339.859	353.66	293.051	289.29	330.676	1.14306	0.192904	0.0333168	1.1818	up
2,4,6-Trimethylbenzaldehyde	493.611	485.404	541.973	515.443	477.475	551.751	567.591	504.62	604.845	580.886	630.093	625.912	510.943	585.658	1.14623	0.196896	0.0101069	1.32892	up
Aethusin	242.729	251.333	234.357	271.484	253.251	290.685	275.398	272.263	346.199	313.68	310.41	270.995	257.307	298.158	1.15876	0.212586	0.0238756	1.23789	up
Lactarofulvene	673.267	626.511	687.824	590.125	629.759	659.964	674.873	729.196	823.7	796.261	758.21	737.485	644.575	753.287	1.16866	0.224852	0.00246085	1.46773	up
dolichodial	935.794	923.625	1165.74	990.331	1011.95	1164.21	1077.26	1118.43	1354.18	1200.43	1333.53	1249.21	1031.94	1222.17	1.18435	0.24409	0.0135507	1.28116	up
3,11,12-Trihydroxy-1(10)-spirovetiven-2-one	1089.1	911.372	1035.15	812.094	877.969	945.648	984.415	1219.15	1292.49	1253.57	1103.45	1077.55	945.222	1155.1	1.22205	0.289298	0.00849975	1.30624	up
5α-dihydrodeoxycorticosterone	2084.49	1926.89	2169.53	2028.24	2153.07	2415.08	2363.09	2605.26	2985.2	2791.55	2442.71	2487.15	2129.55	2612.49	1.22678	0.294879	0.00266861	1.45495	up
PGA1	325.271	281.536	360.777	284.686	266.328	349.737	278.388	391.959	486.476	433.115	410.983	343.558	311.389	390.747	1.25485	0.327515	0.0471815	1.11066	up
(±)16-HETE	224.792	303.282	248.613	251.984	293.337	284.942	315.151	292.044	315.115	344.529	389.212	360.511	267.825	336.094	1.2549	0.327574	0.00528924	1.37032	up
Decylubiquinone	6220.77	4155.5	6740.62	4314.6	5436.7	6236.33	5704.33	8508.6	7650.89	7898.07	6234.77	5955.97	5517.42	6992.11	1.26728	0.341733	0.0468459	1.03975	up
pentyl-Benzene	112.018	86.9131	110.839	81.5659	90.1846	148.297	114.055	138.429	160.656	153.947	112.877	139.459	104.97	136.571	1.30105	0.379675	0.0356814	1.07149	up
3α-HYDROXY-4,4-BISNOR-8,11,13-PODOCARPATRIENE	246.077	203.095	215.083	232.547	195.382	238.342	228.733	269.059	333.422	292.427	330.585	282.905	221.754	289.522	1.3056	0.384709	0.00643224	1.41263	up
1-Methoxy-2,4-dimethylbenzene	273.623	277.938	286.835	264.719	270.118	303.342	294.945	359.102	409.553	405.795	383.245	337.801	279.429	365.074	1.3065	0.385706	0.00390994	1.51306	up
2-(2-Methylpropoxy)naphthalene	951.575	963.619	1067.97	1014.35	950.801	1125.26	1171.11	1272.57	1492.42	1389.8	1370.3	1273.51	1012.26	1328.28	1.31219	0.391981	0.000323765	1.62301	up
Androstendione	615.594	506.177	546.383	495.767	534.607	564.638	548.212	742.232	919.901	788.416	652.396	654.405	543.861	717.594	1.31944	0.399929	0.0200317	1.29923	up
CL(1'-[18:2(9Z,12Z)/0:0],3'-[18:2(9Z,12Z)/0:0])	948.702	559.764	935.908	750.174	985.841	1285.83	978.917	1447.28	1134.57	1434.14	1081.89	1328.64	911.036	1234.24	1.35476	0.438041	0.0308889	1.07196	up
Deserpidine	4870.71	6038	5135.08	5726.47	5746.49	5272.51	7481.65	7307.55	7120.64	7280.84	8212.55	7909.27	5464.88	7552.08	1.38193	0.466686	7.97599e-06	1.71569	up
Brassica napus non-fluorescent chlorophyll catabolite 3	640.015	369.963	708.017	480.736	379.046	764.661	763.753	736.114	690.334	883.486	695.225	868.065	557.073	772.829	1.3873	0.472283	0.0261858	1.1442	up
(8)-Gingerol	2845.94	1909.55	3328.93	2094	2585.08	2875.98	2997.78	4176.26	3934.96	4118.77	3337.39	3236.3	2606.58	3633.58	1.394	0.479234	0.00633515	1.33202	up
Cyclohex-2-enone	104.243	107.478	93.7	75.2919	82.7731	110.214	115.599	125.713	145.526	135.806	128.711	151.36	95.6167	133.786	1.39919	0.484591	0.000714412	1.48978	up
3-oxo-13,17-secoandrost-4-ene-17,13α-lactone	384.383	330.29	411.68	319.719	321.936	453.251	459.182	511.414	617.313	557.723	504.604	494.148	370.21	524.064	1.41559	0.501401	0.000718606	1.52283	up
Thr Lys	344.225	438.48	298.84	351.179	199.464	268.384	421.834	443.028	370.945	462.355	531.521	482.15	316.762	451.972	1.42685	0.512834	0.00851161	1.30953	up
3-Methyl-5-pentyl-2-furannonanoic acid	3493.49	2452.18	3478.27	2648.69	2509.31	2749.29	3674.88	4962.86	4316.31	4234.36	4253.82	3815.87	2888.54	4209.68	1.45738	0.543373	0.000592658	1.52524	up
3alpha,6alpha-Dihydroxy-5beta-pregnan-20-one	4110.6	3159.21	4560.94	3018.66	4208.66	4755.63	5287.11	6179.55	6862.19	6183.6	5073.99	5325.62	3968.95	5818.68	1.46605	0.551934	0.00112247	1.49253	up
SILDENAFIL	268.421	360.917	166.301	282.73	290.603	145.127	473.965	341.697	438.548	223.444	407.602	350.928	252.35	372.697	1.47691	0.562579	0.0348833	1.16926	up
PA(18:4(6Z,9Z,12Z,15Z)/18:4(6Z,9Z,12Z,15Z))	7053.51	8876.51	9888.62	4757.1	8171.87	7091.94	8783.57	15585.3	13080.8	10699.3	10834.8	9815.52	7639.92	11466.6	1.50087	0.585803	0.0129879	1.26826	up
Bicyclo Prostaglandin E1	3216.08	5586.99	3207.77	4140.35	5233.59	3061.22	7961.11	4483.99	6273.86	5600.14	5825.54	7531.89	4074.33	6279.42	1.54122	0.624069	0.0101068	1.32338	up
17-trans PGF3α	3572	2499.26	3496.85	2989.84	2143.89	2385.66	5052.23	3841.11	5629.87	3707.51	5294.71	4683.16	2847.92	4701.43	1.65083	0.723193	0.00115693	1.54547	up
MGDG(16:3(7Z,10Z,13Z)/20:5(5Z,8Z,11Z,14Z,17Z))	30865.3	23412.3	32176.3	22356.2	25735	30838.5	36994.7	53360.7	53089.7	53110.2	38379.3	38560.7	27563.9	45582.6	1.6537	0.7257	0.00185541	1.50781	up
Bisacurone epoxide	338.255	243.392	301.575	250.151	229.182	323.294	410.31	580.511	494.398	547.456	395.832	397.694	280.975	471.034	1.67643	0.745389	0.00111913	1.51388	up
Misoprostol (free acid)	5188.59	5076.29	5047.03	5538.85	5241.59	5322.84	8862.66	10857.3	8569.98	9156.68	7582.15	7702.3	5235.87	8788.51	1.67852	0.747191	0.000657485	1.65883	up
Trp Tyr	121.928	305.176	72.7898	307.897	161.891	129.955	292.673	295.622	371.983	315.274	254.006	319.526	183.273	308.181	1.68154	0.749783	0.0264232	1.25656	up
2-N-Undecyltetrahydrothiophene	276.249	289.49	237.749	410.962	339.149	206.517	421.55	436.311	454.236	481.078	617.09	570.386	293.353	496.775	1.69344	0.759956	0.00096334	1.53298	up
7,8-Dihydro-.alpha.-ionone	189.155	182.439	239.579	194.058	143.297	233.749	343.471	292.09	428.58	332.471	366.35	371.717	197.046	355.78	1.80557	0.852452	6.92112e-05	1.67079	up
6,15-diketo-13,14-dihydro Prostaglandin F1α	7196.2	6377.75	7230.97	7872.13	5759.69	6820.17	12675.4	11509.3	14268.6	10564.8	13702.8	11847.3	6876.15	12428	1.80741	0.853922	3.49285e-05	1.74366	up
(±)14(15)-EET methyl ester	7214.26	5570.79	8394.64	6116.14	7033.31	8642.4	11666.4	14351.2	14072.2	14411.8	11590.8	11629.8	7161.92	12953.7	1.80869	0.854946	2.50424e-05	1.6744	up
Serratanidine	431.843	660.574	351.542	581.27	445.774	396.752	922.194	1066.23	741.324	848.726	988.414	731.681	477.959	883.095	1.84764	0.885681	0.000260669	1.58415	up
PGF2α Alcohol methyl ether	1538.26	4441.71	1601.83	3009.23	3007.64	1726.95	6013.47	2915.72	4871	4726.16	3993.67	6528.08	2554.27	4841.35	1.89539	0.922498	0.00959434	1.31764	up
Convallatoxin	1407.57	1229.7	1720.19	1507.33	1365.13	1834.92	2718.23	2609.98	3912.48	3210.71	1969.65	2904.7	1510.81	2887.62	1.91131	0.934564	0.00244054	1.55149	up
PE(18:1(9Z)/0:0)	8108.64	13750.9	7249.75	11822.6	19601.2	7106.67	25702.1	21181.9	22683.3	21529.9	16197.2	23553	11273.3	21807.9	1.93448	0.951943	0.00185723	1.50845	up
(1beta,2alpha,3alpha)-1,2,3,24-Tetrahydroxy-12-oleanen-28-oic acid	2897.08	1535.02	3317.61	1594.74	1583.32	2634.92	3257.03	4310.37	7544.79	4574.07	3141.4	3543.75	2260.45	4395.23	1.94441	0.959332	0.0235166	1.25776	up
Thr Asn Tyr Arg	221.252	229.707	285.981	196.222	230.585	317.654	481.409	541.047	560.269	478.93	478.848	481.796	246.9	503.717	2.04016	1.02869	1.15603e-06	1.74654	up
Pro Glu His His	21.9958	62.4323	6.00796e-10	66.4712	68.6659	8.72308	99.174	41.604	102.656	64.2401	86.3986	104.296	38.048	83.0616	2.18307	1.12636	0.0215733	1.25472	up
2,3-bis (4-Hydroxyphenyl) Propionitrile	56.1343	147.18	145.047	83.7001	92.134	107.786	188.66	195.196	325.029	290.183	197.676	183.163	105.33	229.984	2.18346	1.12662	0.00257868	1.51181	up
1,4,5-Naphthalenetriol	3398.14	2845.56	2566.78	3446.93	13682.9	7393.78	6624.46	17766.1	11498.5	20818.1	12371.6	6173.18	5555.69	12542	2.2575	1.17473	0.0433357	1.08464	up
2-(5-Methyl-2-furanyl)-3-piperidinol	772.268	2644.7	1138.73	1733.92	730.467	742.498	2807.73	2863.3	2990.2	3031.06	3554.63	2636.98	1293.76	2980.65	2.30386	1.20405	0.001853	1.5666	up
PS(17:2(9Z,12Z)/0:0)	1254.65	937.059	894.592	1082	1115.7	891.928	2918.85	3446.72	2547.96	2404.61	1877.48	2145.95	1029.32	2556.93	2.48409	1.31272	0.000821571	1.62826	up
PC(16:1(9Z)/2:0)	647.229	363.412	583.055	384.413	366.573	678.517	1420.22	1921.47	3121.42	1835.32	1038.87	1198.12	503.866	1755.9	3.48486	1.8011	0.00891554	1.46033	up

## Sheet: HZ1-9
Table S3 Unique expression of differential metabolites in HZ1-C9-VS-T9
name	HZ1-C9-1	HZ1-C9-2	HZ1-C9-3	HZ1-C9-4	HZ1-C9-5	HZ1-C9-6	HZ1-T9-1	HZ1-T9-2	HZ1-T9-3	HZ1-T9-4	HZ1-T9-5	HZ1-T9-6	HZ1-C9_Mean	HZ1-T9_Mean	Fold_change	log2FC	Pvalue	VIP	regulated
4'-Methyl-α-pyrrolidinohexanophenone	218.687	114.318	257.673	200.167	371.694	292.407	33.193	59.2398	109.303	69.1642	53.0746	186.698	242.491	85.1122	0.350991	-1.51049	0.00529869	1.42252	down
MG(16:1(9Z)/0:0/0:0)	334.026	315.348	270.13	290.359	209.013	380.277	106.411	41.6241	139.529	131.107	117.997	96.5491	299.859	105.536	0.351952	-1.50655	0.000103123	1.74122	down
Coroglaucigenin-3-o-alpha-L-rhamnopyranoside	8991.04	12048.7	14679.2	25104.9	9679.77	14921	3640.04	4165.69	4261.74	5599.68	7667.22	8066.48	14237.4	5566.81	0.390998	-1.35477	0.0135569	1.49583	down
Ser Leu Ala	136.657	77.5658	188.733	142.63	160.448	62.982	39.8674	90.0793	80.0039	81.3516	38.966	70.5429	128.169	66.8018	0.5212	-0.940091	0.0259668	1.30116	down
p-Tolualdehyde	1510.96	1747.1	1001.12	1326.23	1306.41	1745.2	665.006	828.511	739.8	699.401	1018.87	736.636	1439.5	781.371	0.542806	-0.881492	0.00144605	1.60797	down
3-Amino-3-(4-hydroxyphenyl)propanoate	290.145	289.217	346.8	406.532	255.613	321.503	177.84	229.896	207.488	192.984	87.6417	158.977	318.302	175.804	0.55232	-0.856423	0.000736181	1.64839	down
2-Methyl-3-phenyl-2-propenal	118.432	97.0223	121.087	135.681	83.1619	140.998	71.4347	79.8812	68.856	83.6655	30.1752	64.9924	116.064	66.5008	0.572968	-0.803472	0.00212621	1.52696	down
Sorbaldehyde	41.2316	28.6462	49.3581	49.2925	42.7887	52.2895	26.0851	31.0091	29.2498	26.2222	10.2929	44.784	43.9344	27.9405	0.63596	-0.652992	0.0200309	1.2817	down
Pro Pro Gly	2352.06	2940.49	3073.89	2203.19	2113.44	2194.74	1886.48	1501.08	2181.5	1307.89	504.335	2160.47	2479.63	1590.29	0.641342	-0.640833	0.0196104	1.32558	down
1,5Z-Octadien-3-ol	140.975	122.938	140.075	147.194	143.341	116.411	99.3287	107.774	111.209	101.034	31.1282	87.5544	135.156	89.6713	0.663466	-0.591906	0.0115068	1.41128	down
15-keto Latanoprost (free acid)	825.468	889.181	674.057	744.533	612.696	816.881	635.12	538.129	626.188	634.53	251.948	667.979	760.469	558.982	0.735049	-0.444087	0.028237	1.21113	down
Isohumbertiol	155.098	177.4	206.824	191.007	146.325	196.331	120.736	162.969	158.462	132.729	88.3193	152.933	178.831	136.025	0.760634	-0.394725	0.0185403	1.34922	down
alantolactone	807.997	901.706	781.384	901.672	645.914	966.938	720.806	625.354	716.137	799.164	380.679	689.137	834.269	655.213	0.785374	-0.348549	0.0408542	1.14478	down
4,5-Dimethyloxazole	95.2429	108.74	71.1887	82.35	73.4773	107.169	118.526	101.319	95.9564	150.367	98.7649	119.382	89.6947	114.052	1.27156	0.346601	0.0475589	1.20187	up
C12:5n-1,3,5,7,9	489.334	613.612	515.629	456.675	487.125	592.2	675.481	599.192	706.302	794.723	480.028	783.93	525.763	673.276	1.28057	0.356787	0.0291761	1.26817	up
Isocrotonic acid	142.24	106.281	106.289	109.719	96.1255	137.022	158.407	125.838	145.509	187.596	110.096	170.545	116.279	149.665	1.28712	0.364143	0.0417485	1.21383	up
Matairesinol	466.722	540.021	612.881	497.466	628.012	561.177	729.913	733.214	833.667	883.055	457.951	892.529	551.046	755.055	1.37022	0.454408	0.0257867	1.30514	up
1-Methyl-1,3-cyclohexadiene	129.788	121.383	117.187	106.535	125.88	149.934	181.988	181.917	186.349	203.732	90.1049	187.775	125.118	171.978	1.37452	0.458933	0.0369284	1.27943	up
9-cis-Retinoic acid	382.717	294.846	369.264	353.811	344.703	340.422	477.077	578.507	502.586	631.483	241.008	539.685	347.627	495.058	1.42411	0.510056	0.0445849	1.23986	up
9a-Fluoro-B-hydroxyandrosterone	964.147	1157.14	1143.97	1169.37	1059.54	1153.57	1876.02	1744.15	1684.24	1828.5	1063.87	1946.16	1107.96	1690.49	1.52577	0.609542	0.00580463	1.55079	up
7,10,13,16-Docosatetraynoic acid	393.68	435.181	464.435	412.304	429.807	503.518	797.276	730.622	665.51	772.567	460.114	862.304	439.821	714.732	1.62505	0.700486	0.00408004	1.60705	up
Autumnolide	223.561	209.902	240.863	249.543	316.011	275.077	427.995	463.763	479.94	464.772	220.33	526.758	252.493	430.593	1.70537	0.770082	0.00821271	1.48374	up
2,2,7,7-Tetramethyl-1,6-dioxaspiro[4.4]nona-3,8-diene	2218.83	2696.51	2682.87	2319.56	2535.92	2888.53	4545.4	4100.8	4409.04	4567.72	3191.96	5565.55	2557.04	4396.74	1.71947	0.781963	0.00137521	1.6694	up
Kaempferol	56854.3	51617.5	76224.3	67125.9	79115	57264.2	111348	115364	98205.8	152028	42189.2	170869	64700.2	115001	1.77744	0.829799	0.0399107	1.26302	up
4,4'-Dihydroxydiatoxanthin	22312.1	25606.4	19393.2	19206.7	16702	29900.3	40759.2	32866.9	39279.6	44467.3	34654	50665	22186.8	40448.7	1.8231	0.86639	0.000347839	1.67058	up
Dimethylglycine	317.2	114.751	173.115	137.409	123.69	186.681	324.084	158.726	260.626	483.13	368.38	339.073	175.475	322.336	1.83694	0.877306	0.0235261	1.31154	up
Isovelleral	398.858	436.295	464.926	416.939	454.937	516.122	999.148	807.618	837.094	821.357	604.964	1038.29	448.013	851.412	1.90042	0.926317	0.001024	1.71631	up
7E,10-undecadien-4-olide	835.448	1080.94	1068.68	868.101	982.02	1146.4	2033.37	1915.33	1842.79	2206.25	1636.12	2777.12	996.931	2068.5	2.07486	1.05302	0.000740459	1.7215	up
Nomilin	1878.95	1762.88	2900.62	2169.68	2434.85	2010.54	4837.29	7708.18	3413.04	5320.32	1738.5	5174.49	2192.92	4698.64	2.14264	1.09939	0.0272435	1.34438	up
Val Asn His Arg	46.6028	51.9387	46.3433	57.4778	27.6165	62.2255	107.984	108.82	88.1497	92.5474	158.655	129.832	48.7008	114.331	2.34763	1.2312	0.000830982	1.63294	up
3-Hydroxy-N-methylpyridinium glucuronide	1234.44	957.492	2277.03	1506.41	5029.36	949.274	5866.13	7628.79	6471.05	7392.93	2547.02	6923.54	1992.33	6138.24	3.08093	1.62337	0.0020737	1.55709	up
sabinol	9.82122	20.9445	17.1198	18.5974	87.6504	19.5784	176.527	277.503	178.889	201.415	32.3374	100.253	28.9519	161.154	5.56627	2.47671	0.0107469	1.47432	up
alpha-Phellandrene dimer	4.58461	6.00796e-10	19.9622	6.00796e-10	56.2575	6.71876	316.943	734.267	281.368	323.973	6.00796e-10	79.6512	14.5872	289.367	19.8371	4.31013	0.0464592	1.24156	up
soladulcidine	0.321229	6.00796e-10	1.26489	0.642976	0.29229	45.1688	2847.46	1612.93	1156.87	2213.3	3651.9	4432.88	7.94836	2652.56	333.724	8.38251	0.00342337	1.64387	up

## Sheet: L1-3
Table S3 Unique expression of differential metabolites in L1-C3-VS-T3
name	L1-C3-1	L1-C3-2	L1-C3-3	L1-C3-4	L1-C3-5	L1-C3-6	L1-T3-1	L1-T3-2	L1-T3-3	L1-T3-4	L1-T3-5	L1-T3-6	L1-C3_Mean	L1-T3_Mean	Fold_change	log2FC	Pvalue	VIP	regulated
Erucamide	129.186	273.053	209.843	327.448	224.799	249.928	48.1079	24.0122	40.0509	49.796	29.783	23.6651	235.709	35.9025	0.152317	-2.71485	0.000605492	1.14929	down
Lys Ser	437.643	396.335	321.925	478.685	605.803	481.647	154.443	108.589	51.556	80.1785	53.2962	33.002	453.673	80.1775	0.17673	-2.50038	4.9e-05	1.16592	down
6-Ketoprostaglandin E1	88810	78224.8	73627.8	88538	100952	98087.6	24725.7	20615.4	16924.7	19562.4	15936.1	14090.2	88040.1	18642.4	0.211749	-2.23957	3.9531e-06	1.21512	down
7-Oxo-11-dodecenoic acid	3390.3	2879.95	3038.08	2698.77	4786.27	4131.83	1193.76	942.264	705.031	768.584	671.933	694.709	3487.53	829.381	0.237813	-2.0721	0.000326745	1.14736	down
Glycodeoxycholic acid	200.413	249.554	161.359	242.059	367.708	330.878	120.003	39.7765	81.1471	73.8326	10.6085	47.5434	258.662	62.1518	0.240282	-2.0572	0.000757296	1.07226	down
p-tert-Amylphenol	207.841	200.541	202.311	203.431	250.164	258.808	82.655	71.5524	52.7884	45.2209	40.7316	36.2097	220.516	54.8597	0.248778	-2.00707	5.78605e-07	1.20575	down
3alpha-Mannobiose	1016.71	988.326	1144.12	1066.57	1261.66	1369.18	466.312	393.794	284.721	324.903	311.17	293.304	1141.09	345.701	0.302955	-1.72282	6.03054e-06	1.20897	down
2,6,6-Trimethyl-1,4-cyclohexadiene-1-carboxaldehyde	81.9446	99.7374	113.836	105.342	108.415	112.948	52.3774	39.4997	31.7538	24.0594	23.767	25.3641	103.704	32.8036	0.31632	-1.66055	9.53256e-07	1.19909	down
Methyl 10-gingerol	46658.8	53237.7	38342.7	48918.3	48907.8	36659.5	19808.3	20665.7	11916.5	13448.4	11656.5	9430.59	45454.1	14487.7	0.318731	-1.64959	5.60082e-06	1.16166	down
PGB3	24387.4	26976	25893.2	29898.1	25905.9	25276.6	10708.7	10034.8	8108.7	10552.1	8541.12	5932.21	26389.5	8979.6	0.340272	-1.55524	1.83964e-08	1.21991	down
Val Arg	114.607	139.235	122.742	126.324	126.51	156.7	97.0011	53.9877	12.7211	50.5215	30.705	28.6957	131.02	45.6053	0.34808	-1.52251	0.000306581	1.11321	down
15-cyclohexyl pentanor PGF2α	2611.06	3463.36	3872.44	2967.35	3248.79	3862.74	1098.52	1286.94	1124.82	1484.31	1106.23	904.618	3337.62	1167.57	0.349822	-1.51531	3.67633e-05	1.18743	down
(-)-Myrtenyl isovalerate	882.226	763.085	691.527	853.545	922.367	650.962	363.079	325.377	258.306	259.887	254.302	255.839	793.952	286.132	0.360389	-1.47237	2.01291e-05	1.17874	down
Linoelaidic Acid	3881.98	3325.55	2336.06	3338.07	3629.42	3828.12	1545.44	1182.79	1267.77	1065.2	1131.05	1214.23	3389.87	1234.41	0.364148	-1.4574	0.000125184	1.15936	down
2-Methyl-4-phenyl-2-butyl 2-methylpropanoate	674.228	699.699	684.597	854.837	713.049	641.333	287.987	308.026	245.969	311.838	268.943	181.486	711.291	267.375	0.375901	-1.41158	9.72208e-07	1.20648	down
Piperidine	303.231	265.872	204.423	273.107	378.837	259.429	172.373	116.814	84.5707	112.522	86.7222	68.3168	280.816	106.886	0.380627	-1.39355	0.000198594	1.09121	down
Taxodone	6751.24	6088.11	5335.04	6399.85	6490.42	5163.21	3179.55	2544.97	2038.29	2379.4	2223.87	1677.7	6037.98	2340.63	0.387652	-1.36717	1.07626e-06	1.18058	down
Glu Ile	13873	11285.1	8317.29	13522.7	18451.3	11209.2	7571.61	5814.51	4119.8	5218.75	4023.55	3035.97	12776.5	4964.03	0.388529	-1.3639	0.00139629	1.04119	down
Gly Asn Tyr	570.886	522.773	401.065	581.055	550.626	422.377	431.121	193.563	173.834	113.483	142.985	147.174	508.13	200.36	0.394308	-1.3426	0.000489036	1.0571	down
Yucalexin B5	22174.9	20667.1	16131.7	24405.7	19647.5	17987.4	10463.3	8906.1	8493.5	8472.23	8390.67	6376.35	20169	8517.03	0.422282	-1.24372	5.26396e-05	1.16212	down
2,2,4,4,6,6-Hexamethyl-1,3,5-trithiane	2374.2	2315.49	2510.57	2563.78	2927.09	2835.86	1318.99	1195.75	1094.51	1019.31	967.132	964.814	2587.83	1093.42	0.422522	-1.2429	1.28555e-06	1.21223	down
Hyacinthin	50540.2	46201.4	61628.5	63866.2	85695.5	57368.8	22689.3	31505.7	25364.7	27314.4	21460.8	26097.3	60883.4	25738.7	0.422753	-1.24211	0.00117569	1.11263	down
20β-Dihydroprednisolone	882.266	935.447	1330.13	975.664	879.959	1418.18	637.18	569.26	353.174	427.377	402.483	403.471	1070.27	465.491	0.434926	-1.20116	0.000786321	1.10602	down
13(S)-HpOTrE	18133.5	20829.6	20897.2	21899.7	20130.2	19510.4	9676.75	9990.75	7882.12	10765.1	8684.52	5900.32	20233.4	8816.6	0.435744	-1.19845	3.39659e-07	1.20756	down
(Z)-alpha-Bergamotenoic acid	526.298	552.104	483.918	575.631	588.945	491.626	266.719	261.257	225.282	267.644	229.322	182.235	536.42	238.743	0.445067	-1.1679	2.07479e-07	1.20071	down
11-deoxy PGF2α	697.975	672.075	662.079	638.385	891.643	741.706	461.975	357.68	237.991	289.248	319.481	273.428	717.311	323.301	0.450712	-1.14972	1.4595e-05	1.14977	down
13E-octadecene-9,11-diynoic acid	16440.8	19084.4	17313.1	20140.5	17546.8	16375.4	8637.74	8421.18	7805.97	10001	7864.18	5528.31	17816.8	8043.07	0.451431	-1.14742	4.74758e-07	1.19281	down
Arginyl-Lysine	185.418	191.62	200.477	184.751	246.483	141.584	99.3413	103.192	75.8998	81.2379	86.5132	77.8251	191.722	87.3349	0.455529	-1.13439	0.000331521	1.12606	down
Propofol	116.536	125.861	108.404	150.191	147.124	118.576	40.3315	60.5178	67.1761	82.2701	74.8367	35.4359	127.782	60.0947	0.47029	-1.08838	6.90512e-05	1.1175	down
Asp Ile Val Ser	1235.68	1438.56	1503.75	1687.06	1482.45	1657.4	769.532	821.275	686.823	757.446	638.697	572.367	1500.82	707.69	0.471536	-1.08456	7.24971e-06	1.20356	down
PD116740	1489.49	1799.66	1409.38	1284.67	2383.91	1837.64	855.749	714.015	874.284	898.699	688.501	928.874	1700.79	826.687	0.486061	-1.04079	0.00244523	1.03983	down
alpha-Santalal	215.964	209.992	213.937	241.403	247.495	273.868	132.485	121.157	105.751	111.877	111.494	110.528	233.777	115.549	0.494269	-1.01663	2.25477e-05	1.2045	down
nandrolone	7606.5	9105.11	8634.8	9647.09	8392.18	7841.87	4242.01	4860.69	3720.93	5540.4	4402.28	2771.17	8537.92	4256.25	0.498511	-1.0043	8.46913e-06	1.16638	down
Macrophyllic acid A	597.756	590.965	499.525	573.735	614.391	475.105	310.46	260.893	277.878	356.395	291.484	192.183	558.58	281.549	0.504045	-0.988377	6.4982e-06	1.14315	down
Chamazulene	273.571	280.601	273.355	265.766	346.525	317.806	173.858	174.6	125.546	159.636	133.669	130.152	292.937	149.577	0.51061	-0.969706	9.06029e-06	1.16968	down
Benzofuran	7176.35	7591.16	6996.9	7395.51	9730.53	9301.68	3681.63	4558.91	4104.78	3999.07	4130.48	4289.54	8032.02	4127.4	0.513868	-0.96053	0.000301336	1.15665	down
DG(20:5(5Z,8Z,11Z,14Z,17Z)/14:1(9Z)/0:0)	20250.9	18837.2	20329	18383.7	17568.2	21531.9	9855.73	10188.3	9628.79	9481.77	10151.9	11039.6	19483.5	10057.7	0.516215	-0.953955	3.57844e-06	1.21717	down
Methyl citronellate	359.711	408.255	407.908	422.734	391.438	368.751	195.962	203.533	196.776	250.547	216.835	165.443	393.133	204.849	0.521069	-0.940454	2.59983e-07	1.20231	down
5(S)-HpEPE	619.096	597.474	557.244	492.298	684.441	622.522	319.773	352.552	324.001	279.405	288.786	306.266	595.513	311.797	0.523577	-0.933525	3.45818e-05	1.16784	down
4-n-Pentylphenol	495.005	521.284	522.422	555.308	496.321	567.481	384.553	346.843	266.018	224.449	226.202	217.441	526.303	277.584	0.527423	-0.922968	0.000126702	1.15973	down
(6beta,22E)-6-Hydroxystigmasta-4,22-dien-3-one	5678.21	5281.41	5578.27	6186.94	7746.64	6731.07	3141.88	3042.88	3066.98	2609.73	3551.43	4211.98	6200.42	3270.81	0.527514	-0.922717	0.000132487	1.1367	down
Cuminaldehyde	1053.76	874.649	719.167	1005.61	860.282	847.745	612.162	480.113	456.849	469.558	424.301	389.783	893.536	472.127	0.528381	-0.920349	6.59864e-05	1.12676	down
Oxandrolone	426.705	407.695	440.841	421.892	392.924	457.615	215.803	229.142	224.692	216.146	232.095	242.313	424.612	226.699	0.533896	-0.90537	3.14464e-07	1.23172	down
2-Methyl-1,3-cyclohexadiene	173.638	163.048	167.337	176.567	201.567	246.442	102.051	108.338	97.3674	110.937	97.7751	99.4075	188.1	102.646	0.5457	-0.873821	0.00099266	1.13181	down
2-Methyl-6-methylene-2E,7-octadien-1-ol	902.026	902.95	840.137	1030	1181.52	729.103	542.158	544.599	462.388	510.941	612.721	381.311	930.955	509.02	0.546772	-0.87099	0.00049871	1.08903	down
CRASSIN ACETATE	790.275	797.941	775.808	844.378	1032.62	757.67	509.844	515.031	421.883	454.248	438.222	417.004	833.116	459.372	0.55139	-0.858854	9.1165e-05	1.15633	down
5beta-1,3,7(11)-Eudesmatrien-8-one	264.736	326.234	303.146	328.441	287.169	307.903	193.365	190.744	148.043	170.305	163.656	147.513	302.938	168.938	0.557663	-0.842533	1.39917e-06	1.1946	down
(±)-2-Methyl-3-(4-methylphenyl)propanal	250.727	336.572	405.945	346.362	335.252	271.552	242.805	246.47	139.922	183.058	141.368	140.341	324.402	182.327	0.562042	-0.83125	0.00100288	1.03406	down
Orientalone	544.445	416.167	319.249	402.763	493.412	433.01	243.29	254.911	259.396	227.401	239.733	242.938	434.841	244.612	0.562531	-0.829995	0.00167886	1.07229	down
Cadalene	390.387	409.104	453.898	423.794	462.989	465.625	228.358	268.004	223.976	261.054	260.307	228.975	434.3	245.113	0.564386	-0.825246	8.95956e-07	1.21566	down
4-Isopropylphenylacetaldehyde	1193.06	1272.19	1365.92	1318.13	1435.67	1427.46	728.107	864.412	660.594	797.315	771.153	741.179	1335.4	760.46	0.56946	-0.812332	6.027e-07	1.21382	down
Manumycin A	1463.64	1434.43	1425.91	1344.96	1328.65	1411.15	701.591	1080.63	573.952	802.46	1050.16	615.33	1401.46	804.02	0.573703	-0.801623	0.000806772	1.12444	down
(±)13-HDoHE	1582.87	1618.38	1773.58	1712.07	1861.48	1733.31	1080.11	1124.75	855.673	993.61	977.337	883.037	1713.61	985.753	0.575248	-0.797745	2.6507e-07	1.21066	down
Calycanthidine	1507.99	1583.76	1664.96	1554.92	1774.72	1565.55	858.287	972.284	935.465	946.138	1018.82	844.383	1608.65	929.229	0.577645	-0.791744	1.97337e-07	1.21173	down
3,4-Dihydrocadalene	3429.15	2948.32	2227.3	3133.17	2392.23	2689.52	1647.01	1616.63	1676.78	1447.66	1606.61	1736.77	2803.28	1621.91	0.578575	-0.789424	0.00114132	1.09228	down
Sirenin	546.724	590.366	573.823	562.42	631.241	636.584	310.116	385.578	302.987	374.611	363.731	342.885	590.193	346.651	0.587353	-0.767701	3.37784e-07	1.20458	down
Phenolic steroid	1052.15	1073.69	1285.97	1203.36	1272.51	1276.99	703.551	794.623	630.024	765.375	693.13	663.882	1194.11	708.431	0.593271	-0.753238	1.02924e-05	1.1996	down
1-Methylnaphthalene	1031.2	1047.72	1111.29	1006.99	1127.33	1240.19	584.272	720.499	600.5	687.226	673.901	657.355	1094.12	653.959	0.597702	-0.742502	3.70389e-06	1.20033	down
exo-5,6-Dimethylbicyclo[2.2.1]hept-5-en-2-ol	459.758	512.633	519.441	489.12	518.621	502.545	359.066	347.23	255.145	287.456	299.706	265.61	500.353	302.369	0.604311	-0.726638	1.09998e-05	1.18777	down
Tropinone	93.1897	88.007	103.148	85.9248	86.3094	78.0243	69.1884	43.4927	38.1164	53.4306	46.5903	72.5777	89.1006	53.8994	0.604927	-0.725167	0.000723244	1.05901	down
(S)-11,12,13-Trinor-7-calamenone	208.259	255.88	260.121	254.958	280.178	273.054	131.891	179.134	139.459	157.412	160.553	159.815	255.408	154.711	0.605738	-0.723234	2.31186e-05	1.17318	down
Dihydroactinidiolide	820.11	745.611	652.305	778.155	706.903	756.023	428.037	446.571	421.465	440.975	472.194	496.303	743.185	450.924	0.606746	-0.720836	8.37474e-06	1.18965	down
Ethyl(E,Z)-decadienoate	1758.97	1471.32	1269.72	1529.06	1268.18	1407.18	894.058	940.756	917.91	818.091	829.379	921.835	1450.74	887.005	0.611415	-0.709776	0.000424886	1.12338	down
Valerenic acid	362.672	341.747	282.926	348.843	351.927	333.747	271.516	198.139	206.313	181.802	198.214	180.617	336.977	206.1	0.611615	-0.709305	3.02503e-05	1.12516	down
2-Octenoic acid	180.777	175.532	169.906	183.97	195.866	181.356	141.04	110.982	101.5	98.659	113.121	100.757	181.234	111.01	0.612521	-0.707169	1.47946e-05	1.17719	down
6,9-Heptadecadiynoic acid	340.79	411.838	424.434	437.13	386.421	346.132	195.35	262.404	209.83	301.364	258.91	211.377	391.124	239.873	0.61329	-0.705358	7.50858e-05	1.1219	down
Tripoxyrollin	2341.09	2059.33	2274.35	2094.65	2389.99	2606.4	1497.88	1840.07	1317.28	1501.74	1350.27	961.288	2294.3	1411.42	0.615186	-0.700906	0.000172131	1.11076	down
Thiogeraniol	441.197	432.606	505.837	434.257	549.555	530.515	259.41	303.665	266.695	311.489	322.346	318.731	482.328	297.056	0.615879	-0.69928	8.48523e-05	1.16051	down
Farnesoic acid	989.139	819.346	614.369	883.745	655.889	797.489	474.632	462	530.785	454.879	479.585	543.335	793.33	490.869	0.618746	-0.692581	0.00255745	1.04077	down
PPHP	279.589	343.356	339.357	312.071	332.386	332.688	194.47	246.809	168.78	218.477	210.571	173.895	323.241	202.167	0.625437	-0.677063	1.78791e-05	1.15802	down
Nα-Acetyl-L-glutamine	1838.91	1954.7	1406.38	2196.92	2505.85	1891.56	1265.47	1194.6	1285.11	1342.28	1115.63	1220.91	1965.72	1237.33	0.629456	-0.667823	0.00413601	1.02288	down
9,12-Octadecadiynoic Acid	36746.8	32827.9	26223.8	34614.6	36381.2	29472.3	29958.1	19611.9	21197.3	16423.3	19891.1	17821.8	32711.1	20817.2	0.636396	-0.652002	0.0010266	1.00308	down
DG(18:2(9Z,12Z)/18:2(9Z,12Z)/0:0)	4688.4	4691.63	4358.11	4399.53	4968.2	5412.47	3853.17	3523	2433.61	2700.73	3003.62	2782.06	4753.06	3049.37	0.641559	-0.640347	0.00013599	1.11276	down
MGDG(18:3(9Z,12Z,15Z)/18:4(6Z,9Z,12Z,15Z))	26608.8	24104.7	27653.8	25768.6	29269.2	28433.6	19109.3	17717.4	14376	17800.7	18410.6	16731.7	26973.1	17357.6	0.643515	-0.635954	3.15707e-06	1.18788	down
Thr-Leu-OH	1220.99	1292.1	1351.19	1271.93	1839.5	1576.66	997.227	900.657	923.569	999.35	842.993	869.116	1425.4	922.152	0.646944	-0.628287	0.00278461	1.04997	down
Met Arg Asp Trp	344747	390111	430187	373458	392942	471558	236677	310070	258106	232061	234073	289366	400500	260059	0.649335	-0.622966	0.000142786	1.12684	down
Gly Leu	340.684	342.803	289.136	399.971	323.039	271.901	275.212	222.44	191.723	227.349	195.173	180.107	327.922	215.334	0.656661	-0.606779	0.000823165	1.03159	down
Latanoprost Lactone Diol	473.264	498.194	538.462	568.273	579.988	474.155	402.285	367.639	338.477	333.918	316.428	336.572	522.056	349.22	0.668932	-0.580068	4.42326e-05	1.15295	down
3-buten-2-one 1-(2,3,6-trimethyl phenyl)	1300.83	1344.98	1473.01	1450.65	1473.09	1507.86	858.772	1056.72	882.319	1026.01	1009.36	1009.85	1425.07	973.839	0.683363	-0.549277	2.54682e-06	1.19885	down
Pro Pro Leu Met	1171.12	981.073	1130.99	913.485	1394.79	1151.08	778.105	767.539	734.626	706.11	812.796	868.711	1123.76	777.981	0.692304	-0.530523	0.00288344	1.03056	down
Pioglitazone	23816	25089.7	24291	21944.9	26037.5	30585.9	21318.9	19871.2	16655.7	16211.4	16572.1	15267.5	25294.2	17649.5	0.697769	-0.519178	0.000646658	1.04962	down
p-Mentha-1,3,5,8-tetraene	1880.53	1860.88	1967.41	1947.59	2051.41	2061.92	1172.15	1439.26	1324.82	1381.14	1425.19	1508.48	1961.62	1375.17	0.701038	-0.512436	3.38905e-06	1.19754	down
3-Dimethylallyl-4-hydroxybenzaldehyde	133.939	163.608	161.763	143.368	133.942	162.984	104.012	103.057	100.419	107.466	96.5796	119.671	149.934	105.201	0.701646	-0.511184	0.000189114	1.12258	down
DG(18:4(6Z,9Z,12Z,15Z)/16:1(9Z)/0:0)	5216.5	5022.63	5877.32	4705.02	5776.21	6001.42	3519.01	4377.59	3698.48	4173.78	4275.7	3438.56	5433.18	3913.85	0.720361	-0.473208	0.000289161	1.09122	down
3-Hydroxy-10'-apo-b,y-carotenal	8656.13	8960.96	9885.53	9067.49	10847.2	10293.9	5739.57	7231.31	6978.33	7082.38	6771.78	7804.05	9618.54	6934.57	0.720958	-0.472012	0.00016453	1.11153	down
2-Ethyltoluene	280.562	295.714	292.541	296.052	301.784	290.248	181.442	197.811	200.169	210.835	232.343	251.927	292.817	212.421	0.72544	-0.463072	0.00037266	1.14793	down
Isoleucyl-Valine	217.129	252.252	252.872	247.351	237.755	244.632	161.046	196.166	163.339	205.388	197.324	156.815	241.998	180.013	0.743861	-0.426896	0.000303233	1.10658	down
Toluene	51.9687	60.999	60.9429	64.7747	69.8213	53.0239	43.3617	41.5551	43.9566	42.3195	44.5308	53.8432	60.2551	44.9278	0.745627	-0.423474	0.00146228	1.02764	down
4-Phenyl-3-buten-2-ol	157.963	162.784	158.784	136.015	168.065	169.749	105.806	120.662	115.318	135.952	125.585	121.442	158.893	120.794	0.760223	-0.395505	0.000172229	1.08038	down
3-Ethyltoluene	137.983	140.474	129.111	142.036	153.371	135.875	97.4904	109.363	103.17	104.305	111.693	114.951	139.808	106.829	0.764108	-0.388151	1.81414e-05	1.15078	down
guaiazulene	241.153	264.037	260.123	251.925	279.746	267.437	185.395	215.396	178.131	228.291	201.833	188.921	260.737	199.661	0.765757	-0.385042	0.000133759	1.11624	down
7-Ethyl-5,6-dihydro-1,4-dimethylazulene	488.91	544.57	534.364	570.005	584.43	610.321	375.207	463.145	376.157	472.88	462.233	430.387	555.433	430.002	0.774173	-0.369272	0.000545812	1.07539	down
Dicyclopentadiene	377.81	381.637	343.228	417.973	372.005	339.391	251.474	279.955	316.239	306.579	305.686	295.164	372.007	292.516	0.786319	-0.346814	0.000430524	1.0552	down
Lumichrome	931.28	929.566	760.462	775.248	877.891	746.766	1372.57	1104.34	1101.57	1206.25	1022.41	1124.13	836.869	1155.21	1.3804	0.465083	0.000537207	1.09502	up
Indole-3-acetaldoxime N-oxide	157.617	156.044	182.178	198.511	150.575	150.547	250.451	241.342	280.71	283.621	242.379	294.446	165.912	265.492	1.6002	0.67825	1.46298e-05	1.14474	up
alpha-Hydrojuglone 4-O-b-D-glucoside	1714.78	2060.89	1678.77	1544.41	1588.35	1540.35	3310.98	2697.8	3797.36	3405.22	2920.08	2003.12	1687.92	3022.43	1.79062	0.840457	0.0026191	1.07378	up
Formylfusarochromanone	721.547	886.715	847.117	762.949	734.969	914.802	1908.57	1364.01	1346.85	1589.64	1493.23	1373.14	811.35	1512.57	1.86427	0.898608	0.000217488	1.14301	up
MGDG(20:5(5Z,8Z,11Z,14Z,17Z)/16:3(7Z,10Z,13Z))	19093.4	22029.1	18672.6	15752.2	16494.4	17580.2	23634.1	40847.9	39055.9	56444.7	48672	30289.9	18270.3	39824.1	2.17971	1.12414	0.00625011	1.01085	up
8,8-Dimethyl-2-phenyl-4H,8H-benzo[1,2-b:3,4-b']dipyran-4-one	244.805	315.035	311.32	277.261	268.715	230.83	856.563	646.492	538.667	673.521	522.938	566.502	274.661	634.114	2.30871	1.20709	0.000578447	1.13038	up
3,3-Dimethylacrylic acid	14.4913	19.0051	17.9498	16.8179	10.473	6.70991	27.0228	28.5479	37.3252	39.0689	30.2747	40.7887	14.2411	33.838	2.37608	1.24858	0.000105954	1.12154	up
4-Hydroxy-4-(3-pyridyl)-butanoic acid	1091.31	1422.4	1194.26	1187.5	682.886	1190.9	4047.62	2933.55	3015.07	3898.33	3460.9	3306.08	1128.21	3443.59	3.05226	1.60988	5.85902e-06	1.19498	up
3-Acetylnerbowdine	1483.4	1658.88	1336.09	1261.26	1452.92	1074.41	4682.12	4325.94	6571.12	5482.2	4903.41	4540.13	1377.83	5084.15	3.68998	1.88361	6.39733e-05	1.20317	up
Trp Met Trp His	2412.83	3947	7466.62	3900.32	2038.46	2547.54	23922.7	14349.8	16034.3	26225.4	25121.5	19863.6	3718.8	20919.6	5.62536	2.49194	0.000138076	1.14821	up

## Sheet: L1--9
Table S3 Unique expression of differential metabolites in L1-C9-VS-T9
name	L1-C9-1	L1-C9-2	L1-C9-3	L1-C9-4	L1-C9-5	L1-C9-6	L1-T9-1	L1-T9-2	L1-T9-3	L1-T9-4	L1-T9-5	L1-T9-6	L1-C9_Mean	L1-T9_Mean	Fold_change	log2FC	Pvalue	VIP	regulated
Aplotaxene	6.00796e-10	0.0398127	6.00796e-10	6.00796e-10	6.00796e-10	6.00796e-10	51.67	77.9369	6.00796e-10	49.6151	6.00796e-10	25.2109	0.00663545	34.0721	5134.87	12.3261	0.0442359	1.10961	up
Tyrosyl-Proline	5.01829	7.78933	5.06567	12.5118	6.00796e-10	15.789	100.475	109.718	45.7835	32.6546	16.9276	76.2141	7.69568	63.6287	8.26811	3.04756	0.0144717	1.31944	up
1,3-Diisopropylbenzene	15.8523	7.21188	21.7995	9.06967	13.9334	14.4282	122.432	166.092	24.9589	112.013	20.1449	87.6845	13.7158	88.8875	6.48064	2.69614	0.0234889	1.21531	up
3'-Methoxy-[6]-Gingerdiol 3,5-diacetate	178.285	100.339	134.923	116.491	152.093	164.231	849.858	816.596	549.727	784.247	202.331	509.698	141.061	618.743	4.38636	2.13303	0.00512775	1.39948	up
MG(0:0/18:3(6Z,9Z,12Z)/0:0)	1086.05	1037.94	1474.03	1149.23	1713.55	1146.83	5148.16	8503.33	1520.11	5069.83	1315.71	5035.12	1267.94	4432.04	3.49547	1.80549	0.0341199	1.15828	up
LysoPE(18:3(6Z,9Z,12Z)/0:0)	2037.24	1222.45	2104.74	1883.74	2870.73	1634.14	7876.61	8458.08	1957.56	6390.26	1401.23	6753.34	1958.84	5472.85	2.79392	1.48229	0.035907	1.12956	up
Lucidone C	1377.16	1311.39	2007.62	1393.27	1850.82	1959.62	5457.95	7006.59	2515.05	5933.15	2006.48	4575.85	1649.98	4582.51	2.77731	1.47369	0.0141967	1.27485	up
Rutin	362.181	332.467	319.867	368.046	465.732	316.797	1395.67	1344.61	655.887	909.451	413.526	707.406	360.848	904.424	2.50638	1.32561	0.0192594	1.23975	up
7-keto DHEA	494.219	471.767	617.165	349.686	519.391	529.905	1294.14	1759.25	1350.68	986.343	571.436	853.045	497.022	1135.81	2.28524	1.19234	0.0127445	1.30136	up
3E,8Z,11Z-Tetradecatrienyl acetate	464.629	477.23	809.393	503.808	772.622	706.901	1976.8	2362.13	1485.67	1375.74	485.641	831.749	622.43	1419.62	2.28077	1.18952	0.0370145	1.12881	up
Urolithin A	93.2491	58.531	76.1314	69.3867	72.9926	47.4048	192.353	214.101	79.0995	194.569	112.881	152.52	69.6159	157.587	2.26366	1.17866	0.00822718	1.2879	up
MG(0:0/18:3(9Z,12Z,15Z)/0:0)	2816.16	2260.16	3492.44	2681.06	3976.6	3211.63	8714.22	9629.03	3798.73	7492.16	2531.19	6014.81	3073.01	6363.35	2.07073	1.05014	0.0333297	1.13378	up
(6E,8E)-4,6,8-Megastigmatriene	174.386	83.065	122.379	129.876	193.993	87.2676	245.523	295.966	232.434	310.049	215.552	317.966	131.828	269.582	2.04496	1.03207	0.000312023	1.39739	up
4,5-(methanoxyethano)isolongifol-4-ene	729.14	555.612	1094.52	545.506	813.843	726.192	1912.39	2083.93	801.941	1723.21	622.835	1885.92	744.135	1505.04	2.02253	1.01616	0.029857	1.13535	up
2-Methoxyestrone	207.872	237.226	247.255	216.782	259.675	320.272	544.415	510.503	518.985	496.43	400.658	360.196	248.18	471.865	1.9013	0.926983	0.000211361	1.50085	up
Delphinidin	18664.8	18136.3	18007.5	15381.6	21059.6	12353.4	41165.7	44329	19450.8	38737.5	21860.6	30778.1	17267.2	32720.3	1.89494	0.922152	0.0134574	1.23892	up
L-Pipecolic acid	849.532	459.174	589.061	547.879	414.428	523.019	1158.74	1567.5	1034.94	1320.48	594.562	710.89	563.849	1064.52	1.88795	0.916823	0.0187995	1.18135	up
Ectocarpen	32.1502	22.1483	38.2216	33.5825	44.0051	42.6001	83.4462	88.3113	47.2842	74.6227	30.2708	61.1213	35.4513	64.1761	1.81026	0.856198	0.0240933	1.1584	up
Herbacetin 8-glucuronide	21062.9	20301.3	20411.3	16923.7	23432.3	13211.8	42483.9	46266.3	20894.7	41760.7	23507.2	32976.6	19223.9	34648.2	1.80235	0.849881	0.0145052	1.21411	up
1-(2,6,6-Trimethyl-2-cyclohexen-1-yl)-1,6-heptadien-3-one	82.7594	69.1782	105.401	70.1583	86.7612	97.5482	179.84	214.945	95.4213	183.936	64.0855	154.114	85.301	148.724	1.74351	0.801998	0.0424264	1.09368	up
Trigonelline	62.5793	72.6778	81.2599	51.6032	41.8613	88.0966	165.608	142.97	147.396	90.065	70.1654	67.481	66.3463	113.948	1.71747	0.780281	0.0425335	1.0919	up
5-Aminopentanal	286.239	182.894	248.021	202.527	189.081	243.69	421.781	584.572	356.699	486.713	215.244	252.246	225.408	386.209	1.71337	0.776841	0.0369778	1.10125	up
Podecdysone B	3797.3	5331.25	6513.28	3461.95	4910.94	5733.6	10051.3	13299.3	9598.22	7122.54	5029.21	5861.85	4958.05	8493.73	1.71312	0.776625	0.0369287	1.11855	up
17-phenyl trinor-13,14-dihydro Prostaglandin A2	1132.7	1472.46	1880.63	977.871	1381.41	1514.34	2770.29	3629.45	2368.38	1937.88	1363.77	1750.57	1393.23	2303.39	1.65327	0.725323	0.0403108	1.10075	up
(S,E)-Lyratol propanoate	135.686	83.879	93.2513	75.1017	124.332	100.518	140.75	219.798	168.566	171.596	103.526	131.053	102.128	155.881	1.52633	0.610071	0.0220682	1.11142	up
Oxytocin	227.774	160.179	165.742	147.074	131.679	156.858	279.204	267.351	268.41	276.269	156.216	261.66	164.884	251.518	1.52542	0.609208	0.00505711	1.2954	up
Delphinidin 3-(6''-p-coumarylglucoside)	14317.1	14365.3	14180.8	11792.2	16015.2	9807.82	25305.1	26403	13232.6	24249.3	14309.1	19211.4	13413.1	20451.8	1.52476	0.608584	0.0287679	1.10377	up
3-Ethyl-4-methylphenol	219.205	115.151	153.316	146.079	204.455	156.619	229.156	224.625	230.134	274.041	218.285	271.283	165.804	241.254	1.45506	0.541074	0.00343309	1.23878	up
Adenosine 2'-3'-cyclic monophosphate sodium salt	3029.41	4181.85	5211.63	2246.85	6123.25	5908.67	6719.59	6549.77	5360.55	5793.43	6805.03	6250.51	4450.28	6246.48	1.40362	0.489149	0.0378138	1.01828	up
Astragalin	447.866	470.016	513.451	534.489	593.491	599.809	665.694	651.468	804.502	702.969	538.407	602.483	526.52	660.921	1.25526	0.327988	0.0152895	1.15311	up
Indolelactic acid	1336.92	1058.36	1143.96	1001.91	1410.97	1233.41	1527.35	1450.8	1702.78	1456.66	1179.09	1398.19	1197.59	1452.48	1.21284	0.278384	0.0234561	1.05284	up
Kaempferol 3-rhamnosyl-(1->2)-galactoside	1383.35	1287.03	1551.55	1420.34	1628.25	1746.91	1893.76	1763.98	2125.25	1939.66	1437.37	1637.45	1502.9	1799.58	1.1974	0.259906	0.036607	1.02205	up
Allopurinol	35807.3	30547.9	37497.5	26235.4	36800.9	38969.4	25533.2	26330.9	32597.5	26629.8	24362.4	24037.7	34309.8	26581.9	0.774763	-0.368173	0.010604	1.214	down
4-sec-Butylphenol	312.602	237.942	335.097	216.236	354.399	409.067	207.916	202.348	244.961	252.573	198.315	270.498	310.891	229.435	0.737993	-0.43832	0.0405176	1.06538	down
Ile Pro Ile	1343.69	1526.77	1939.2	1276.75	1602.81	2014.56	1491.06	1257.45	1261.59	1437.16	787.915	782.794	1617.29	1169.66	0.72322	-0.467494	0.0304356	1.01485	down
Phenol	227.384	211.476	269.886	191.763	234.69	270.342	194.802	181.427	212.94	128.234	122.891	162.754	234.257	167.174	0.713637	-0.486737	0.00666594	1.17937	down
PE(16:0/0:0)	83927.3	41229	63288.8	73085.9	76350.6	83081.2	69255.9	53145.2	47110.5	46303	27651.3	42238.8	70160.5	47617.4	0.678693	-0.559168	0.0259848	1.05584	down
Pro Pro Val	158.563	106.389	173.611	130.048	173.591	137.605	136.608	100.776	136.094	95.7236	49.9956	64.8029	146.634	97.3335	0.663783	-0.591217	0.0234033	1.09609	down
Amoricin	1015.67	556.411	1060.23	716.762	1000.86	1098.32	621.781	638.629	662.729	462.696	602.702	581.785	908.043	595.054	0.655314	-0.609741	0.0156583	1.24154	down
7,10-Heptadecadiynoic acid	492.579	340.357	541.341	328.848	583.974	680.548	295.017	251.611	315.556	345.676	260.517	324.83	494.608	298.868	0.604252	-0.726777	0.0167612	1.23983	down
1-Methyl-4-phenyl-1,2,3,6-tetrahydropyridine N-oxide	25.1957	31.8479	48.2798	26.1783	51.2026	24.2679	11.8214	25.2106	26.8746	21.9157	15.3158	20.5006	34.4954	20.2731	0.587706	-0.766834	0.0351693	1.08936	down
Lys Leu	869.022	784.535	1130.53	721.075	945.125	1217.31	655.076	540.838	679.617	604.633	442.554	399.357	944.6	553.679	0.586152	-0.770654	0.00279745	1.33115	down
Harderoporphyrin	1.12129e+06	684495	996052	906170	1.04391e+06	1.0382e+06	448485	249149	452794	592150	455321	670106	965019	478001	0.495328	-1.01354	0.000217995	1.48572	down
3,5,7-Trimethyl-2E,4E,6E,8E-decatetraene	37.215	24.9814	79.5368	62.1126	112.409	96.4484	28.4646	31.5329	48.5204	29.6251	32.3527	18.4261	68.7838	31.487	0.457767	-1.12731	0.0423378	1.09872	down
Glaucarubol 15-O-beta-D-glucopyranoside	14014.1	7652.66	11728.1	9959.22	13056.8	11973	4717.6	2829.82	4942.3	6160.3	5147.5	7434.52	11397.3	5205.34	0.456716	-1.13063	0.000416282	1.48498	down
Ser Trp Ser Trp	1958.68	1437.58	2049.93	1578.52	1972.73	1699.34	647.316	386.589	750.996	1013.32	760.913	814.553	1782.8	728.948	0.408879	-1.29025	1.41434e-05	1.58693	down
Ser Trp Trp Ser	1741.09	1362.41	1761.01	1844.81	2001.22	1577.01	484.404	116.693	688.605	1043.45	764.235	1084.71	1714.59	697.015	0.40652	-1.2986	0.000329456	1.50231	down
Ile His Asp His	2974.82	1843.58	2721.03	2424.63	2746.5	2364.54	997.881	459.282	957.893	1288.2	1022.51	1349.96	2512.52	1012.62	0.40303	-1.31104	3.63807e-05	1.56138	down
His Met Tyr Val	24520.5	13538.1	29919	13255.3	17402.1	26660.9	7195.72	5483.13	8040.21	9169.44	7231.75	3005.38	20882.6	6687.6	0.320247	-1.64274	0.00351187	1.40426	down
Cys Trp Arg His	2741.25	2136.22	2686.78	2788.25	2654.23	2375.41	610.272	93.0115	695.678	1223.93	985.984	1281.01	2563.69	814.981	0.317894	-1.65338	3.31459e-05	1.57907	down
trans,trans-Farnesol	208.633	129.78	268.52	242.005	550.984	524.631	86.734	116.809	111.039	64.3732	97.1524	23.0179	320.759	83.1875	0.259346	-1.94705	0.0199174	1.22432	down
3,4,7-Trihydroxy-5-methoxy-8-prenylflavan 4-O-(beta-D-xylopyranosyl-(1->6)-beta-D-glucopyranoside)	151.515	229.82	114.144	64.9825	64.9284	84.2087	28.4279	6.00796e-10	45.2353	34.9016	48.2749	11.2093	118.266	28.0082	0.236823	-2.07812	0.0165586	1.17254	down
Methylcyclopentane	7.12143	3.02877	16.4086	17.9025	40.0593	25.3466	4.3619	2.26133	3.02192	6.00796e-10	2.5601	6.00796e-10	18.3112	2.03421	0.111091	-3.17019	0.0298451	1.18269	down
